# Supplementary material for: Musashi-2 potentiates colorectal cancer immune infiltration by regulating the post-translational modifications of HMGB1 to promote DCs maturation and migration
Source: Cell Commun Signal. 2024 Feb 12;22:117. doi: 10.1186/s12964-024-01495-z (PMC10863188; doi:10.1186/s12964-024-01495-z)
Supplement: Supplementary file 2 — Additional file 2. [file 12964_2024_1495_MOESM2_ESM.xlsx]

## Sheet: S_M_1vsS_M_Con
Protein accession	Protein description	S_M_1/S_M_Con Ratio	Regulated Type	S_M_1/S_M_Con P value	Gene name	MW [kDa]	Score	Coverage [%]	Peptides	PSMs	Unique peptides	S_M_1	S_M_Con
Q9HB19	Pleckstrin homology domain-containing family A member 2 OS=Homo sapiens OX=9606 GN=PLEKHA2	0.489	Down	0.0061979	PLEKHA2	47.254	16.481	10.8	5	6	5	0.995	2.035
Q96DH6	RNA-binding protein Musashi homolog 2 OS=Homo sapiens OX=9606 GN=MSI2	0.564	Down	0.022156	MSI2	35.196	49.598	34.5	9	11	9	0.646	1.146
Q5NDL2	EGF domain-specific O-linked N-acetylglucosamine transferase OS=Homo sapiens OX=9606 GN=EOGT	0.575	Down	0.0070602	EOGT	62.01	3.6535	4.6	3	3	3	0.696	1.211
P09429	High mobility group protein B1 OS=Homo sapiens OX=9606 GN=HMGB1	0.586	Down	2.3865e-10	HMGB1	24.893	60.502	39.5	10	30	7	0.625	1.066
P25815	Protein S100-P OS=Homo sapiens OX=9606 GN=S100P	0.64	Down	0.0032964	S100P	10.4	16.432	24.2	2	4	2	0.855	1.335
P31949	Protein S100-A11 OS=Homo sapiens OX=9606 GN=S100A11	0.646	Down	1.69953e-12	S100A11	11.74	30.574	56.2	7	31	7	0.695	1.076
Q92597	Protein NDRG1 OS=Homo sapiens OX=9606 GN=NDRG1	0.653	Down	0.00102345	NDRG1	42.835	32.051	19.3	5	7	5	1.171	1.792
P04083	Annexin A1 OS=Homo sapiens OX=9606 GN=ANXA1	0.655	Down	1e-32	ANXA1	38.714	323.31	60.7	21	48	21	0.952	1.454
Q9H8M7	Ubiquitin carboxyl-terminal hydrolase MINDY-3 OS=Homo sapiens OX=9606 GN=MINDY3	0.659	Down	0.030643	MINDY3	49.724	14.086	8.3	3	5	3	0.632	0.959
O14975	Very long-chain acyl-CoA synthetase OS=Homo sapiens OX=9606 GN=SLC27A2	0.662	Down	8.2341e-05	SLC27A2	70.311	36.554	22.1	13	15	13	0.69	1.043
P32004	Neural cell adhesion molecule L1 OS=Homo sapiens OX=9606 GN=L1CAM	0.67	Down	0.020524	L1CAM	140	48.065	10.3	11	12	11	1.205	1.799
O75815	Breast cancer anti-estrogen resistance protein 3 OS=Homo sapiens OX=9606 GN=BCAR3	0.681	Down	0.0070591	BCAR3	92.565	23.886	7.6	4	5	4	0.741	1.088
Q9UHD1	Cysteine and histidine-rich domain-containing protein 1 OS=Homo sapiens OX=9606 GN=CHORDC1	0.684	Down	6.0478e-10	CHORDC1	37.489	119.07	56	16	26	16	1.03	1.506
O95833	Chloride intracellular channel protein 3 OS=Homo sapiens OX=9606 GN=CLIC3	0.688	Down	0.0035177	CLIC3	26.648	18.587	33.9	6	7	6	0.82	1.192
Q8NFQ8	Torsin-1A-interacting protein 2 OS=Homo sapiens OX=9606 GN=TOR1AIP2	0.692	Down	0.00086467	TOR1AIP2	51.263	49.405	10.6	5	6	4	0.756	1.093
Q15646	2'-5'-oligoadenylate synthase-like protein OS=Homo sapiens OX=9606 GN=OASL	0.694	Down	0.00034441	OASL	59.225	79.726	33.9	13	15	13	0.63	0.908
O15118	NPC intracellular cholesterol transporter 1 OS=Homo sapiens OX=9606 GN=NPC1	0.695	Down	4.5779e-06	NPC1	142.17	54.35	5.4	6	8	6	1.009	1.451
P58107	Epiplakin OS=Homo sapiens OX=9606 GN=EPPK1	0.707	Down	2.65665e-12	EPPK1	555.65	284.13	37.2	51	71	45	1.236	1.747
Q8TE67	Epidermal growth factor receptor kinase substrate 8-like protein 3 OS=Homo sapiens OX=9606 GN=EPS8L3	0.708	Down	0.0193198	EPS8L3	66.86	26.093	16.7	8	8	8	0.725	1.024
Q9H1E3	Nuclear ubiquitous casein and cyclin-dependent kinase substrate 1 OS=Homo sapiens OX=9606 GN=NUCKS1	0.714	Down	0.00048174	NUCKS1	27.296	30.782	15.2	3	5	3	0.971	1.359
Q9UHB6	LIM domain and actin-binding protein 1 OS=Homo sapiens OX=9606 GN=LIMA1	0.716	Down	0.0192823	LIMA1	85.225	278.91	53	38	58	38	0.751	1.049
Q8NBN3	Transmembrane protein 87A OS=Homo sapiens OX=9606 GN=TMEM87A	0.72	Down	0.0189631	TMEM87A	63.429	30.361	9	4	6	4	0.751	1.043
P61764	Syntaxin-binding protein 1 OS=Homo sapiens OX=9606 GN=STXBP1	0.725	Down	0.035197	STXBP1	67.568	20.646	16	8	10	7	0.97	1.338
P15144	Aminopeptidase N OS=Homo sapiens OX=9606 GN=ANPEP	0.726	Down	1.88054e-05	ANPEP	109.54	72.08	17.8	17	23	17	1.185	1.632
Q8IWS0	PHD finger protein 6 OS=Homo sapiens OX=9606 GN=PHF6	0.732	Down	0.00121625	PHF6	41.29	32.393	23.8	8	10	8	0.855	1.168
Q16222	UDP-N-acetylhexosamine pyrophosphorylase OS=Homo sapiens OX=9606 GN=UAP1	0.732	Down	3.2095e-06	UAP1	58.768	71.633	32	12	18	12	1.068	1.459
P56199	Integrin alpha-1 OS=Homo sapiens OX=9606 GN=ITGA1	0.736	Down	0.0061627	ITGA1	130.85	10.271	4.7	6	9	6	1.047	1.422
Q14669	E3 ubiquitin-protein ligase TRIP12 OS=Homo sapiens OX=9606 GN=TRIP12	0.736	Down	0.00037807	TRIP12	220.43	113.46	15.5	23	27	23	0.996	1.354
Q8IVL5	Prolyl 3-hydroxylase 2 OS=Homo sapiens OX=9606 GN=P3H2	0.737	Down	0.045003	P3H2	80.984	25.999	9.6	7	7	7	0.86	1.167
Q96DF8	Splicing factor ESS-2 homolog OS=Homo sapiens OX=9606 GN=ESS2	0.74	Down	0.025063	ESS2	52.567	27.359	13	3	5	3	0.846	1.144
Q15434	RNA-binding motif, single-stranded-interacting protein 2 OS=Homo sapiens OX=9606 GN=RBMS2	0.741	Down	0.022622	RBMS2	43.958	30.606	14.7	5	9	3	0.785	1.06
Q00534	Cyclin-dependent kinase 6 OS=Homo sapiens OX=9606 GN=CDK6	0.743	Down	0.00176021	CDK6	36.938	64.518	31.3	9	12	8	1.092	1.47
P98179	RNA-binding protein 3 OS=Homo sapiens OX=9606 GN=RBM3	0.746	Down	0.040761	RBM3	17.17	13.042	28	5	9	5	0.596	0.799
Q01804	OTU domain-containing protein 4 OS=Homo sapiens OX=9606 GN=OTUD4	0.746	Down	0.026582	OTUD4	124.04	57.588	7.3	6	7	6	0.671	0.899
Q8NEU8	DCC-interacting protein 13-beta OS=Homo sapiens OX=9606 GN=APPL2	0.749	Down	0.013502	APPL2	74.493	14.796	7.4	4	5	4	0.785	1.048
O95155	Ubiquitin conjugation factor E4 B OS=Homo sapiens OX=9606 GN=UBE4B	0.749	Down	0.00069595	UBE4B	146.18	39.467	10.7	12	13	12	1.183	1.58
Q5TAQ9	DDB1- and CUL4-associated factor 8 OS=Homo sapiens OX=9606 GN=DCAF8	0.751	Down	0.0026568	DCAF8	66.851	30.755	10.6	6	9	6	0.873	1.163
P62256	Ubiquitin-conjugating enzyme E2 H OS=Homo sapiens OX=9606 GN=UBE2H	0.76	Down	0.0058434	UBE2H	20.655	32.481	26.8	4	7	4	0.772	1.016
Q13188	Serine/threonine-protein kinase 3 OS=Homo sapiens OX=9606 GN=STK3	0.761	Down	0.0116217	STK3	56.3	33.346	22.8	11	11	7	0.788	1.036
P40818	Ubiquitin carboxyl-terminal hydrolase 8 OS=Homo sapiens OX=9606 GN=USP8	0.762	Down	0.034959	USP8	127.52	10.148	5.1	5	5	5	0.907	1.191
Q16555	Dihydropyrimidinase-related protein 2 OS=Homo sapiens OX=9606 GN=DPYSL2	0.763	Down	1.2989e-08	DPYSL2	62.293	101.23	43.9	18	32	18	0.812	1.064
Q16706	Alpha-mannosidase 2 OS=Homo sapiens OX=9606 GN=MAN2A1	0.763	Down	0.0035023	MAN2A1	131.14	56.898	11.1	12	17	12	1.049	1.375
Q9ULH0	Kinase D-interacting substrate of 220 kDa OS=Homo sapiens OX=9606 GN=KIDINS220	0.763	Down	0.041581	KIDINS220	196.54	16.421	3.7	5	5	5	0.96	1.258
Q96IZ0	PRKC apoptosis WT1 regulator protein OS=Homo sapiens OX=9606 GN=PAWR	0.763	Down	0.0176621	PAWR	36.567	59.872	25.6	4	7	4	1.145	1.501
Q9NQW6	Anillin OS=Homo sapiens OX=9606 GN=ANLN	0.764	Down	4.1967e-07	ANLN	124.2	113.02	28.2	27	31	27	0.786	1.029
Q9H3R2	Mucin-13 OS=Homo sapiens OX=9606 GN=MUC13	0.764	Down	1.2787e-09	MUC13	54.603	57.788	18.6	7	15	7	1.132	1.482
P60953	Cell division control protein 42 homolog OS=Homo sapiens OX=9606 GN=CDC42	0.765	Down	1.4421e-07	CDC42	21.258	19.03	35.6	6	18	5	0.837	1.094
Q9H0K6	Pseudouridylate synthase 7 homolog-like protein OS=Homo sapiens OX=9606 GN=PUS7L	0.766	Down	0.047399	PUS7L	80.7	15.052	6	4	5	4	0.716	0.935
P11413	Glucose-6-phosphate 1-dehydrogenase OS=Homo sapiens OX=9606 GN=G6PD	0.77	Down	2.0102e-10	G6PD	59.256	186.47	52.8	28	47	28	0.988	1.283
O14578	Citron Rho-interacting kinase OS=Homo sapiens OX=9606 GN=CIT	0.77	Down	0.0489	CIT	231.43	18.371	4.3	7	8	7	0.835	1.084
Q9ULT8	E3 ubiquitin-protein ligase HECTD1 OS=Homo sapiens OX=9606 GN=HECTD1	0.77	Down	2.5519e-06	HECTD1	289.38	75.323	9.4	21	27	21	0.924	1.2
Q92945	Far upstream element-binding protein 2 OS=Homo sapiens OX=9606 GN=KHSRP	0.773	Down	1e-32	KHSRP	73.114	323.31	52.7	32	68	27	0.883	1.143
P83436	Conserved oligomeric Golgi complex subunit 7 OS=Homo sapiens OX=9606 GN=COG7	0.774	Down	6.4177e-05	COG7	86.343	44.823	17.7	12	14	12	0.861	1.113
O00291	Huntingtin-interacting protein 1 OS=Homo sapiens OX=9606 GN=HIP1	0.774	Down	0.0176008	HIP1	116.22	18.75	10.7	11	11	10	0.89	1.15
A0FGR8	Extended synaptotagmin-2 OS=Homo sapiens OX=9606 GN=ESYT2	0.775	Down	2.042e-06	ESYT2	102.36	107.81	25.2	17	23	17	0.857	1.106
Q9UBR2	Cathepsin Z OS=Homo sapiens OX=9606 GN=CTSZ	0.777	Down	0.0106	CTSZ	33.868	31.922	18.5	5	5	5	0.814	1.048
Q9UL25	Ras-related protein Rab-21 OS=Homo sapiens OX=9606 GN=RAB21	0.777	Down	3.7551e-05	RAB21	24.347	39.13	41.8	8	11	8	0.804	1.035
Q12974	Protein tyrosine phosphatase type IVA 2 OS=Homo sapiens OX=9606 GN=PTP4A2	0.777	Down	0.0126972	PTP4A2	19.127	5.5874	21.6	4	4	2	0.992	1.276
P15924	Desmoplakin OS=Homo sapiens OX=9606 GN=DSP	0.779	Down	1.62437e-12	DSP	331.77	323.31	42.8	124	178	124	0.879	1.128
Q07065	Cytoskeleton-associated protein 4 OS=Homo sapiens OX=9606 GN=CKAP4	0.782	Down	6.4906e-09	CKAP4	66.022	308.78	51.5	26	36	26	0.938	1.199
Q15436	Protein transport protein Sec23A OS=Homo sapiens OX=9606 GN=SEC23A	0.782	Down	0.000124664	SEC23A	86.16	77.963	26.5	15	24	13	0.866	1.107
Q9UI26	Importin-11 OS=Homo sapiens OX=9606 GN=IPO11	0.783	Down	0.0053847	IPO11	112.53	49.317	14.7	12	17	12	0.759	0.969
Q13596	Sorting nexin-1 OS=Homo sapiens OX=9606 GN=SNX1	0.783	Down	2.1015e-07	SNX1	59.069	73.888	23.9	11	19	10	0.783	1
O43493	Trans-Golgi network integral membrane protein 2 OS=Homo sapiens OX=9606 GN=TGOLN2	0.785	Down	0.030777	TGOLN2	51.018	15.728	11.5	5	6	5	0.958	1.221
P08069	Insulin-like growth factor 1 receptor OS=Homo sapiens OX=9606 GN=IGF1R	0.785	Down	0.030084	IGF1R	154.79	13.677	4.5	5	5	5	1.109	1.413
Q96RU3	Formin-binding protein 1 OS=Homo sapiens OX=9606 GN=FNBP1	0.787	Down	0.0085358	FNBP1	71.306	29.099	15.7	9	10	9	1.055	1.34
Q8NEB9	Phosphatidylinositol 3-kinase catalytic subunit type 3 OS=Homo sapiens OX=9606 GN=PIK3C3	0.787	Down	0.00069629	PIK3C3	101.55	42.579	11.6	8	10	8	0.968	1.23
P12429	Annexin A3 OS=Homo sapiens OX=9606 GN=ANXA3	0.787	Down	2.3153e-09	ANXA3	36.375	216.94	62.2	19	30	19	1	1.27
Q6ZS17	Rho family-interacting cell polarization regulator 1 OS=Homo sapiens OX=9606 GN=RIPOR1	0.789	Down	0.00107587	RIPOR1	132.31	23.439	9.4	10	12	10	1.03	1.306
P52292	Importin subunit alpha-1 OS=Homo sapiens OX=9606 GN=KPNA2	0.791	Down	2.3479e-05	KPNA2	57.861	323.31	31.6	13	27	13	0.944	1.193
Q9NXR1	Nuclear distribution protein nudE homolog 1 OS=Homo sapiens OX=9606 GN=NDE1	0.792	Down	0.0086565	NDE1	37.72	18.505	23.9	6	6	6	0.993	1.253
Q86X27	Ras-specific guanine nucleotide-releasing factor RalGPS2 OS=Homo sapiens OX=9606 GN=RALGPS2	0.792	Down	0.020645	RALGPS2	65.166	9.046	5.1	2	3	2	0.954	1.205
Q14573	Inositol 1,4,5-trisphosphate receptor type 3 OS=Homo sapiens OX=9606 GN=ITPR3	0.796	Down	4.1932e-05	ITPR3	304.1	198.27	10.2	25	31	19	0.922	1.158
P35241	Radixin OS=Homo sapiens OX=9606 GN=RDX	0.796	Down	3.0892e-07	RDX	68.563	50.889	37.7	30	61	17	1.098	1.379
Q15067	Peroxisomal acyl-coenzyme A oxidase 1 OS=Homo sapiens OX=9606 GN=ACOX1	0.796	Down	0.0114219	ACOX1	74.423	141.42	23.9	10	18	10	0.611	0.768
Q9BYX2	TBC1 domain family member 2A OS=Homo sapiens OX=9606 GN=TBC1D2	0.796	Down	2.2739e-06	TBC1D2	105.41	36.184	14	10	13	10	1.072	1.346
Q8NGC4	Olfactory receptor 10G3 OS=Homo sapiens OX=9606 GN=OR10G3	0.798	Down	0.021319	OR10G3	35.054	-2	3.2	1	2	1	0.974	1.221
P42166	Lamina-associated polypeptide 2, isoform alpha OS=Homo sapiens OX=9606 GN=TMPO	0.8	Down	0.000161866	TMPO	75.491	290.18	46.8	24	49	16	0.951	1.189
P09651	Heterogeneous nuclear ribonucleoprotein A1 OS=Homo sapiens OX=9606 GN=HNRNPA1	0.801	Down	8.3307e-10	HNRNPA1	38.746	323.31	61	21	94	9	0.862	1.076
Q13613	Myotubularin-related protein 1 OS=Homo sapiens OX=9606 GN=MTMR1	0.801	Down	0.0024361	MTMR1	74.677	8.8588	7.4	5	5	5	0.868	1.083
P00533	Epidermal growth factor receptor OS=Homo sapiens OX=9606 GN=EGFR	0.801	Down	3.6716e-09	EGFR	134.28	233.81	37.5	35	53	34	0.792	0.989
Q9NZC9	SWI/SNF-related matrix-associated actin-dependent regulator of chromatin subfamily A-like protein 1 OS=Homo sapiens OX=9606 GN=SMARCAL1	0.803	Down	0.040637	SMARCAL1	105.94	4.7856	2.9	3	3	3	0.85	1.058
Q9UH65	Switch-associated protein 70 OS=Homo sapiens OX=9606 GN=SWAP70	0.803	Down	0.0097207	SWAP70	68.997	69.563	30.8	20	24	20	1.005	1.252
O00461	Golgi integral membrane protein 4 OS=Homo sapiens OX=9606 GN=GOLIM4	0.803	Down	0.0084798	GOLIM4	81.879	104.94	14.5	10	13	10	1.075	1.338
P50238	Cysteine-rich protein 1 OS=Homo sapiens OX=9606 GN=CRIP1	0.804	Down	0.018096	CRIP1	8.5328	6.3532	31.2	3	8	3	1.538	1.914
Q9P258	Protein RCC2 OS=Homo sapiens OX=9606 GN=RCC2	0.805	Down	5.8088e-08	RCC2	56.084	181.19	51	22	34	22	0.969	1.204
Q9Y5S2	Serine/threonine-protein kinase MRCK beta OS=Homo sapiens OX=9606 GN=CDC42BPB	0.805	Down	0.0071019	CDC42BPB	194.31	40.784	12.2	20	20	17	0.921	1.144
O00534	von Willebrand factor A domain-containing protein 5A OS=Homo sapiens OX=9606 GN=VWA5A	0.806	Down	0.00044431	VWA5A	86.488	42.933	12.1	7	9	7	1.244	1.543
O94919	Endonuclease domain-containing 1 protein OS=Homo sapiens OX=9606 GN=ENDOD1	0.809	Down	0.046725	ENDOD1	55.016	65.803	18.6	6	7	6	0.381	0.471
P32929	Cystathionine gamma-lyase OS=Homo sapiens OX=9606 GN=CTH	0.81	Down	0.0110961	CTH	44.508	31.376	24	7	11	7	1.071	1.323
Q8TF42	Ubiquitin-associated and SH3 domain-containing protein B OS=Homo sapiens OX=9606 GN=UBASH3B	0.81	Down	0.034942	UBASH3B	72.695	15.616	9.9	6	8	6	1.118	1.381
Q16851	UTP--glucose-1-phosphate uridylyltransferase OS=Homo sapiens OX=9606 GN=UGP2	0.812	Down	7.2619e-09	UGP2	56.94	106.58	43.1	22	31	22	1.105	1.361
Q7L1Q6	Basic leucine zipper and W2 domain-containing protein 1 OS=Homo sapiens OX=9606 GN=BZW1	0.813	Down	6.1619e-10	BZW1	48.043	30.466	32	15	23	15	0.952	1.171
P50416	Carnitine O-palmitoyltransferase 1, liver isoform OS=Homo sapiens OX=9606 GN=CPT1A	0.814	Down	0.000102951	CPT1A	88.367	155.28	26	18	30	18	0.972	1.194
Q15643	Thyroid receptor-interacting protein 11 OS=Homo sapiens OX=9606 GN=TRIP11	0.814	Down	0.00133773	TRIP11	227.58	80.951	9.9	18	20	18	0.891	1.095
Q05639	Elongation factor 1-alpha 2 OS=Homo sapiens OX=9606 GN=EEF1A2	0.814	Down	2.2925e-07	EEF1A2	50.47	58.767	48.6	22	73	10	1.433	1.76
P61006	Ras-related protein Rab-8A OS=Homo sapiens OX=9606 GN=RAB8A	0.815	Down	0.028243	RAB8A	23.668	32.638	36.7	8	14	5	0.87	1.067
Q13907	Isopentenyl-diphosphate Delta-isomerase 1 OS=Homo sapiens OX=9606 GN=IDI1	0.815	Down	0.00088323	IDI1	26.319	92.568	46.7	9	14	9	0.736	0.903
P56937	3-keto-steroid reductase OS=Homo sapiens OX=9606 GN=HSD17B7	0.816	Down	0.0042643	HSD17B7	38.206	22.386	15	5	6	5	0.954	1.169
Q9Y316	Protein MEMO1 OS=Homo sapiens OX=9606 GN=MEMO1	0.817	Down	0.0067797	MEMO1	33.733	38.812	14.1	5	7	5	0.85	1.04
Q96HC4	PDZ and LIM domain protein 5 OS=Homo sapiens OX=9606 GN=PDLIM5	0.817	Down	1.9597e-06	PDLIM5	63.944	71.486	30.2	17	32	17	0.791	0.968
Q9H2D6	TRIO and F-actin-binding protein OS=Homo sapiens OX=9606 GN=TRIOBP	0.818	Down	0.00192432	TRIOBP	261.37	35.392	4.4	9	9	9	0.803	0.982
Q96T51	RUN and FYVE domain-containing protein 1 OS=Homo sapiens OX=9606 GN=RUFY1	0.819	Down	0.00108213	RUFY1	79.817	142.64	22.2	14	16	13	0.71	0.867
O94855	Protein transport protein Sec24D OS=Homo sapiens OX=9606 GN=SEC24D	0.82	Down	0.00028277	SEC24D	113.01	26.289	10	9	10	8	0.991	1.209
O00425	Insulin-like growth factor 2 mRNA-binding protein 3 OS=Homo sapiens OX=9606 GN=IGF2BP3	0.82	Down	5.0494e-09	IGF2BP3	63.704	168.36	40.1	21	32	18	0.848	1.034
O75165	DnaJ homolog subfamily C member 13 OS=Homo sapiens OX=9606 GN=DNAJC13	0.821	Down	0.00084212	DNAJC13	254.41	112.6	11.5	20	23	20	1.021	1.244
P35579	Myosin-9 OS=Homo sapiens OX=9606 GN=MYH9	0.821	Down	1e-32	MYH9	226.53	323.31	54.3	115	268	92	0.738	0.899
P67936	Tropomyosin alpha-4 chain OS=Homo sapiens OX=9606 GN=TPM4	0.822	Down	2.8698e-06	TPM4	28.521	170.11	63.3	21	26	10	1.281	1.559
Q8NBP7	Proprotein convertase subtilisin/kexin type 9 OS=Homo sapiens OX=9606 GN=PCSK9	0.822	Down	0.036125	PCSK9	74.285	9.8359	5.1	3	4	3	0.863	1.05
Q9NX62	Inositol monophosphatase 3 OS=Homo sapiens OX=9606 GN=IMPAD1	0.822	Down	0.0070157	IMPAD1	38.681	24.267	18.4	9	10	9	0.889	1.081
Q9H330	Transmembrane protein 245 OS=Homo sapiens OX=9606 GN=TMEM245	0.822	Down	0.043436	TMEM245	97.356	69.813	7.2	5	6	5	1.084	1.318
Q9Y6M5	Zinc transporter 1 OS=Homo sapiens OX=9606 GN=SLC30A1	0.823	Down	0.000918	SLC30A1	55.299	35.795	20.7	8	8	8	1.046	1.271
Q9UP83	Conserved oligomeric Golgi complex subunit 5 OS=Homo sapiens OX=9606 GN=COG5	0.823	Down	0.005281	COG5	92.742	23.582	8.6	7	8	7	0.856	1.04
Q8ND56	Protein LSM14 homolog A OS=Homo sapiens OX=9606 GN=LSM14A	0.823	Down	0.0051611	LSM14A	50.529	49.554	17.5	6	10	6	0.999	1.214
O75369	Filamin-B OS=Homo sapiens OX=9606 GN=FLNB	0.825	Down	5.8947e-08	FLNB	278.16	323.31	58.7	122	301	109	0.529	0.641
Q9P0K7	Ankycorbin OS=Homo sapiens OX=9606 GN=RAI14	0.825	Down	0.00196003	RAI14	110.04	89.025	23.5	19	19	19	0.822	0.996
P05187	Alkaline phosphatase, placental type OS=Homo sapiens OX=9606 GN=ALPP	0.827	Down	0.0023407	ALPP	57.953	156.19	33.6	16	36	4	1.096	1.326
Q99543	DnaJ homolog subfamily C member 2 OS=Homo sapiens OX=9606 GN=DNAJC2	0.828	Down	3.2843e-07	DNAJC2	71.996	56.378	27.9	15	17	15	0.922	1.113
O14965	Aurora kinase A OS=Homo sapiens OX=9606 GN=AURKA	0.829	Down	0.0073007	AURKA	45.809	41.291	20.6	8	9	8	1.082	1.305
Q96CV9	Optineurin OS=Homo sapiens OX=9606 GN=OPTN	0.83	Down	0.0106242	OPTN	65.921	32.015	17.3	10	11	10	0.712	0.858
Q53LP3	Ankyrin repeat domain-containing protein SOWAHC OS=Homo sapiens OX=9606 GN=SOWAHC	0.831	Down	0.041485	SOWAHC	55.671	92.085	20.6	8	9	8	0.977	1.176
Q6WCQ1	Myosin phosphatase Rho-interacting protein OS=Homo sapiens OX=9606 GN=MPRIP	0.831	Down	0.00024252	MPRIP	116.53	129.99	33.7	24	30	24	0.737	0.887
P35237	Serpin B6 OS=Homo sapiens OX=9606 GN=SERPINB6	0.832	Down	0.00074326	SERPINB6	42.621	97.636	43.6	13	22	12	1.043	1.254
Q8N335	Glycerol-3-phosphate dehydrogenase 1-like protein OS=Homo sapiens OX=9606 GN=GPD1L	1.201	Up	0.00041604	GPD1L	38.418	21.37	21.7	8	8	8	0.987	0.822
P51648	Fatty aldehyde dehydrogenase OS=Homo sapiens OX=9606 GN=ALDH3A2	1.202	Up	0.00055647	ALDH3A2	54.847	44.211	24.3	11	15	11	1.203	1.001
P07942	Laminin subunit beta-1 OS=Homo sapiens OX=9606 GN=LAMB1	1.206	Up	0.0288	LAMB1	198.04	65.693	10	15	18	15	1.383	1.147
Q15418	Ribosomal protein S6 kinase alpha-1 OS=Homo sapiens OX=9606 GN=RPS6KA1	1.207	Up	0.00017722	RPS6KA1	82.722	222.49	30.5	18	24	12	1.066	0.883
Q68CZ2	Tensin-3 OS=Homo sapiens OX=9606 GN=TNS3	1.208	Up	0.02084	TNS3	155.26	23.674	7.1	9	9	6	0.889	0.736
P83881	60S ribosomal protein L36a OS=Homo sapiens OX=9606 GN=RPL36A	1.21	Up	0.0044984	RPL36A	12.441	11.023	33	6	13	2	1.402	1.159
Q8TDN6	Ribosome biogenesis protein BRX1 homolog OS=Homo sapiens OX=9606 GN=BRIX1	1.21	Up	0.0087156	BRIX1	41.401	46.935	30	12	15	12	1.377	1.138
O60502	Protein O-GlcNAcase OS=Homo sapiens OX=9606 GN=MGEA5	1.211	Up	1.8261e-07	MGEA5	102.91	130.68	36.9	26	29	26	1.039	0.858
P33991	DNA replication licensing factor MCM4 OS=Homo sapiens OX=9606 GN=MCM4	1.212	Up	0.00085562	MCM4	96.557	104.81	34.1	27	38	27	1.176	0.97
O00499	Myc box-dependent-interacting protein 1 OS=Homo sapiens OX=9606 GN=BIN1	1.212	Up	0.0181006	BIN1	64.699	81.924	22.6	11	15	10	1.569	1.295
Q99584	Protein S100-A13 OS=Homo sapiens OX=9606 GN=S100A13	1.213	Up	0.024601	S100A13	11.471	29.175	49	6	10	6	1.309	1.079
P09622	Dihydrolipoyl dehydrogenase, mitochondrial OS=Homo sapiens OX=9606 GN=DLD	1.213	Up	0.0085825	DLD	54.177	82.72	27.1	12	29	12	0.814	0.671
Q9NZL9	Methionine adenosyltransferase 2 subunit beta OS=Homo sapiens OX=9606 GN=MAT2B	1.214	Up	0.00141781	MAT2B	37.551	87.281	35.6	13	23	13	0.952	0.784
P49736	DNA replication licensing factor MCM2 OS=Homo sapiens OX=9606 GN=MCM2	1.214	Up	3.1438e-09	MCM2	101.89	233.48	38.8	29	46	29	1.196	0.985
Q14192	Four and a half LIM domains protein 2 OS=Homo sapiens OX=9606 GN=FHL2	1.214	Up	4.1481e-09	FHL2	32.193	50.987	45.2	12	19	12	1.113	0.917
Q9GZZ1	N-alpha-acetyltransferase 50 OS=Homo sapiens OX=9606 GN=NAA50	1.216	Up	5.4082e-08	NAA50	19.398	46.071	58	12	22	12	1.074	0.883
O14880	Microsomal glutathione S-transferase 3 OS=Homo sapiens OX=9606 GN=MGST3	1.217	Up	0.03102	MGST3	16.516	15.894	30.9	3	4	3	1.122	0.922
Q96CX2	BTB/POZ domain-containing protein KCTD12 OS=Homo sapiens OX=9606 GN=KCTD12	1.219	Up	0.0069038	KCTD12	35.7	7.1004	12.9	4	5	4	1.705	1.399
Q93050	V-type proton ATPase 116 kDa subunit a isoform 1 OS=Homo sapiens OX=9606 GN=ATP6V0A1	1.219	Up	0.0095234	ATP6V0A1	96.412	22.558	10.6	8	10	8	1.19	0.976
P58546	Myotrophin OS=Homo sapiens OX=9606 GN=MTPN	1.22	Up	0.00126208	MTPN	12.895	28.412	39	5	13	5	1.315	1.078
Q9NR46	Endophilin-B2 OS=Homo sapiens OX=9606 GN=SH3GLB2	1.22	Up	0.0109046	SH3GLB2	43.973	57.953	30.1	13	14	12	1.335	1.094
Q9NR56	Muscleblind-like protein 1 OS=Homo sapiens OX=9606 GN=MBNL1	1.22	Up	0.0045021	MBNL1	41.817	40.84	25.3	9	12	5	1.032	0.846
Q9P016	Thymocyte nuclear protein 1 OS=Homo sapiens OX=9606 GN=THYN1	1.223	Up	0.0027034	THYN1	25.697	25.143	41.8	10	11	10	1.517	1.24
Q15785	Mitochondrial import receptor subunit TOM34 OS=Homo sapiens OX=9606 GN=TOMM34	1.223	Up	4.9275e-07	TOMM34	34.559	185.55	50.8	14	23	14	1.265	1.034
Q13162	Peroxiredoxin-4 OS=Homo sapiens OX=9606 GN=PRDX4	1.224	Up	0.0144031	PRDX4	30.54	67.085	46.5	10	19	8	1.272	1.039
Q07020	60S ribosomal protein L18 OS=Homo sapiens OX=9606 GN=RPL18	1.224	Up	0.0163175	RPL18	21.634	65.48	30.9	6	16	6	1.582	1.292
Q9NSD9	Phenylalanine--tRNA ligase beta subunit OS=Homo sapiens OX=9606 GN=FARSB	1.228	Up	6.578e-11	FARSB	66.115	90.989	38.9	23	32	23	1.149	0.936
P04040	Catalase OS=Homo sapiens OX=9606 GN=CAT	1.229	Up	2.2172e-05	CAT	59.755	153.33	37.2	18	27	18	0.967	0.787
Q9GZS1	DNA-directed RNA polymerase I subunit RPA49 OS=Homo sapiens OX=9606 GN=POLR1E	1.229	Up	0.00077885	POLR1E	53.961	41.735	20.8	9	11	9	1.117	0.909
P53794	Sodium/myo-inositol cotransporter OS=Homo sapiens OX=9606 GN=SLC5A3	1.23	Up	0.041082	SLC5A3	79.693	14.583	5.7	3	3	3	1.208	0.982
P33992	DNA replication licensing factor MCM5 OS=Homo sapiens OX=9606 GN=MCM5	1.23	Up	1.64235e-12	MCM5	82.285	188.72	46.5	32	43	32	1.219	0.991
Q14697	Neutral alpha-glucosidase AB OS=Homo sapiens OX=9606 GN=GANAB	1.23	Up	2.55351e-15	GANAB	106.87	220.27	29.4	26	52	26	1.123	0.913
P42766	60S ribosomal protein L35 OS=Homo sapiens OX=9606 GN=RPL35	1.231	Up	0.000136194	RPL35	14.551	26.764	32.5	6	13	6	1.385	1.125
Q9UGV2	Protein NDRG3 OS=Homo sapiens OX=9606 GN=NDRG3	1.232	Up	0.022425	NDRG3	41.408	11.949	9.1	3	5	3	1.231	0.999
P48637	Glutathione synthetase OS=Homo sapiens OX=9606 GN=GSS	1.232	Up	1.0327e-08	GSS	52.384	71.727	40.3	18	24	18	1.206	0.979
Q13526	Peptidyl-prolyl cis-trans isomerase NIMA-interacting 1 OS=Homo sapiens OX=9606 GN=PIN1	1.233	Up	0.0123445	PIN1	18.243	11.844	32.5	3	4	3	1	0.811
P43155	Carnitine O-acetyltransferase OS=Homo sapiens OX=9606 GN=CRAT	1.234	Up	0.0055359	CRAT	70.857	8.1906	6.1	4	4	4	1.134	0.919
Q03519	Antigen peptide transporter 2 OS=Homo sapiens OX=9606 GN=TAP2	1.236	Up	0.0036009	TAP2	75.663	4.5395	5.1	3	3	3	1.226	0.992
P14314	Glucosidase 2 subunit beta OS=Homo sapiens OX=9606 GN=PRKCSH	1.239	Up	2.0757e-08	PRKCSH	59.425	136.8	43.6	19	40	19	1.02	0.823
Q99961	Endophilin-A2 OS=Homo sapiens OX=9606 GN=SH3GL1	1.24	Up	0.00109721	SH3GL1	41.489	56.792	39.9	14	18	11	1.262	1.018
O95757	Heat shock 70 kDa protein 4L OS=Homo sapiens OX=9606 GN=HSPA4L	1.242	Up	9.6707e-05	HSPA4L	94.511	145.54	45.9	33	55	29	1.249	1.006
Q9BW85	YJU2 splicing factor homolog OS=Homo sapiens OX=9606 GN=YJU2	1.242	Up	0.0066023	YJU2	37.085	12.235	15.2	4	4	4	1.218	0.981
Q9GZP4	PITH domain-containing protein 1 OS=Homo sapiens OX=9606 GN=PITHD1	1.242	Up	1.50425e-05	PITHD1	24.178	30.984	36.5	7	9	7	1.105	0.89
Q14739	Lamin-B receptor OS=Homo sapiens OX=9606 GN=LBR	1.243	Up	0.020139	LBR	70.702	29.7	16.1	10	15	10	1.181	0.95
Q13740	CD166 antigen OS=Homo sapiens OX=9606 GN=ALCAM	1.244	Up	0.0055995	ALCAM	65.102	27.209	18.7	8	9	8	1.176	0.945
Q4G0N4	NAD kinase 2, mitochondrial OS=Homo sapiens OX=9606 GN=NADK2	1.248	Up	0.00118054	NADK2	49.432	36.898	19.5	7	9	7	1.092	0.875
P25205	DNA replication licensing factor MCM3 OS=Homo sapiens OX=9606 GN=MCM3	1.249	Up	2.0049e-07	MCM3	90.98	244.11	45.7	34	55	34	1.24	0.993
Q9Y6C9	Mitochondrial carrier homolog 2 OS=Homo sapiens OX=9606 GN=MTCH2	1.25	Up	0.024482	MTCH2	33.331	77.276	24.8	5	8	5	1.389	1.111
P00390	Glutathione reductase, mitochondrial OS=Homo sapiens OX=9606 GN=GSR	1.254	Up	2.3281e-05	GSR	56.256	64.201	41.2	15	23	15	1.1	0.877
P00441	Superoxide dismutase [Cu-Zn] OS=Homo sapiens OX=9606 GN=SOD1	1.257	Up	0.0002187	SOD1	15.936	50.906	69.5	10	26	10	0.998	0.794
P49207	60S ribosomal protein L34 OS=Homo sapiens OX=9606 GN=RPL34	1.26	Up	9.0156e-08	RPL34	13.293	11.033	29.9	4	17	4	1.489	1.182
P0DMV9	Heat shock 70 kDa protein 1B OS=Homo sapiens OX=9606 GN=HSPA1B	1.26	Up	5.44009e-15	HSPA1B	70.051	323.31	57.9	34	153	15	1.309	1.039
Q9Y3A2	Probable U3 small nucleolar RNA-associated protein 11 OS=Homo sapiens OX=9606 GN=UTP11	1.26	Up	0.00040286	UTP11	30.446	25.01	24.5	6	7	6	1.401	1.112
P36543	V-type proton ATPase subunit E 1 OS=Homo sapiens OX=9606 GN=ATP6V1E1	1.261	Up	0.0025598	ATP6V1E1	26.145	35.724	29.6	7	11	7	1.164	0.923
P13861	cAMP-dependent protein kinase type II-alpha regulatory subunit OS=Homo sapiens OX=9606 GN=PRKAR2A	1.262	Up	1.9043e-07	PRKAR2A	45.518	89.946	39.4	14	27	14	1.353	1.072
O75208	Ubiquinone biosynthesis protein COQ9, mitochondrial OS=Homo sapiens OX=9606 GN=COQ9	1.264	Up	0.00028222	COQ9	35.509	16.236	22	6	7	6	1.111	0.879
Q14566	DNA replication licensing factor MCM6 OS=Homo sapiens OX=9606 GN=MCM6	1.265	Up	2.92166e-12	MCM6	92.888	224.24	40	33	44	33	1.23	0.972
Q01433	AMP deaminase 2 OS=Homo sapiens OX=9606 GN=AMPD2	1.266	Up	0.0077438	AMPD2	100.69	35.785	13	10	12	10	1.463	1.156
Q6GMV3	Putative peptidyl-tRNA hydrolase PTRHD1 OS=Homo sapiens OX=9606 GN=PTRHD1	1.267	Up	0.0030374	PTRHD1	15.805	11.922	30.7	4	6	4	1.005	0.793
Q96A26	Protein FAM162A OS=Homo sapiens OX=9606 GN=FAM162A	1.269	Up	0.049543	FAM162A	17.342	13.807	24	4	6	4	1.122	0.884
P07947	Tyrosine-protein kinase Yes OS=Homo sapiens OX=9606 GN=YES1	1.272	Up	0.012781	YES1	60.801	24.612	18	8	9	5	1.285	1.01
Q13287	N-myc-interactor OS=Homo sapiens OX=9606 GN=NMI	1.274	Up	0.031379	NMI	35.056	27.817	43	10	11	10	0.926	0.727
Q01995	Transgelin OS=Homo sapiens OX=9606 GN=TAGLN	1.276	Up	0.0188807	TAGLN	22.611	8.6007	29.4	5	7	5	1.651	1.294
P62805	Histone H4 OS=Homo sapiens OX=9606 GN=HIST1H4A	1.277	Up	7.6615e-11	HIST1H4A	11.367	49.414	58.3	8	57	8	1.32	1.034
Q9BY32	Inosine triphosphate pyrophosphatase OS=Homo sapiens OX=9606 GN=ITPA	1.282	Up	0.0049778	ITPA	21.445	28.556	42.8	5	7	5	1.032	0.805
Q9UBI6	Guanine nucleotide-binding protein G(I)/G(S)/G(O) subunit gamma-12 OS=Homo sapiens OX=9606 GN=GNG12	1.285	Up	0.00190237	GNG12	8.0061	42.441	69.4	5	11	5	1.678	1.306
O60762	Dolichol-phosphate mannosyltransferase subunit 1 OS=Homo sapiens OX=9606 GN=DPM1	1.287	Up	6.1893e-05	DPM1	29.634	19.31	28.8	7	9	7	1.08	0.839
P41227	N-alpha-acetyltransferase 10 OS=Homo sapiens OX=9606 GN=NAA10	1.295	Up	7.9867e-05	NAA10	26.458	142.2	49.4	10	17	10	1.067	0.824
Q9BZK7	F-box-like/WD repeat-containing protein TBL1XR1 OS=Homo sapiens OX=9606 GN=TBL1XR1	1.296	Up	0.0070568	TBL1XR1	55.594	94.482	24.1	10	14	6	1.174	0.906
Q96SQ9	Cytochrome P450 2S1 OS=Homo sapiens OX=9606 GN=CYP2S1	1.3	Up	0.000104283	CYP2S1	55.816	70.56	14.1	6	7	6	0.819	0.63
Q9H074	Polyadenylate-binding protein-interacting protein 1 OS=Homo sapiens OX=9606 GN=PAIP1	1.3	Up	7.3662e-07	PAIP1	53.524	47.336	23.2	8	12	8	1.261	0.97
Q92522	Histone H1x OS=Homo sapiens OX=9606 GN=H1FX	1.302	Up	1.73554e-05	H1FX	22.487	40.454	43.7	9	15	9	1.469	1.128
Q9H7B4	Histone-lysine N-methyltransferase SMYD3 OS=Homo sapiens OX=9606 GN=SMYD3	1.304	Up	0.0127157	SMYD3	49.097	10.288	10.5	5	5	5	1.254	0.962
Q13451	Peptidyl-prolyl cis-trans isomerase FKBP5 OS=Homo sapiens OX=9606 GN=FKBP5	1.306	Up	1.75853e-05	FKBP5	51.212	79.183	34.4	17	21	17	1.162	0.89
O43491	Band 4.1-like protein 2 OS=Homo sapiens OX=9606 GN=EPB41L2	1.307	Up	2.9205e-09	EPB41L2	112.59	151.82	38.4	31	42	26	1.021	0.781
Q96CN7	Isochorismatase domain-containing protein 1 OS=Homo sapiens OX=9606 GN=ISOC1	1.308	Up	0.000144978	ISOC1	32.236	51.116	21.5	5	7	5	1.052	0.804
P07203	Glutathione peroxidase 1 OS=Homo sapiens OX=9606 GN=GPX1	1.308	Up	0.00083958	GPX1	22.088	100.15	50.2	8	14	8	1.063	0.813
Q08722	Leukocyte surface antigen CD47 OS=Homo sapiens OX=9606 GN=CD47	1.309	Up	0.00182071	CD47	35.213	12.947	11.8	4	5	4	1.06	0.81
P40123	Adenylyl cyclase-associated protein 2 OS=Homo sapiens OX=9606 GN=CAP2	1.311	Up	0.0176596	CAP2	52.823	58.79	24.5	10	12	9	1.426	1.088
Q8NFF5	FAD synthase OS=Homo sapiens OX=9606 GN=FLAD1	1.314	Up	0.0048027	FLAD1	65.265	22.95	18.6	10	11	10	1.16	0.883
P83731	60S ribosomal protein L24 OS=Homo sapiens OX=9606 GN=RPL24	1.314	Up	3.0894e-07	RPL24	17.779	31.966	46.5	10	20	10	1.571	1.196
Q9UK22	F-box only protein 2 OS=Homo sapiens OX=9606 GN=FBXO2	1.317	Up	0.0049173	FBXO2	33.327	39.789	24	5	8	5	1.192	0.905
O15305	Phosphomannomutase 2 OS=Homo sapiens OX=9606 GN=PMM2	1.319	Up	0.000159554	PMM2	28.082	54.264	45.9	13	23	12	1.041	0.789
Q9UKY7	Protein CDV3 homolog OS=Homo sapiens OX=9606 GN=CDV3	1.321	Up	1.2293e-06	CDV3	27.335	274.32	74.8	12	26	12	1.207	0.914
P80217	Interferon-induced 35 kDa protein OS=Homo sapiens OX=9606 GN=IFI35	1.323	Up	0.005637	IFI35	31.546	36.921	42.3	10	15	10	0.963	0.728
Q5SSJ5	Heterochromatin protein 1-binding protein 3 OS=Homo sapiens OX=9606 GN=HP1BP3	1.325	Up	1.641e-06	HP1BP3	61.206	34.467	26.8	15	23	15	1.032	0.779
P07099	Epoxide hydrolase 1 OS=Homo sapiens OX=9606 GN=EPHX1	1.325	Up	6.3508e-05	EPHX1	52.948	22.304	17.6	8	14	8	1.234	0.931
P78310	Coxsackievirus and adenovirus receptor OS=Homo sapiens OX=9606 GN=CXADR	1.341	Up	0.025297	CXADR	40.029	16.096	16.2	5	7	5	1.061	0.791
Q13555	Calcium/calmodulin-dependent protein kinase type II subunit gamma OS=Homo sapiens OX=9606 GN=CAMK2G	1.344	Up	2.0111e-05	CAMK2G	62.606	23.569	10.6	6	9	5	1.438	1.07
P39210	Protein Mpv17 OS=Homo sapiens OX=9606 GN=MPV17	1.355	Up	0.0037217	MPV17	19.733	4.6937	8.5	2	3	2	1.413	1.043
Q9BQI0	Allograft inflammatory factor 1-like OS=Homo sapiens OX=9606 GN=AIF1L	1.358	Up	0.0076236	AIF1L	17.068	11.525	27.3	4	6	4	0.974	0.717
Q9Y3C8	Ubiquitin-fold modifier-conjugating enzyme 1 OS=Homo sapiens OX=9606 GN=UFC1	1.368	Up	0.0002231	UFC1	19.458	12.67	26.3	5	8	5	1.357	0.992
Q9BXJ9	N-alpha-acetyltransferase 15, NatA auxiliary subunit OS=Homo sapiens OX=9606 GN=NAA15	1.368	Up	3.82705e-12	NAA15	101.27	138.5	41	33	51	30	1.104	0.807
Q9UKM9	RNA-binding protein Raly OS=Homo sapiens OX=9606 GN=RALY	1.381	Up	2.55351e-15	RALY	32.463	42.657	32	12	23	12	1.272	0.921
P50914	60S ribosomal protein L14 OS=Homo sapiens OX=9606 GN=RPL14	1.384	Up	0.0140419	RPL14	23.432	31.664	25.1	5	11	5	1.686	1.218
Q9H0W9	Ester hydrolase C11orf54 OS=Homo sapiens OX=9606 GN=C11orf54	1.385	Up	0.00139997	C11orf54	35.117	10.281	14	4	5	4	1.28	0.924
P05204	Non-histone chromosomal protein HMG-17 OS=Homo sapiens OX=9606 GN=HMGN2	1.389	Up	0.0127038	HMGN2	9.3926	39.249	52.2	7	13	3	1.139	0.82
P51153	Ras-related protein Rab-13 OS=Homo sapiens OX=9606 GN=RAB13	1.391	Up	0.0185597	RAB13	22.774	36.465	33	7	12	5	1.192	0.857
P16930	Fumarylacetoacetase OS=Homo sapiens OX=9606 GN=FAH	1.393	Up	8.1536e-05	FAH	46.374	9.037	9.8	4	5	4	1.067	0.766
P34896	Serine hydroxymethyltransferase, cytosolic OS=Homo sapiens OX=9606 GN=SHMT1	1.394	Up	0.0194411	SHMT1	53.082	106.15	26.5	10	20	8	1.234	0.885
Q13148	TAR DNA-binding protein 43 OS=Homo sapiens OX=9606 GN=TARDBP	1.395	Up	6.2511e-11	TARDBP	44.739	59.867	17.9	8	13	8	1.113	0.798
P02794	Ferritin heavy chain OS=Homo sapiens OX=9606 GN=FTH1	1.427	Up	0.026625	FTH1	21.225	34.378	37.2	5	7	5	1.565	1.097
P07305	Histone H1.0 OS=Homo sapiens OX=9606 GN=H1F0	1.46	Up	0.000117167	H1F0	20.863	14.33	22.7	4	6	4	1.447	0.991
Q9BZQ8	Protein Niban OS=Homo sapiens OX=9606 GN=FAM129A	1.465	Up	0.021176	FAM129A	103.13	14.583	3.4	3	3	3	1.017	0.694
P28288	ATP-binding cassette sub-family D member 3 OS=Homo sapiens OX=9606 GN=ABCD3	1.471	Up	3.1969e-06	ABCD3	75.475	85.85	23.1	14	20	14	1.303	0.886
P49407	Beta-arrestin-1 OS=Homo sapiens OX=9606 GN=ARRB1	1.472	Up	0.005177	ARRB1	47.065	21.113	12.4	5	5	5	1.2	0.815
Q10589	Bone marrow stromal antigen 2 OS=Homo sapiens OX=9606 GN=BST2	1.48	Up	0.039924	BST2	19.769	8.646	18.3	3	4	3	1.242	0.839
P26447	Protein S100-A4 OS=Homo sapiens OX=9606 GN=S100A4	1.486	Up	2.9202e-10	S100A4	11.728	14.665	36.6	5	16	5	1.602	1.078
Q13228	Methanethiol oxidase OS=Homo sapiens OX=9606 GN=SELENBP1	1.488	Up	0.0186828	SELENBP1	52.39	51.429	28.8	12	17	12	1.794	1.206
P80723	Brain acid soluble protein 1 OS=Homo sapiens OX=9606 GN=BASP1	1.527	Up	5.9952e-15	BASP1	22.693	262.89	85.9	17	41	17	2.055	1.346
P05186	Alkaline phosphatase, tissue-nonspecific isozyme OS=Homo sapiens OX=9606 GN=ALPL	1.55	Up	4.9455e-06	ALPL	57.304	126.49	33.4	14	28	13	1.843	1.189
P16401	Histone H1.5 OS=Homo sapiens OX=9606 GN=HIST1H1B	1.604	Up	1.64369e-12	HIST1H1B	22.58	19.901	34.5	10	24	8	1.628	1.015
O60547	GDP-mannose 4,6 dehydratase OS=Homo sapiens OX=9606 GN=GMDS	1.634	Up	0.006659	GMDS	41.949	16.948	21.5	7	8	7	1.193	0.73
Q8WX93	Palladin OS=Homo sapiens OX=9606 GN=PALLD	1.687	Up	0.0002582	PALLD	150.56	18.958	5.1	7	8	7	1.154	0.684
Q96K17	Transcription factor BTF3 homolog 4 OS=Homo sapiens OX=9606 GN=BTF3L4	1.751	Up	0.0045002	BTF3L4	17.27	49.96	41.8	5	5	5	1.777	1.015
Q9H568	Actin-like protein 8 OS=Homo sapiens OX=9606 GN=ACTL8	4.372	Up	0.0096	ACTL8	41.36	15.101	17.5	4	5	4	2.326	0.532

## Sheet: L_M_1vsL_M_Con
Protein accession	Protein description	L_M_1/L_M_Con Ratio	Regulated Type	L_M_1/L_M_Con P value	Gene name	MW [kDa]	Score	Coverage [%]	Peptides	PSMs	Unique peptides	L_M_1	L_M_Con
P29034	Protein S100-A2 OS=Homo sapiens OX=9606 GN=S100A2	0.313	Down	5.9976e-07	S100A2	11.117	13.561	27.6	6	9	6	0.77	2.462
Q96DH6	RNA-binding protein Musashi homolog 2 OS=Homo sapiens OX=9606 GN=MSI2	0.374	Down	0.00054465	MSI2	35.196	49.598	34.5	9	11	9	0.612	1.638
Q13753	Laminin subunit gamma-2 OS=Homo sapiens OX=9606 GN=LAMC2	0.414	Down	0.0028772	LAMC2	130.97	19.896	4.1	4	4	4	0.98	2.365
P09429	High mobility group protein B1 OS=Homo sapiens OX=9606 GN=HMGB1	0.492	Down	1e-32	HMGB1	24.893	60.502	39.5	10	30	7	0.766	1.556
Q8IVL5	Prolyl 3-hydroxylase 2 OS=Homo sapiens OX=9606 GN=P3H2	0.519	Down	0.046477	P3H2	80.984	25.999	9.6	7	7	7	0.673	1.296
Q5NDL2	EGF domain-specific O-linked N-acetylglucosamine transferase OS=Homo sapiens OX=9606 GN=EOGT	0.528	Down	0.020238	EOGT	62.01	3.6535	4.6	3	3	3	0.726	1.375
O95395	Beta-1,3-galactosyl-O-glycosyl-glycoprotein beta-1,6-N-acetylglucosaminyltransferase 3 OS=Homo sapiens OX=9606 GN=GCNT3	0.552	Down	0.0035968	GCNT3	50.863	14.164	14.8	6	7	6	1.14	2.065
P31949	Protein S100-A11 OS=Homo sapiens OX=9606 GN=S100A11	0.558	Down	9.99201e-16	S100A11	11.74	30.574	56.2	7	31	7	0.804	1.441
Q9UNF1	Melanoma-associated antigen D2 OS=Homo sapiens OX=9606 GN=MAGED2	0.621	Down	0.00122254	MAGED2	64.953	80.645	27.4	12	14	12	0.553	0.89
Q9H0K6	Pseudouridylate synthase 7 homolog-like protein OS=Homo sapiens OX=9606 GN=PUS7L	0.624	Down	0.0025403	PUS7L	80.7	15.052	6	4	5	4	0.913	1.462
P49914	5-formyltetrahydrofolate cyclo-ligase OS=Homo sapiens OX=9606 GN=MTHFS	0.646	Down	0.00042362	MTHFS	23.255	12.335	21.2	4	6	4	0.875	1.355
Q8WV24	Pleckstrin homology-like domain family A member 1 OS=Homo sapiens OX=9606 GN=PHLDA1	0.65	Down	0.0094572	PHLDA1	45.016	8.8899	8	3	4	3	1.116	1.716
P00533	Epidermal growth factor receptor OS=Homo sapiens OX=9606 GN=EGFR	0.653	Down	1e-32	EGFR	134.28	233.81	37.5	35	53	34	0.893	1.368
Q13535	Serine/threonine-protein kinase ATR OS=Homo sapiens OX=9606 GN=ATR	0.659	Down	0.037019	ATR	301.36	30.283	5.7	12	13	12	0.675	1.025
Q13751	Laminin subunit beta-3 OS=Homo sapiens OX=9606 GN=LAMB3	0.659	Down	0.028784	LAMB3	129.57	61.978	17.5	15	16	15	1.02	1.548
Q9H0R4	Haloacid dehalogenase-like hydrolase domain-containing protein 2 OS=Homo sapiens OX=9606 GN=HDHD2	0.678	Down	0.0117637	HDHD2	28.536	9.8343	14.7	3	3	3	1.069	1.577
P12429	Annexin A3 OS=Homo sapiens OX=9606 GN=ANXA3	0.683	Down	2.3445e-08	ANXA3	36.375	216.94	62.2	19	30	19	0.677	0.991
Q9BQL6	Fermitin family homolog 1 OS=Homo sapiens OX=9606 GN=FERMT1	0.688	Down	5.7054e-05	FERMT1	77.436	63.263	20.8	11	15	10	1.078	1.567
P09525	Annexin A4 OS=Homo sapiens OX=9606 GN=ANXA4	0.697	Down	1.9669e-08	ANXA4	35.882	296.24	58.9	19	31	19	1.166	1.674
Q9UHD1	Cysteine and histidine-rich domain-containing protein 1 OS=Homo sapiens OX=9606 GN=CHORDC1	0.711	Down	0.00037712	CHORDC1	37.489	119.07	56	16	26	16	0.582	0.819
P11908	Ribose-phosphate pyrophosphokinase 2 OS=Homo sapiens OX=9606 GN=PRPS2	0.716	Down	0.0062354	PRPS2	34.769	36.595	25.5	8	9	5	0.737	1.03
Q52LW3	Rho GTPase-activating protein 29 OS=Homo sapiens OX=9606 GN=ARHGAP29	0.717	Down	0.0011435	ARHGAP29	142.06	35.003	8.7	10	12	10	1.191	1.662
P11387	DNA topoisomerase 1 OS=Homo sapiens OX=9606 GN=TOP1	0.72	Down	3.0012e-11	TOP1	90.725	101.12	31.5	27	47	27	0.805	1.118
P62256	Ubiquitin-conjugating enzyme E2 H OS=Homo sapiens OX=9606 GN=UBE2H	0.722	Down	0.00117978	UBE2H	20.655	32.481	26.8	4	7	4	0.936	1.297
Q9UL25	Ras-related protein Rab-21 OS=Homo sapiens OX=9606 GN=RAB21	0.725	Down	0.00041819	RAB21	24.347	39.13	41.8	8	11	8	0.915	1.262
O00458	Interferon-related developmental regulator 1 OS=Homo sapiens OX=9606 GN=IFRD1	0.738	Down	0.0047819	IFRD1	50.268	63.358	19.5	7	11	7	0.826	1.119
P16401	Histone H1.5 OS=Homo sapiens OX=9606 GN=HIST1H1B	0.738	Down	3.7297e-05	HIST1H1B	22.58	19.901	34.5	10	24	8	0.564	0.764
Q96EY8	Cob(I)yrinic acid a,c-diamide adenosyltransferase, mitochondrial OS=Homo sapiens OX=9606 GN=MMAB	0.744	Down	0.000102054	MMAB	27.388	67.398	38	7	10	7	0.845	1.135
P10155	60 kDa SS-A/Ro ribonucleoprotein OS=Homo sapiens OX=9606 GN=TROVE2	0.748	Down	8.4841e-05	TROVE2	60.67	56.058	26.4	11	13	11	0.877	1.172
Q9UI26	Importin-11 OS=Homo sapiens OX=9606 GN=IPO11	0.749	Down	0.00132093	IPO11	112.53	49.317	14.7	12	17	12	0.987	1.318
Q9BRX8	Redox-regulatory protein FAM213A OS=Homo sapiens OX=9606 GN=FAM213A	0.75	Down	0.002964	FAM213A	25.764	24.999	31	7	11	7	1.306	1.742
P05091	Aldehyde dehydrogenase, mitochondrial OS=Homo sapiens OX=9606 GN=ALDH2	0.75	Down	6.5064e-07	ALDH2	56.381	180.11	44.1	15	32	14	1.167	1.556
P10620	Microsomal glutathione S-transferase 1 OS=Homo sapiens OX=9606 GN=MGST1	0.751	Down	0.048135	MGST1	17.598	13.577	9	2	4	2	1.039	1.384
Q9H2D6	TRIO and F-actin-binding protein OS=Homo sapiens OX=9606 GN=TRIOBP	0.756	Down	7.5009e-05	TRIOBP	261.37	35.392	4.4	9	9	9	0.958	1.267
P46013	Proliferation marker protein Ki-67 OS=Homo sapiens OX=9606 GN=MKI67	0.756	Down	6.77236e-15	MKI67	358.69	323.31	37.6	90	107	90	0.843	1.115
Q9NWX6	Probable tRNA(His) guanylyltransferase OS=Homo sapiens OX=9606 GN=THG1L	0.757	Down	0.0178178	THG1L	34.83	16.564	19.8	5	6	5	0.828	1.094
P16615	Sarcoplasmic/endoplasmic reticulum calcium ATPase 2 OS=Homo sapiens OX=9606 GN=ATP2A2	0.762	Down	1e-32	ATP2A2	114.76	262.58	34.5	36	63	36	0.895	1.175
P30740	Leukocyte elastase inhibitor OS=Homo sapiens OX=9606 GN=SERPINB1	0.764	Down	3.7402e-09	SERPINB1	42.741	119.68	41.7	16	34	16	1.009	1.321
P17301	Integrin alpha-2 OS=Homo sapiens OX=9606 GN=ITGA2	0.764	Down	2.0659e-05	ITGA2	129.29	53.009	11.6	10	12	10	0.959	1.255
Q9P258	Protein RCC2 OS=Homo sapiens OX=9606 GN=RCC2	0.77	Down	3.2328e-06	RCC2	56.084	181.19	51	22	34	22	0.777	1.009
P27144	Adenylate kinase 4, mitochondrial OS=Homo sapiens OX=9606 GN=AK4	0.772	Down	0.0099842	AK4	25.268	47.55	37.7	6	7	6	0.961	1.245
Q86WV1	Src kinase-associated phosphoprotein 1 OS=Homo sapiens OX=9606 GN=SKAP1	0.774	Down	0.0065416	SKAP1	41.432	-2	3.1	1	2	1	0.769	0.993
O15400	Syntaxin-7 OS=Homo sapiens OX=9606 GN=STX7	0.774	Down	0.00080197	STX7	29.815	50.355	39.1	7	9	7	1.167	1.507
P62805	Histone H4 OS=Homo sapiens OX=9606 GN=HIST1H4A	0.774	Down	2.1369e-07	HIST1H4A	11.367	49.414	58.3	8	57	8	0.705	0.911
O95470	Sphingosine-1-phosphate lyase 1 OS=Homo sapiens OX=9606 GN=SGPL1	0.776	Down	0.0115171	SGPL1	63.523	14.492	13.6	7	7	7	0.826	1.064
Q8NFQ8	Torsin-1A-interacting protein 2 OS=Homo sapiens OX=9606 GN=TOR1AIP2	0.778	Down	0.032057	TOR1AIP2	51.263	49.405	10.6	5	6	4	0.916	1.177
O15118	NPC intracellular cholesterol transporter 1 OS=Homo sapiens OX=9606 GN=NPC1	0.78	Down	0.0049635	NPC1	142.17	54.35	5.4	6	8	6	0.684	0.877
Q96DG6	Carboxymethylenebutenolidase homolog OS=Homo sapiens OX=9606 GN=CMBL	0.78	Down	1.1058e-06	CMBL	28.048	22.372	35.9	10	12	10	0.811	1.04
P51812	Ribosomal protein S6 kinase alpha-3 OS=Homo sapiens OX=9606 GN=RPS6KA3	0.781	Down	0.0108844	RPS6KA3	83.735	30.22	29.2	18	25	12	0.644	0.825
Q69YN2	CWF19-like protein 1 OS=Homo sapiens OX=9606 GN=CWF19L1	0.781	Down	9.9604e-05	CWF19L1	60.618	26.872	17.7	8	11	8	0.99	1.268
Q00325	Phosphate carrier protein, mitochondrial OS=Homo sapiens OX=9606 GN=SLC25A3	0.784	Down	2.7447e-06	SLC25A3	40.094	93.21	28.2	11	25	11	1.117	1.425
Q9NQH7	Xaa-Pro aminopeptidase 3 OS=Homo sapiens OX=9606 GN=XPNPEP3	0.787	Down	0.0184357	XPNPEP3	57.033	24.228	15.2	5	7	5	1.209	1.536
O14975	Very long-chain acyl-CoA synthetase OS=Homo sapiens OX=9606 GN=SLC27A2	0.788	Down	0.00070304	SLC27A2	70.311	36.554	22.1	13	15	13	1.013	1.286
P37268	Squalene synthase OS=Homo sapiens OX=9606 GN=FDFT1	0.79	Down	0.000157508	FDFT1	48.115	148.6	31.9	12	22	12	1.066	1.349
Q00534	Cyclin-dependent kinase 6 OS=Homo sapiens OX=9606 GN=CDK6	0.792	Down	0.02534	CDK6	36.938	64.518	31.3	9	12	8	0.629	0.794
Q5BJF2	Sigma intracellular receptor 2 OS=Homo sapiens OX=9606 GN=TMEM97	0.793	Down	0.021995	TMEM97	20.848	9.1394	18.8	3	5	3	0.671	0.846
Q15293	Reticulocalbin-1 OS=Homo sapiens OX=9606 GN=RCN1	0.793	Down	6.2339e-11	RCN1	38.89	113.84	47.1	14	26	14	0.972	1.225
Q86UE4	Protein LYRIC OS=Homo sapiens OX=9606 GN=MTDH	0.795	Down	1.6726e-05	MTDH	63.836	323.31	43	20	24	20	0.863	1.085
P52298	Nuclear cap-binding protein subunit 2 OS=Homo sapiens OX=9606 GN=NCBP2	0.795	Down	0.029784	NCBP2	18.001	39.322	34	5	6	5	0.934	1.175
O94919	Endonuclease domain-containing 1 protein OS=Homo sapiens OX=9606 GN=ENDOD1	0.799	Down	0.03702	ENDOD1	55.016	65.803	18.6	6	7	6	1.439	1.802
P84022	Mothers against decapentaplegic homolog 3 OS=Homo sapiens OX=9606 GN=SMAD3	0.799	Down	0.027039	SMAD3	48.08	19.423	13.6	7	12	4	1.329	1.663
Q16850	Lanosterol 14-alpha demethylase OS=Homo sapiens OX=9606 GN=CYP51A1	0.799	Down	1.53157e-05	CYP51A1	56.805	40.737	22.5	11	14	11	1.118	1.4
Q6ZNB6	NF-X1-type zinc finger protein NFXL1 OS=Homo sapiens OX=9606 GN=NFXL1	0.801	Down	0.00095957	NFXL1	101.34	66.91	18.3	13	13	13	0.836	1.044
Q8IZW8	Tensin-4 OS=Homo sapiens OX=9606 GN=TNS4	0.802	Down	0.036323	TNS4	76.763	29.397	7	4	4	4	1.082	1.349
Q9Y2T3	Guanine deaminase OS=Homo sapiens OX=9606 GN=GDA	0.802	Down	2.1396e-05	GDA	51.002	225.04	44.7	19	29	19	0.767	0.956
O95361	Tripartite motif-containing protein 16 OS=Homo sapiens OX=9606 GN=TRIM16	0.802	Down	0.044479	TRIM16	63.954	19.106	15.2	6	8	6	0.821	1.024
P48735	Isocitrate dehydrogenase [NADP], mitochondrial OS=Homo sapiens OX=9606 GN=IDH2	0.805	Down	3.3049e-06	IDH2	50.909	87.603	33.8	16	25	15	1.49	1.851
P22234	Multifunctional protein ADE2 OS=Homo sapiens OX=9606 GN=PAICS	0.805	Down	1.58984e-13	PAICS	47.079	100.44	40.5	19	42	19	0.93	1.155
O00625	Pirin OS=Homo sapiens OX=9606 GN=PIR	0.806	Down	0.00021563	PIR	32.113	39.091	26.2	7	13	7	0.778	0.965
Q13501	Sequestosome-1 OS=Homo sapiens OX=9606 GN=SQSTM1	0.806	Down	0.00038201	SQSTM1	47.687	188.51	40.2	10	21	10	0.784	0.973
Q9H2G2	STE20-like serine/threonine-protein kinase OS=Homo sapiens OX=9606 GN=SLK	0.81	Down	1.8091e-06	SLK	142.69	216.41	31.9	34	47	33	1.078	1.331
Q9NUJ1	Mycophenolic acid acyl-glucuronide esterase, mitochondrial OS=Homo sapiens OX=9606 GN=ABHD10	0.81	Down	0.00029702	ABHD10	33.932	81.006	39.9	10	15	10	1.025	1.265
Q16851	UTP--glucose-1-phosphate uridylyltransferase OS=Homo sapiens OX=9606 GN=UGP2	0.811	Down	1.86409e-05	UGP2	56.94	106.58	43.1	22	31	22	0.675	0.832
Q9HCC0	Methylcrotonoyl-CoA carboxylase beta chain, mitochondrial OS=Homo sapiens OX=9606 GN=MCCC2	0.811	Down	0.00189728	MCCC2	61.332	133.12	40.1	19	29	19	1.177	1.452
Q92504	Zinc transporter SLC39A7 OS=Homo sapiens OX=9606 GN=SLC39A7	0.811	Down	0.030104	SLC39A7	50.117	10.794	7.5	4	6	4	0.927	1.143
P36952	Serpin B5 OS=Homo sapiens OX=9606 GN=SERPINB5	0.812	Down	0.00039512	SERPINB5	42.1	162.31	51.2	17	36	17	1.576	1.942
O60613	Selenoprotein F OS=Homo sapiens OX=9606 GN=SELENOF	0.812	Down	0.0031358	SELENOF	18.092	45.428	17.6	2	5	2	1.096	1.35
Q07065	Cytoskeleton-associated protein 4 OS=Homo sapiens OX=9606 GN=CKAP4	0.812	Down	0.000101037	CKAP4	66.022	308.78	51.5	26	36	26	0.832	1.025
Q9NR30	Nucleolar RNA helicase 2 OS=Homo sapiens OX=9606 GN=DDX21	0.812	Down	4.8353e-09	DDX21	87.343	323.31	49.7	38	78	36	0.715	0.88
Q8WTS6	Histone-lysine N-methyltransferase SETD7 OS=Homo sapiens OX=9606 GN=SETD7	0.814	Down	0.00089834	SETD7	40.72	19.744	17.5	6	8	6	0.757	0.93
Q9NVV4	Poly(A) RNA polymerase, mitochondrial OS=Homo sapiens OX=9606 GN=MTPAP	0.815	Down	0.008595	MTPAP	66.171	39.793	19.8	9	11	9	1.02	1.252
P49354	Protein farnesyltransferase/geranylgeranyltransferase type-1 subunit alpha OS=Homo sapiens OX=9606 GN=FNTA	0.815	Down	0.025598	FNTA	44.408	58.849	26.4	8	10	8	0.83	1.018
Q70J99	Protein unc-13 homolog D OS=Homo sapiens OX=9606 GN=UNC13D	0.817	Down	0.0037439	UNC13D	123.28	13.152	6.4	6	8	6	0.723	0.885
P62753	40S ribosomal protein S6 OS=Homo sapiens OX=9606 GN=RPS6	0.817	Down	2.6479e-06	RPS6	28.68	85.214	34.1	11	28	11	0.733	0.897
Q8N5C6	S1 RNA-binding domain-containing protein 1 OS=Homo sapiens OX=9606 GN=SRBD1	0.818	Down	0.00185633	SRBD1	111.77	27.649	5.1	5	6	5	1.045	1.277
O75691	Small subunit processome component 20 homolog OS=Homo sapiens OX=9606 GN=UTP20	0.819	Down	7.7463e-09	UTP20	318.38	132.17	13.4	35	44	35	0.94	1.148
Q7L8L6	FAST kinase domain-containing protein 5, mitochondrial OS=Homo sapiens OX=9606 GN=FASTKD5	0.819	Down	0.0123841	FASTKD5	86.573	15.529	7.6	5	5	5	1.094	1.336
O95625	Zinc finger and BTB domain-containing protein 11 OS=Homo sapiens OX=9606 GN=ZBTB11	0.822	Down	0.02578	ZBTB11	119.38	61.281	8.6	7	8	7	0.843	1.026
Q00653	Nuclear factor NF-kappa-B p100 subunit OS=Homo sapiens OX=9606 GN=NFKB2	0.823	Down	1.52979e-05	NFKB2	96.748	94.574	25.3	18	22	17	0.879	1.068
Q9H1E3	Nuclear ubiquitous casein and cyclin-dependent kinase substrate 1 OS=Homo sapiens OX=9606 GN=NUCKS1	0.823	Down	0.0154638	NUCKS1	27.296	30.782	15.2	3	5	3	0.75	0.911
Q9NRK6	ATP-binding cassette sub-family B member 10, mitochondrial OS=Homo sapiens OX=9606 GN=ABCB10	0.824	Down	0.030178	ABCB10	79.147	8.5662	7.9	6	8	6	1.013	1.229
Q02127	Dihydroorotate dehydrogenase (quinone), mitochondrial OS=Homo sapiens OX=9606 GN=DHODH	0.826	Down	4.1194e-05	DHODH	42.867	26.395	19.5	6	6	6	0.866	1.049
Q03135	Caveolin-1 OS=Homo sapiens OX=9606 GN=CAV1	0.828	Down	0.00131767	CAV1	20.471	21.752	41	6	9	6	1.385	1.672
Q8TC07	TBC1 domain family member 15 OS=Homo sapiens OX=9606 GN=TBC1D15	0.828	Down	3.8877e-05	TBC1D15	79.49	203.08	23.4	16	22	16	0.979	1.183
Q93034	Cullin-5 OS=Homo sapiens OX=9606 GN=CUL5	0.829	Down	0.022464	CUL5	90.954	14.228	7.1	6	6	6	0.947	1.143
P51659	Peroxisomal multifunctional enzyme type 2 OS=Homo sapiens OX=9606 GN=HSD17B4	0.832	Down	2.0302e-06	HSD17B4	79.685	231.49	42.3	25	42	25	1.04	1.25
Q9H0A0	RNA cytidine acetyltransferase OS=Homo sapiens OX=9606 GN=NAT10	0.832	Down	1.69575e-12	NAT10	115.73	218.51	36.5	32	53	32	0.871	1.047
Q6UB35	Monofunctional C1-tetrahydrofolate synthase, mitochondrial OS=Homo sapiens OX=9606 GN=MTHFD1L	0.832	Down	4.8903e-10	MTHFD1L	105.79	167.65	28.3	25	33	24	0.936	1.125
Q96EY1	DnaJ homolog subfamily A member 3, mitochondrial OS=Homo sapiens OX=9606 GN=DNAJA3	0.833	Down	0.000136759	DNAJA3	52.488	41.042	19.6	9	12	9	0.861	1.034
P25490	Transcriptional repressor protein YY1 OS=Homo sapiens OX=9606 GN=YY1	0.833	Down	1.86607e-05	YY1	44.712	30.946	20.8	10	12	8	0.826	0.992
O00425	Insulin-like growth factor 2 mRNA-binding protein 3 OS=Homo sapiens OX=9606 GN=IGF2BP3	0.833	Down	1.9195e-09	IGF2BP3	63.704	168.36	40.1	21	32	18	0.966	1.16
P47895	Aldehyde dehydrogenase family 1 member A3 OS=Homo sapiens OX=9606 GN=ALDH1A3	0.833	Down	0.0083555	ALDH1A3	56.108	163.15	47.5	24	46	21	1.613	1.937
Q4G0F5	Vacuolar protein sorting-associated protein 26B OS=Homo sapiens OX=9606 GN=VPS26B	1.201	Up	0.042844	VPS26B	39.154	45.051	28.3	8	11	7	1.133	0.943
Q7Z4V5	Hepatoma-derived growth factor-related protein 2 OS=Homo sapiens OX=9606 GN=HDGFL2	1.201	Up	0.0104228	HDGFL2	74.316	59.05	20.9	12	18	11	0.998	0.831
O60493	Sorting nexin-3 OS=Homo sapiens OX=9606 GN=SNX3	1.203	Up	9.9219e-05	SNX3	18.762	31.62	51.9	9	15	7	1.249	1.038
Q9UL46	Proteasome activator complex subunit 2 OS=Homo sapiens OX=9606 GN=PSME2	1.203	Up	0.0133988	PSME2	27.401	21.227	28.5	7	13	7	1.625	1.351
P46937	Transcriptional coactivator YAP1 OS=Homo sapiens OX=9606 GN=YAP1	1.204	Up	0.0184023	YAP1	54.461	130.1	36.1	13	21	13	1.034	0.859
P07384	Calpain-1 catalytic subunit OS=Homo sapiens OX=9606 GN=CAPN1	1.204	Up	3.8988e-07	CAPN1	81.889	118.34	39.4	28	37	28	1.371	1.139
Q99622	Protein C10 OS=Homo sapiens OX=9606 GN=C12orf57	1.207	Up	0.037202	C12orf57	13.178	53.513	43.7	4	7	4	1.548	1.283
P43155	Carnitine O-acetyltransferase OS=Homo sapiens OX=9606 GN=CRAT	1.208	Up	0.032223	CRAT	70.857	8.1906	6.1	4	4	4	1.063	0.88
Q8WU79	Stromal membrane-associated protein 2 OS=Homo sapiens OX=9606 GN=SMAP2	1.21	Up	0.049476	SMAP2	46.785	16.133	11	3	4	3	1.152	0.952
Q9Y3C8	Ubiquitin-fold modifier-conjugating enzyme 1 OS=Homo sapiens OX=9606 GN=UFC1	1.21	Up	0.010217	UFC1	19.458	12.67	26.3	5	8	5	0.893	0.738
Q9UNF0	Protein kinase C and casein kinase substrate in neurons protein 2 OS=Homo sapiens OX=9606 GN=PACSIN2	1.21	Up	0.00023858	PACSIN2	55.738	64.813	42.6	19	25	19	1.302	1.076
Q99685	Monoglyceride lipase OS=Homo sapiens OX=9606 GN=MGLL	1.211	Up	0.036124	MGLL	33.261	21.975	18.2	4	4	4	0.822	0.679
Q96T88	E3 ubiquitin-protein ligase UHRF1 OS=Homo sapiens OX=9606 GN=UHRF1	1.211	Up	0.004882	UHRF1	89.813	65.768	24.6	17	22	16	1.085	0.896
Q9BVG4	Protein PBDC1 OS=Homo sapiens OX=9606 GN=PBDC1	1.213	Up	0.044123	PBDC1	26.056	9.3513	22.3	5	6	5	0.889	0.733
P10619	Lysosomal protective protein OS=Homo sapiens OX=9606 GN=CTSA	1.216	Up	0.00057525	CTSA	54.465	39.313	14.4	6	8	6	1.251	1.029
P63010	AP-2 complex subunit beta OS=Homo sapiens OX=9606 GN=AP2B1	1.217	Up	0.000177951	AP2B1	104.55	146.85	34.7	29	44	12	1.042	0.856
Q9HCE1	Putative helicase MOV-10 OS=Homo sapiens OX=9606 GN=MOV10	1.217	Up	0.00059811	MOV10	113.67	98.176	23.9	21	27	21	1.302	1.07
O95429	BAG family molecular chaperone regulator 4 OS=Homo sapiens OX=9606 GN=BAG4	1.218	Up	0.000140127	BAG4	49.593	36.536	13.8	5	7	5	1.04	0.854
Q96EP5	DAZ-associated protein 1 OS=Homo sapiens OX=9606 GN=DAZAP1	1.218	Up	0.000196863	DAZAP1	43.383	74.349	26.8	9	15	9	1.242	1.02
Q9Y2Q3	Glutathione S-transferase kappa 1 OS=Homo sapiens OX=9606 GN=GSTK1	1.218	Up	2.9907e-06	GSTK1	25.497	41.126	38.1	8	14	8	1.373	1.127
Q8WW59	SPRY domain-containing protein 4 OS=Homo sapiens OX=9606 GN=SPRYD4	1.222	Up	0.0058242	SPRYD4	23.128	28.207	37.2	6	7	6	1.176	0.962
Q09666	Neuroblast differentiation-associated protein AHNAK OS=Homo sapiens OX=9606 GN=AHNAK	1.223	Up	1e-32	AHNAK	629.09	323.31	63.6	241	472	238	1.358	1.11
P04183	Thymidine kinase, cytosolic OS=Homo sapiens OX=9606 GN=TK1	1.224	Up	0.0184584	TK1	25.468	24.203	32.5	6	6	6	1	0.817
P28290	Sperm-specific antigen 2 OS=Homo sapiens OX=9606 GN=SSFA2	1.225	Up	0.0124968	SSFA2	138.38	64.957	15.5	17	21	17	1.348	1.1
Q9UGK3	Signal-transducing adaptor protein 2 OS=Homo sapiens OX=9606 GN=STAP2	1.225	Up	0.031103	STAP2	44.893	5.2505	9.2	2	3	2	1.646	1.344
Q93045	Stathmin-2 OS=Homo sapiens OX=9606 GN=STMN2	1.226	Up	0.030198	STMN2	20.828	6.1161	15.1	4	13	1	0.978	0.798
Q92882	Osteoclast-stimulating factor 1 OS=Homo sapiens OX=9606 GN=OSTF1	1.228	Up	0.0026763	OSTF1	23.787	38.05	43	6	9	6	0.949	0.773
Q9Y6K5	2'-5'-oligoadenylate synthase 3 OS=Homo sapiens OX=9606 GN=OAS3	1.231	Up	2.6157e-07	OAS3	121.17	98.218	20.1	18	25	18	1.12	0.91
Q8N3D4	EH domain-binding protein 1-like protein 1 OS=Homo sapiens OX=9606 GN=EHBP1L1	1.231	Up	0.00075698	EHBP1L1	161.85	86.97	15.3	20	23	20	0.991	0.805
Q9NR45	Sialic acid synthase OS=Homo sapiens OX=9606 GN=NANS	1.232	Up	2.6069e-07	NANS	40.307	71.56	46.2	13	27	13	1.106	0.898
Q14697	Neutral alpha-glucosidase AB OS=Homo sapiens OX=9606 GN=GANAB	1.234	Up	8.95839e-13	GANAB	106.87	220.27	29.4	26	52	26	1.097	0.889
O60504	Vinexin OS=Homo sapiens OX=9606 GN=SORBS3	1.235	Up	0.018796	SORBS3	75.34	19.396	14.5	8	12	8	1.142	0.925
Q9UJ70	N-acetyl-D-glucosamine kinase OS=Homo sapiens OX=9606 GN=NAGK	1.235	Up	0.0033626	NAGK	37.375	40.061	28.8	9	10	9	1.179	0.955
O14657	Torsin-1B OS=Homo sapiens OX=9606 GN=TOR1B	1.236	Up	0.024438	TOR1B	37.978	15.342	13.4	4	5	4	0.999	0.808
Q99426	Tubulin-folding cofactor B OS=Homo sapiens OX=9606 GN=TBCB	1.237	Up	0.0095634	TBCB	27.325	87.738	29.9	7	13	7	1.058	0.855
Q8N335	Glycerol-3-phosphate dehydrogenase 1-like protein OS=Homo sapiens OX=9606 GN=GPD1L	1.237	Up	0.0002205	GPD1L	38.418	21.37	21.7	8	8	8	1.239	1.002
P20810	Calpastatin OS=Homo sapiens OX=9606 GN=CAST	1.237	Up	0.00077624	CAST	76.572	215.36	44.2	26	44	26	1.148	0.928
P05026	Sodium/potassium-transporting ATPase subunit beta-1 OS=Homo sapiens OX=9606 GN=ATP1B1	1.239	Up	0.044075	ATP1B1	35.061	24.267	31.4	10	13	10	1.056	0.852
Q92805	Golgin subfamily A member 1 OS=Homo sapiens OX=9606 GN=GOLGA1	1.243	Up	0.031604	GOLGA1	88.183	61.204	24.9	16	17	16	1.06	0.853
Q9Y5K6	CD2-associated protein OS=Homo sapiens OX=9606 GN=CD2AP	1.244	Up	0.039697	CD2AP	71.45	34.457	23.9	12	14	12	1.468	1.18
Q12923	Tyrosine-protein phosphatase non-receptor type 13 OS=Homo sapiens OX=9606 GN=PTPN13	1.246	Up	0.035058	PTPN13	276.9	50.865	7.6	16	17	16	1.623	1.303
P12277	Creatine kinase B-type OS=Homo sapiens OX=9606 GN=CKB	1.248	Up	1.89653e-05	CKB	42.644	288.22	64.3	18	50	18	0.895	0.717
Q8N392	Rho GTPase-activating protein 18 OS=Homo sapiens OX=9606 GN=ARHGAP18	1.25	Up	1.69306e-05	ARHGAP18	74.976	80.899	21.9	13	16	13	1.209	0.967
P19474	E3 ubiquitin-protein ligase TRIM21 OS=Homo sapiens OX=9606 GN=TRIM21	1.25	Up	4.3799e-05	TRIM21	54.169	27.674	21.5	9	9	9	1.403	1.122
O43379	WD repeat-containing protein 62 OS=Homo sapiens OX=9606 GN=WDR62	1.251	Up	0.036944	WDR62	165.95	27.875	4	6	6	6	1.131	0.904
P09543	2',3'-cyclic-nucleotide 3'-phosphodiesterase OS=Homo sapiens OX=9606 GN=CNP	1.253	Up	2.0414e-10	CNP	47.578	67.886	34.7	16	18	15	1.194	0.953
P27816	Microtubule-associated protein 4 OS=Homo sapiens OX=9606 GN=MAP4	1.254	Up	3.10862e-15	MAP4	121	265.36	49.1	54	88	54	0.988	0.788
P28799	Granulins OS=Homo sapiens OX=9606 GN=GRN	1.255	Up	0.0140247	GRN	63.544	68.309	23.9	11	16	11	1.25	0.996
P28288	ATP-binding cassette sub-family D member 3 OS=Homo sapiens OX=9606 GN=ABCD3	1.256	Up	0.00082118	ABCD3	75.475	85.85	23.1	14	20	14	0.997	0.794
P10644	cAMP-dependent protein kinase type I-alpha regulatory subunit OS=Homo sapiens OX=9606 GN=PRKAR1A	1.258	Up	9.5411e-05	PRKAR1A	42.981	32.562	30.4	12	13	10	1.156	0.919
Q9BR76	Coronin-1B OS=Homo sapiens OX=9606 GN=CORO1B	1.261	Up	0.000101471	CORO1B	54.234	87.559	17.8	10	16	10	1.266	1.004
Q9NUM4	Transmembrane protein 106B OS=Homo sapiens OX=9606 GN=TMEM106B	1.262	Up	0.035262	TMEM106B	31.127	6.4627	6.6	2	3	2	1.338	1.06
Q9UBB6	Neurochondrin OS=Homo sapiens OX=9606 GN=NCDN	1.262	Up	0.0022405	NCDN	78.863	20.105	10.7	6	7	6	0.998	0.791
P53004	Biliverdin reductase A OS=Homo sapiens OX=9606 GN=BLVRA	1.263	Up	5.8515e-05	BLVRA	33.428	40.215	25.7	8	13	8	1.404	1.112
Q8WX93	Palladin OS=Homo sapiens OX=9606 GN=PALLD	1.263	Up	0.0043423	PALLD	150.56	18.958	5.1	7	8	7	1.182	0.936
P00918	Carbonic anhydrase 2 OS=Homo sapiens OX=9606 GN=CA2	1.263	Up	0.033436	CA2	29.246	29.93	35	7	8	7	1.82	1.441
Q96C19	EF-hand domain-containing protein D2 OS=Homo sapiens OX=9606 GN=EFHD2	1.265	Up	0.00060287	EFHD2	26.697	195.71	46.2	12	19	10	1.002	0.792
P61916	NPC intracellular cholesterol transporter 2 OS=Homo sapiens OX=9606 GN=NPC2	1.266	Up	0.0064622	NPC2	16.57	18.45	47.7	6	7	6	1.427	1.127
Q13287	N-myc-interactor OS=Homo sapiens OX=9606 GN=NMI	1.266	Up	0.0083554	NMI	35.056	27.817	43	10	11	10	1.291	1.02
Q9GZP8	Immortalization up-regulated protein OS=Homo sapiens OX=9606 GN=IMUP	1.267	Up	0.0107967	IMUP	10.897	6.232	17	2	5	2	1.172	0.925
P19367	Hexokinase-1 OS=Homo sapiens OX=9606 GN=HK1	1.268	Up	9.3254e-08	HK1	102.48	127.81	27.6	26	39	25	0.832	0.656
P00966	Argininosuccinate synthase OS=Homo sapiens OX=9606 GN=ASS1	1.269	Up	5.25358e-13	ASS1	46.53	151.67	44.2	21	62	21	0.906	0.714
P52292	Importin subunit alpha-1 OS=Homo sapiens OX=9606 GN=KPNA2	1.273	Up	0.0153178	KPNA2	57.861	323.31	31.6	13	27	13	1.031	0.81
P50453	Serpin B9 OS=Homo sapiens OX=9606 GN=SERPINB9	1.274	Up	0.000119328	SERPINB9	42.403	21.032	21	7	8	7	1.641	1.288
P04040	Catalase OS=Homo sapiens OX=9606 GN=CAT	1.278	Up	5.054e-07	CAT	59.755	153.33	37.2	18	27	18	1.268	0.992
P08134	Rho-related GTP-binding protein RhoC OS=Homo sapiens OX=9606 GN=RHOC	1.283	Up	0.042861	RHOC	22.006	9.7094	29	6	13	1	0.96	0.748
Q13425	Beta-2-syntrophin OS=Homo sapiens OX=9606 GN=SNTB2	1.29	Up	0.0026566	SNTB2	57.949	23.766	18.9	10	13	10	1.113	0.863
Q15599	Na(+)/H(+) exchange regulatory cofactor NHE-RF2 OS=Homo sapiens OX=9606 GN=SLC9A3R2	1.291	Up	0.0119212	SLC9A3R2	37.413	55.584	33.5	10	11	10	1.02	0.79
P16949	Stathmin OS=Homo sapiens OX=9606 GN=STMN1	1.291	Up	3.1086e-07	STMN1	17.302	42.026	67.1	15	32	12	0.976	0.756
O00754	Lysosomal alpha-mannosidase OS=Homo sapiens OX=9606 GN=MAN2B1	1.292	Up	0.048181	MAN2B1	113.74	20.083	7	6	7	6	1.178	0.912
Q9H299	SH3 domain-binding glutamic acid-rich-like protein 3 OS=Homo sapiens OX=9606 GN=SH3BGRL3	1.292	Up	0.0003845	SH3BGRL3	10.438	164.31	47.3	5	11	5	1.004	0.777
O00151	PDZ and LIM domain protein 1 OS=Homo sapiens OX=9606 GN=PDLIM1	1.295	Up	2.27099e-11	PDLIM1	36.071	130.56	65	18	32	18	1.111	0.858
Q15418	Ribosomal protein S6 kinase alpha-1 OS=Homo sapiens OX=9606 GN=RPS6KA1	1.298	Up	2.0195e-05	RPS6KA1	82.722	222.49	30.5	18	24	12	1.162	0.895
Q8NFF5	FAD synthase OS=Homo sapiens OX=9606 GN=FLAD1	1.301	Up	0.00111884	FLAD1	65.265	22.95	18.6	10	11	10	1.115	0.857
Q68EM7	Rho GTPase-activating protein 17 OS=Homo sapiens OX=9606 GN=ARHGAP17	1.301	Up	0.0030952	ARHGAP17	95.436	23.647	11.8	8	8	8	1.203	0.925
Q9BPY3	Protein FAM118B OS=Homo sapiens OX=9606 GN=FAM118B	1.304	Up	0.00067968	FAM118B	39.499	35.584	15.1	5	7	5	1.317	1.01
Q96TA1	Niban-like protein 1 OS=Homo sapiens OX=9606 GN=FAM129B	1.304	Up	0.000104025	FAM129B	84.137	78.74	36.1	27	37	27	0.896	0.687
P48506	Glutamate--cysteine ligase catalytic subunit OS=Homo sapiens OX=9606 GN=GCLC	1.305	Up	3.3939e-06	GCLC	72.765	52.796	25	14	17	13	1.328	1.018
O75891	Cytosolic 10-formyltetrahydrofolate dehydrogenase OS=Homo sapiens OX=9606 GN=ALDH1L1	1.305	Up	0.0157772	ALDH1L1	98.828	77.943	21.7	15	15	13	1.591	1.219
Q9Y5P4	Collagen type IV alpha-3-binding protein OS=Homo sapiens OX=9606 GN=COL4A3BP	1.305	Up	0.00196107	COL4A3BP	70.834	37.83	15.4	8	10	8	1.484	1.137
O14908	PDZ domain-containing protein GIPC1 OS=Homo sapiens OX=9606 GN=GIPC1	1.319	Up	0.00050224	GIPC1	36.049	63.536	40.5	10	13	9	1.041	0.789
O95319	CUGBP Elav-like family member 2 OS=Homo sapiens OX=9606 GN=CELF2	1.32	Up	0.031657	CELF2	54.284	23.561	7.7	3	5	2	1.5	1.136
Q9Y3B8	Oligoribonuclease, mitochondrial OS=Homo sapiens OX=9606 GN=REXO2	1.321	Up	1.3298e-08	REXO2	26.832	34.849	28.3	7	13	7	1.25	0.946
Q12834	Cell division cycle protein 20 homolog OS=Homo sapiens OX=9606 GN=CDC20	1.321	Up	0.039105	CDC20	54.722	9.6309	11.6	5	5	5	1.251	0.947
P80217	Interferon-induced 35 kDa protein OS=Homo sapiens OX=9606 GN=IFI35	1.329	Up	0.014521	IFI35	31.546	36.921	42.3	10	15	10	1.352	1.017
Q96HC4	PDZ and LIM domain protein 5 OS=Homo sapiens OX=9606 GN=PDLIM5	1.342	Up	1.0328e-08	PDLIM5	63.944	71.486	30.2	17	32	17	1.302	0.97
P83111	Serine beta-lactamase-like protein LACTB, mitochondrial OS=Homo sapiens OX=9606 GN=LACTB	1.344	Up	0.00050457	LACTB	60.693	13.995	11.3	7	8	7	1.344	1
P48163	NADP-dependent malic enzyme OS=Homo sapiens OX=9606 GN=ME1	1.347	Up	3.30969e-12	ME1	64.149	52.151	28.3	13	27	13	1.565	1.162
O43707	Alpha-actinin-4 OS=Homo sapiens OX=9606 GN=ACTN4	1.348	Up	1e-32	ACTN4	104.85	323.31	67.1	60	228	42	1.154	0.856
Q92817	Envoplakin OS=Homo sapiens OX=9606 GN=EVPL	1.348	Up	9.6307e-09	EVPL	231.6	69.374	12.1	20	21	20	1.124	0.834
P57764	Gasdermin-D OS=Homo sapiens OX=9606 GN=GSDMD	1.36	Up	0.0158793	GSDMD	52.8	12.305	4.8	2	2	2	1.491	1.096
P11047	Laminin subunit gamma-1 OS=Homo sapiens OX=9606 GN=LAMC1	1.363	Up	0.0195837	LAMC1	177.6	19.553	7.4	10	10	10	1.011	0.742
Q9P2M7	Cingulin OS=Homo sapiens OX=9606 GN=CGN	1.364	Up	0.00056089	CGN	136.38	74.991	17.1	17	19	17	1.783	1.307
P06865	Beta-hexosaminidase subunit alpha OS=Homo sapiens OX=9606 GN=HEXA	1.366	Up	4.0816e-05	HEXA	60.702	59.257	20.2	10	14	10	1.355	0.992
Q99447	Ethanolamine-phosphate cytidylyltransferase OS=Homo sapiens OX=9606 GN=PCYT2	1.37	Up	0.00074264	PCYT2	43.835	26.161	25.2	8	10	8	1.232	0.899
Q14192	Four and a half LIM domains protein 2 OS=Homo sapiens OX=9606 GN=FHL2	1.371	Up	5.09059e-11	FHL2	32.193	50.987	45.2	12	19	12	1.135	0.828
Q15392	Delta(24)-sterol reductase OS=Homo sapiens OX=9606 GN=DHCR24	1.373	Up	0.00148165	DHCR24	60.101	16.657	7.6	5	6	5	1.14	0.83
P19971	Thymidine phosphorylase OS=Homo sapiens OX=9606 GN=TYMP	1.375	Up	0.0058152	TYMP	49.955	47.59	22.8	9	13	9	1.488	1.082
P09493	Tropomyosin alpha-1 chain OS=Homo sapiens OX=9606 GN=TPM1	1.382	Up	0.009904	TPM1	32.708	22.724	40.5	13	8	4	0.959	0.694
P15311	Ezrin OS=Homo sapiens OX=9606 GN=EZR	1.387	Up	1e-32	EZR	69.412	274.72	52.2	38	99	27	1.62	1.168
Q8NCE2	Myotubularin-related protein 14 OS=Homo sapiens OX=9606 GN=MTMR14	1.394	Up	0.030201	MTMR14	72.203	12.409	7.7	4	5	4	1.214	0.871
P23497	Nuclear autoantigen Sp-100 OS=Homo sapiens OX=9606 GN=SP100	1.399	Up	0.042362	SP100	100.42	10.806	7.8	8	10	4	1.532	1.095
P21926	CD9 antigen OS=Homo sapiens OX=9606 GN=CD9	1.402	Up	0.00110391	CD9	25.416	18.826	15.8	6	8	6	1.915	1.366
O94804	Serine/threonine-protein kinase 10 OS=Homo sapiens OX=9606 GN=STK10	1.408	Up	0.00033904	STK10	112.13	38.338	23.6	23	23	22	1.352	0.96
P54652	Heat shock-related 70 kDa protein 2 OS=Homo sapiens OX=9606 GN=HSPA2	1.412	Up	0.030496	HSPA2	70.02	27.977	30.7	19	95	5	0.973	0.689
Q9NP61	ADP-ribosylation factor GTPase-activating protein 3 OS=Homo sapiens OX=9606 GN=ARFGAP3	1.426	Up	0.00065564	ARFGAP3	56.928	9.0229	8.7	5	5	5	1.42	0.996
P09110	3-ketoacyl-CoA thiolase, peroxisomal OS=Homo sapiens OX=9606 GN=ACAA1	1.431	Up	0.0060563	ACAA1	44.292	117.05	36.3	9	13	9	1.425	0.996
O14879	Interferon-induced protein with tetratricopeptide repeats 3 OS=Homo sapiens OX=9606 GN=IFIT3	1.432	Up	0.0006031	IFIT3	55.984	41.205	21.8	8	10	8	1.494	1.043
O60437	Periplakin OS=Homo sapiens OX=9606 GN=PPL	1.451	Up	5.2425e-07	PPL	204.74	181.06	21.7	33	33	33	0.971	0.669
P49407	Beta-arrestin-1 OS=Homo sapiens OX=9606 GN=ARRB1	1.462	Up	0.0165826	ARRB1	47.065	21.113	12.4	5	5	5	1.186	0.811
Q9UK22	F-box only protein 2 OS=Homo sapiens OX=9606 GN=FBXO2	1.465	Up	0.00266	FBXO2	33.327	39.789	24	5	8	5	1.14	0.778
Q9UHB6	LIM domain and actin-binding protein 1 OS=Homo sapiens OX=9606 GN=LIMA1	1.477	Up	4.8612e-10	LIMA1	85.225	278.91	53	38	58	38	1.353	0.916
Q9UQB8	Brain-specific angiogenesis inhibitor 1-associated protein 2 OS=Homo sapiens OX=9606 GN=BAIAP2	1.479	Up	0.037764	BAIAP2	60.867	74.369	42.4	20	27	20	0.88	0.595
P08133	Annexin A6 OS=Homo sapiens OX=9606 GN=ANXA6	1.504	Up	1.11022e-16	ANXA6	75.872	174.49	52.7	32	42	32	1.032	0.686
P41221	Protein Wnt-5a OS=Homo sapiens OX=9606 GN=WNT5A	1.505	Up	0.0085166	WNT5A	42.339	9.335	10.3	4	5	4	1.689	1.122
P31947	14-3-3 protein sigma OS=Homo sapiens OX=9606 GN=SFN	1.511	Up	3.0599e-10	SFN	27.774	94.611	46	11	65	8	1.57	1.039
Q9Y3Z3	Deoxynucleoside triphosphate triphosphohydrolase SAMHD1 OS=Homo sapiens OX=9606 GN=SAMHD1	1.518	Up	2.1653e-06	SAMHD1	72.2	110.94	29.1	15	19	15	1.586	1.045
Q16555	Dihydropyrimidinase-related protein 2 OS=Homo sapiens OX=9606 GN=DPYSL2	1.543	Up	5.6809e-12	DPYSL2	62.293	101.23	43.9	18	32	18	1.304	0.845
Q9NR19	Acetyl-coenzyme A synthetase, cytoplasmic OS=Homo sapiens OX=9606 GN=ACSS2	1.556	Up	1.7794e-07	ACSS2	78.579	35.33	11.4	8	9	8	1.45	0.932
Q16658	Fascin OS=Homo sapiens OX=9606 GN=FSCN1	1.558	Up	1e-32	FSCN1	54.529	252.91	62.7	28	53	28	1.231	0.79
Q68CZ2	Tensin-3 OS=Homo sapiens OX=9606 GN=TNS3	1.595	Up	0.00157546	TNS3	155.26	23.674	7.1	9	9	6	1.49	0.934
O95833	Chloride intracellular channel protein 3 OS=Homo sapiens OX=9606 GN=CLIC3	1.628	Up	0.0043041	CLIC3	26.648	18.587	33.9	6	7	6	1.223	0.751
Q9H6S3	Epidermal growth factor receptor kinase substrate 8-like protein 2 OS=Homo sapiens OX=9606 GN=EPS8L2	1.673	Up	0.0020557	EPS8L2	80.62	57.722	22.5	13	16	13	1.198	0.716
O00592	Podocalyxin OS=Homo sapiens OX=9606 GN=PODXL	1.705	Up	0.035238	PODXL	58.635	77.396	8.6	5	8	5	0.764	0.448
O75781	Paralemmin-1 OS=Homo sapiens OX=9606 GN=PALM	1.78	Up	0.04868	PALM	42.075	13.287	11.6	4	4	4	1.582	0.889
P09914	Interferon-induced protein with tetratricopeptide repeats 1 OS=Homo sapiens OX=9606 GN=IFIT1	1.904	Up	0.032759	IFIT1	55.36	8.2852	7.1	3	4	3	1.706	0.896
P17900	Ganglioside GM2 activator OS=Homo sapiens OX=9606 GN=GM2A	1.97	Up	1.7805e-07	GM2A	20.838	23.661	31.1	5	8	5	2.261	1.148
P20591	Interferon-induced GTP-binding protein Mx1 OS=Homo sapiens OX=9606 GN=MX1	2.034	Up	0.00047715	MX1	75.519	66.719	28.1	16	20	16	2.02	0.993
P50452	Serpin B8 OS=Homo sapiens OX=9606 GN=SERPINB8	3.091	Up	0.0048586	SERPINB8	42.766	9.7856	17.1	6	7	5	2.142	0.693
