# Supplementary material for: Musashi-2 potentiates colorectal cancer immune infiltration by regulating the post-translational modifications of HMGB1 to promote DCs maturation and migration
Source: Cell Commun Signal. 2024 Feb 12;22:117. doi: 10.1186/s12964-024-01495-z (PMC10863188; doi:10.1186/s12964-024-01495-z)
Supplement: Supplementary file 3 — Additional file 3. [file 12964_2024_1495_MOESM3_ESM.xlsx]

## Sheet: Sheet1
Modification sites information																Protein quantitation				Normalized modification sites quantitation
Protein accession	Position	Amino acid	Protein description	Gene name	Localization probability	PEP	Score	Charge	Modified sequence	Mass error [ppm]	MS/MS Counts	SC1	SC2	SH1	SH2	SC1	SC2	SH1	SH2	SC1	SC2	SH1	SH2	SW620_SH/SW620_SC Ratio	SW620_SH/SW620_SC CV
A0MZ66	335	K	Shootin-1 OS=Homo sapiens OX=9606 GN=SHTN1 PE=1 SV=4	SHTN1	1	0.00168558	70.195	2	NLK(1)HSVDELQK	-5.7992	2	0.99328	1.00672			1.2916	1.35318	0.7071	0.648114	0.769	0.744			0.001	0.001
Q99613	320	K	Eukaryotic translation initiation factor 3 subunit C OS=Homo sapiens OX=9606 GN=EIF3C PE=1 SV=1	EIF3C	1	2.65447e-05	98.167	2	MFAK(1)GTEITHAVVIK	-0.44144	3	1.01216	0.987835			1.04034	1.06544	0.964177	0.930036	0.973	0.927			0.001	0.001
C9J7I0	41	K	UBAP1-MVB12-associated (UMA)-domain containing protein 1 OS=Homo sapiens OX=9606 GN=UMAD1 PE=1 SV=2	UMAD1	1	2.47733e-26	179.21	2	GK(1)TSDIEANQPLETNK	0.57914	3	1.4311	1.33624		0.232661	0.914151	1.0694	1.01645		1.565	1.25			0.001	0.001
O00193	62	K	Small acidic protein OS=Homo sapiens OX=9606 GN=SMAP PE=1 SV=1	SMAP	1	0.000361985	75.474	3	LVIGDHK(1)STSHFR	-0.90126	2	0.852703	1.1473			1.30289	1.41462	0.657727	0.624767	0.654	0.811			0.001	0.001
O00499	7	K	Myc box-dependent-interacting protein 1 OS=Homo sapiens OX=9606 GN=BIN1 PE=1 SV=1	BIN1	1	0.00337059	88.24	2	AEMGSK(1)GVTAGK	1.0282	2	0.935018	1.06498			1.13047	1.17576	0.873007	0.820756	0.827	0.906			0.001	0.001
O00515	199	K	Ladinin-1 OS=Homo sapiens OX=9606 GN=LAD1 PE=1 SV=2	LAD1	1	0.000139401	79.889	2	SLVSDK(1)TSISEK	-0.87068	2	0.987399	1.0126			1.59103	1.55549	0.447956	0.405522	0.621	0.651			0.001	0.001
O00571	55	K	ATP-dependent RNA helicase DDX3X OS=Homo sapiens OX=9606 GN=DDX3X PE=1 SV=3	DDX3X	1	0.00128557	61.042	2	GFYDK(1)DSSGWSSSK	0.85125	2	1.05033	0.949668			0.97119	0.985238	1.04309	1.00049	1.081	0.964			0.001	0.001
O14497	1928	K	AT-rich interactive domain-containing protein 1A OS=Homo sapiens OX=9606 GN=ARID1A PE=1 SV=3	ARID1A	1	2.33645e-05	102.57	2	SSTLTEDGAK(1)SSEAIK	0.78823	2	1.08125	0.918747			1.11289	1.19868	0.852341	0.836086	0.972	0.766			0.001	0.001
O14646	401	K	Chromodomain-helicase-DNA-binding protein 1 OS=Homo sapiens OX=9606 GN=CHD1 PE=1 SV=2	CHD1	1	0.000112005	43.177	3	IIAHSNQK(1)SAAGYPDYYCK	-1.3354	2	1.15021	0.849787			1.08912	1.10147	0.927124	0.882283	1.056	0.771			0.001	0.001
O15042	755	K	U2 snRNP-associated SURP motif-containing protein OS=Homo sapiens OX=9606 GN=U2SURP PE=1 SV=2	U2SURP	0.999954	0.0270434	58.313	2	KNEPIFK(1)VAPSK	0.26502	2	1.03115	0.968853			1.08024	1.10483	0.939296	0.875634	0.955	0.877			0.001	0.001
O15226	571	K	NF-kappa-B-repressing factor OS=Homo sapiens OX=9606 GN=NKRF PE=1 SV=2	NKRF	1	0.000201646	48.363	2	MGWTGGGLGK(1)SGEGIR	0.11189	2	0.62159	1.37841			1.05224	1.11725	0.921209	0.909308	0.591	1.234			0.001	0.001
O43929	7	K	Origin recognition complex subunit 4 OS=Homo sapiens OX=9606 GN=ORC4 PE=1 SV=2	ORC4	1	5.34834e-05	57.279	3	SK(1)SNSLIHTECLSQVQR	0.2522	2	0.940518	1.05948			0.981524	1.02727	0.998419	0.992787	0.958	1.031			0.001	0.001
O60244	1256	K	Mediator of RNA polymerase II transcription subunit 14 OS=Homo sapiens OX=9606 GN=MED14 PE=1 SV=2	MED14	1	6.67049e-06	83.214	2	VALSPK(1)TNQTLQLK	0.51854	2	0.949875	1.05013			1.15268	1.10251	0.846749	0.898055	0.824	0.952			0.001	0.001
O60313	847	K	Dynamin-like 120 kDa protein, mitochondrial OS=Homo sapiens OX=9606 GN=OPA1 PE=1 SV=3	OPA1	1	0.000277207	78.043	3	HFLK(1)TALNHCNLCR	-0.21483	2	0.939006	1.06099			0.972624	1.02068	1.01853	0.988162	0.965	1.039			0.001	0.001
O60547	301	K	GDP-mannose 4,6 dehydratase OS=Homo sapiens OX=9606 GN=GMDS PE=1 SV=1	GMDS	1	0.000271561	87.573	2	TIVWEGK(1)NENEVGR	-0.37604	2	0.828609	1.17139			1.39099	1.37648	0.625303	0.607227	0.596	0.851			0.001	0.001
O60610	1252	K	Protein diaphanous homolog 1 OS=Homo sapiens OX=9606 GN=DIAPH1 PE=1 SV=2	DIAPH1	1	4.38163e-47	159.82	2	VSK(1)NSETFPTILEEAK	1.0252	2	0.777051	1.22295			1.30977	1.2921	0.714701	0.683421	0.593	0.946			0.001	0.001
O60684	18	K	Importin subunit alpha-7 OS=Homo sapiens OX=9606 GN=KPNA6 PE=1 SV=1	KPNA6	1	0.00160516	66.953	2	SYK(1)NNALNPEEMR	5.2271	2	1.2973	0.702697			0.921695	1.20904	0.996647	0.872617	1.408	0.581			0.001	0.001
O60749	116	K	Sorting nexin-2 OS=Homo sapiens OX=9606 GN=SNX2 PE=1 SV=2	SNX2	1	2.01243e-05	75.5	2	IESK(1)SMSAPVIFDR	-2.0511	2	0.753447	1.24655			1.00571	1.01884	0.989726	0.985723	0.749	1.224			0.001	0.001
O60763	630	K	General vesicular transport factor p115 OS=Homo sapiens OX=9606 GN=USO1 PE=1 SV=2	USO1	0.999693	0.00011181	62.494	3	AIYK(1)SSEEDKKEEEVK	0.62987	3	1.30945	0.690545			0.918412	0.864387	1.13557	1.08163	1.426	0.799			0.001	0.001
O60841	410	K	Eukaryotic translation initiation factor 5B OS=Homo sapiens OX=9606 GN=EIF5B PE=1 SV=4	EIF5B	1	0.0145183	44.767	2	LLTK(1)SQR	-1.086	2	0.990525	1.00948			0.967254	0.990538	1.04252	0.99969	1.024	1.019			0.001	0.001
O60942	166	K	mRNA-capping enzyme OS=Homo sapiens OX=9606 GN=RNGTT PE=1 SV=1	RNGTT	1	0.00521549	44.598	2	PPGIYK(1)GDYLK	2.7985	2	0.555228	1.44477			1.03777	1.05195	0.989914	0.920366	0.535	1.373			0.001	0.001
O75131	262	K	Copine-3 OS=Homo sapiens OX=9606 GN=CPNE3 PE=1 SV=1	CPNE3	1	0.000878369	75.474	2	SYK(1)NSGVISVK	0.89062	2	0.901508	1.09849			0.944951	0.929415	1.08909	1.03655	0.954	1.182			0.001	0.001
O75165	17	K	DnaJ homolog subfamily C member 13 OS=Homo sapiens OX=9606 GN=DNAJC13 PE=1 SV=5	DNAJC13	1	0.000103918	63.908	2	DLACFYTTK(1)HSWR	-0.40621	2	0.917833	1.08217			1.01801	1.09494	0.965094	0.92196	0.902	0.988			0.001	0.001
O75369	2150	K	Filamin-B OS=Homo sapiens OX=9606 GN=FLNB PE=1 SV=2	FLNB	1	5.70705e-05	43.518	3	VTEAEIVPMGK(1)NSHCVR	2.5423	2	1.30198	0.698024			0.857156	0.775132	1.20698	1.16073	1.519	0.901			0.001	0.001
O75688	90	K	Protein phosphatase 1B OS=Homo sapiens OX=9606 GN=PPM1B PE=1 SV=1	PPM1B	1	1.12827e-26	157.54	2	AAGK(1)SGSALELSVENVK	-0.86456	2	0.990321	1.00968			0.906345	0.985042	1.08972	1.01889	1.093	1.025			0.001	0.001
O76003	151	K	Glutaredoxin-3 OS=Homo sapiens OX=9606 GN=GLRX3 PE=1 SV=2	GLRX3	1	4.98507e-07	62.711	3	LTHAAPCMLFMK(1)GTPQEPR	0.88834	2	1.15507	0.844932			1.03737	1.03154	0.961097	0.969995	1.113	0.819			0.001	0.001
O94880	863	K	PHD finger protein 14 OS=Homo sapiens OX=9606 GN=PHF14 PE=1 SV=2	PHF14	0.998352	0.0107592	74.269	2	K(0.002)PK(0.998)AEDLR	2.4283	2	1.00062	0.999384			1.18631	1.28133	0.75565	0.776711	0.843	0.78			0.001	0.001
O95251	199	K	Histone acetyltransferase KAT7 OS=Homo sapiens OX=9606 GN=KAT7 PE=1 SV=1	KAT7	1	5.98562e-08	144.38	3	CPTPGCNSLGHLTGK(1)HER	3.0648	3	1.31427	0.685727			1.09535	1.12881	0.850101	0.925743	1.2	0.607			0.001	0.001
O95573	392	K	Fatty acid CoA ligase Acsl3 OS=Homo sapiens OX=9606 GN=ACSL3 PE=1 SV=3	ACSL3	1	0.00977327	70.67	2	IYK(1)NVMNK	1.3422	2	0.896659	1.10334			0.928218	0.961336	1.06433	1.04611	0.966	1.148			0.001	0.001
O95758	431	K	Polypyrimidine tract-binding protein 3 OS=Homo sapiens OX=9606 GN=PTBP3 PE=1 SV=2	PTBP3	1	0.000524601	71.066	3	ATLSK(1)HQAVQLPR	-0.41062	3	0.834842	1.16516			1.15925	1.16097	0.827213	0.852566	0.72	1.004			0.001	0.001
P00441	71	K	Superoxide dismutase [Cu-Zn] OS=Homo sapiens OX=9606 GN=SOD1 PE=1 SV=2	SOD1	1	5.64995e-09	130.79	2	K(1)HGGPKDEER	-1.9921	4	0.781462	1.21854			1.0217	1.1131	0.95801	0.907193	0.765	1.095			0.001	0.001
P04075	42	K	Fructose-bisphosphate aldolase A OS=Homo sapiens OX=9606 GN=ALDOA PE=1 SV=2	ALDOA	1	0.000118488	78.864	2	GILAADESTGSIAK(1)R	0.9384	2	1.0082	0.991796			1.06865	1.01437	0.974325	0.942658	0.943	0.978			0.001	0.001
P04075	13	K	Fructose-bisphosphate aldolase A OS=Homo sapiens OX=9606 GN=ALDOA PE=1 SV=2	ALDOA	1	8.47434e-06	125.17	2	PYQYPALTPEQK(1)K	-0.32284	2	1.07412	0.925879			1.06865	1.01437	0.974325	0.942658	1.005	0.913			0.001	0.001
P04406	61	K	Glyceraldehyde-3-phosphate dehydrogenase OS=Homo sapiens OX=9606 GN=GAPDH PE=1 SV=3	GAPDH	1	0.000557349	90.306	2	FHGTVK(1)AENGK	-0.72935	2	0.840176	1.15982			1.09645	1.03564	0.942253	0.92565	0.766	1.12			0.001	0.001
P04792	123	K	Heat shock protein beta-1 OS=Homo sapiens OX=9606 GN=HSPB1 PE=1 SV=2	HSPB1	1	4.98169e-05	95.656	2	DGVVEITGK(1)HEER	-0.14444	2	0.911175	1.08882			1.64433	1.55759	0.381352	0.416733	0.554	0.699			0.001	0.001
P04843	187	K	Dolichyl-diphosphooligosaccharide--protein glycosyltransferase subunit 1 OS=Homo sapiens OX=9606 GN=RPN1 PE=1 SV=1	RPN1	1	0.000850834	86.243	2	NVESYTK(1)LGNPTR	0.38104	2	0.913665	1.08634			1.03489	1.03578	0.983796	0.945535	0.883	1.049			0.001	0.001
P06744	130	K	Glucose-6-phosphate isomerase OS=Homo sapiens OX=9606 GN=GPI PE=1 SV=4	GPI	1	0.00283608	81.32	2	MK(1)SFCQR	-0.65745	2	0.923811	1.07619			1.11823	1.09982	0.895997	0.885954	0.826	0.979			0.001	0.001
P07305	55	K	Histone H1.0 OS=Homo sapiens OX=9606 GN=H1-0 PE=1 SV=3	H1-0	1	0.00796508	75.243	2	YIK(1)SHYK	1.6265	2	0.858399	1.1416			1.20899	0.985919	0.901689	0.903406	0.71	1.158			0.001	0.001
P08238	550	K	Heat shock protein HSP 90-beta OS=Homo sapiens OX=9606 GN=HSP90AB1 PE=1 SV=4	HSP90AB1	1	0.00293782	65.879	2	EGLELPEDEEEK(1)K	-0.17437	2	1.03333	0.966671			1.02837	1.00587	1.01151	0.954243	1.005	0.961			0.001	0.001
P09012	114	K	U1 small nuclear ribonucleoprotein A OS=Homo sapiens OX=9606 GN=SNRPA PE=1 SV=3	SNRPA	0.992047	2.61859e-06	124.46	2	K(0.008)PK(0.992)SQETPATK	1.045	2	1.1314	0.868603			1.10282	1.08058	0.929031	0.887578	1.026	0.804			0.001	0.001
P09327	369	K	Villin-1 OS=Homo sapiens OX=9606 GN=VIL1 PE=1 SV=4	VIL1	1	0.00240193	73.655	3	THTVGSVAK(1)VEQVK	-0.12918	2	0.702086	1.29791			1.59916	1.71001	0.340762	0.350071	0.439	0.759			0.001	0.001
P09327	360	K	Villin-1 OS=Homo sapiens OX=9606 GN=VIL1 PE=1 SV=4	VIL1	1	1.67171e-05	118.26	2	TSGLGK(1)THTVGSVAK	1.6119	2	0.837393	1.16261			1.59916	1.71001	0.340762	0.350071	0.524	0.68			0.001	0.001
P09429	29	K	High mobility group protein B1 OS=Homo sapiens OX=9606 GN=HMGB1 PE=1 SV=3	HMGB1	1	0.00214349	75.423	2	K(1)K(1)HPDASVNFSEFS	-0.4273	2	0.983088	1.17215			1.34732	1.32836	0.355011	0.401035	0.729	0.882			0.001	0.001
P09429	30	K	High mobility group protein B1 OS=Homo sapiens OX=9606 GN=HMGB1 PE=1 SV=3	HMGB1	1	0.00532605	59.77	2	K(1)HPDASVNFSEFSK	-0.32551	2	1	1.14746			1.58702	1.6532	0.409288	0.350491	0.63	0.694			0.001	0.001
P09525	57	K	Annexin A4 OS=Homo sapiens OX=9606 GN=ANXA4 PE=1 SV=4	ANXA4	1	0.00285853	76.605	2	TAYK(1)STIGR	-1.9301	2	0.998085	1.00191			1.16406	1.11005	0.874694	0.851195	0.857	0.903			0.001	0.001
P11142	512	K	Heat shock cognate 71 kDa protein OS=Homo sapiens OX=9606 GN=HSPA8 PE=1 SV=1	HSPA8	1	0.00607715	51.864	2	LSK(1)EDIER	1.4147	2	0.881178	1.11882			0.993638	1.01409	1.01436	0.977908	0.887	1.103			0.001	0.001
P12270	1603	K	Nucleoprotein TPR OS=Homo sapiens OX=9606 GN=TPR PE=1 SV=3	TPR	1	0.000345629	72.365	2	ITALK(1)SQYEGR	-4.2418	2	0.952697	1.0473			1.13217	1.11777	0.868918	0.88114	0.841	0.937			0.001	0.001
P12532	58	K	Creatine kinase U-type, mitochondrial OS=Homo sapiens OX=9606 GN=CKMT1A PE=1 SV=1	CKMT1A	1	1.91113e-05	92.747	3	K(1)HNNCMASHLTPAVYAR	1.3158	2	0.4726	1.5274			1.42998	1.38529	0.600316	0.584422	0.33	1.103			0.001	0.001
P13639	239	K	Elongation factor 2 OS=Homo sapiens OX=9606 GN=EEF2 PE=1 SV=4	EEF2	1	0.00124363	85.813	2	FAAK(1)GEGQLGPAER	-0.43456	2	0.985434	1.01457			1.01873	0.957402	1.02705	0.996822	0.967	1.06			0.001	0.001
P15924	1136	K	Desmoplakin OS=Homo sapiens OX=9606 GN=DSP PE=1 SV=3	DSP	1	0.000236354	123.92	2	FDQQK(1)NDYDQLQK	0.97115	2	0.811594	1.18841			1.66554	1.76593	0.282179	0.286355	0.487	0.673			0.001	0.001
P15924	1802	K	Desmoplakin OS=Homo sapiens OX=9606 GN=DSP PE=1 SV=3	DSP	1	1.50506e-47	200.9	2	IQESK(1)NQCTQVVQER	1.2768	2	0.962674	1.03733			1.66554	1.76593	0.282179	0.286355	0.578	0.587			0.001	0.001
P15924	1413	K	Desmoplakin OS=Homo sapiens OX=9606 GN=DSP PE=1 SV=3	DSP	1	1.00399e-37	192.95	2	LK(1)NTLTQTTENLR	-2.061	2	0.973368	1.02663			1.66554	1.76593	0.282179	0.286355	0.584	0.581			0.001	0.001
P15924	2458	K	Desmoplakin OS=Homo sapiens OX=9606 GN=DSP PE=1 SV=3	DSP	1	0.00452548	41.824	2	QVQTSQK(1)NTLR	-4.4877	2	0.868849	1.13115			1.66554	1.76593	0.282179	0.286355	0.522	0.641			0.001	0.001
P16435	358	K	NADPH--cytochrome P450 reductase OS=Homo sapiens OX=9606 GN=POR PE=1 SV=2	POR	1	0.00311321	65.933	3	K(1)HPFPCPTSYR	3.4691	2	1.03702	0.962982			0.956739	0.973796	1.02859	1.04088	1.084	0.989			0.001	0.001
P18206	219	K	Vinculin OS=Homo sapiens OX=9606 GN=VCL PE=1 SV=4	VCL	1	1.22033e-05	128.97	2	NSK(1)NQGIEEALK	-2.8012	2	1.00045	0.999551			1.01565	0.944306	1.03542	1.00462	0.985	1.059			0.001	0.001
P19838	431	K	Nuclear factor NF-kappa-B p105 subunit OS=Homo sapiens OX=9606 GN=NFKB1 PE=1 SV=2	NFKB1	1	0.000390417	73.305	2	SNAGMK(1)HGTMDTESK	-2.3918	2	0.87479	1.12521			0.695194	0.762283	1.29193	1.2506	1.258	1.476			0.001	0.001
P21399	141	K	Cytoplasmic aconitate hydratase OS=Homo sapiens OX=9606 GN=ACO1 PE=1 SV=3	ACO1	1	0.000615989	57.042	3	RADSLQK(1)NQDLEFER	-1.1133	2	1.06954	0.930458			1.01294	0.926419	1.04935	1.01129	1.056	1.004			0.001	0.001
P23528	19	K	Cofilin-1 OS=Homo sapiens OX=9606 GN=CFL1 PE=1 SV=3	CFL1	1	0.0112496	42.835	2	VFNDMK(1)VR	-0.43996	2	0.992244	1.00776			1.14022	1.05573	0.89793	0.906123	0.87	0.955			0.001	0.001
P23588	194	K	Eukaryotic translation initiation factor 4B OS=Homo sapiens OX=9606 GN=EIF4B PE=1 SV=2	EIF4B	1	0.000105115	94.804	2	DSDK(1)TDTDWR	-0.96623	3	0.997499	1.0025			1.02783	1.10772	0.911692	0.952753	0.97	0.905			0.001	0.001
P26196	86	K	Probable ATP-dependent RNA helicase DDX6 OS=Homo sapiens OX=9606 GN=DDX6 PE=1 SV=2	DDX6	1	0.00149072	72.365	2	IK(1)TSDVTSTK	-0.63021	2	0.920777	1.07922			0.920914	0.987382	1.07224	1.01946	1	1.093			0.001	0.001
P26358	1121	K	DNA (cytosine-5)-methyltransferase 1 OS=Homo sapiens OX=9606 GN=DNMT1 PE=1 SV=2	DNMT1	0.927184	0.000507335	78.888	3	GK(0.073)PK(0.927)SQACEPSEPEIEIK	0.177	2	1.0461	0.953898			1.07588	1.13342	0.91609	0.874605	0.972	0.842			0.001	0.001
P27348	122	K	14-3-3 protein theta OS=Homo sapiens OX=9606 GN=YWHAQ PE=1 SV=1	YWHAQ	1	0.012662	66.087	2	MK(1)GDYFR	-0.43484	4	0.762484	1.23752			1.03007	1.01745	0.993526	0.958954	0.74	1.216			0.001	0.001
P27816	976	K	Microtubule-associated protein 4 OS=Homo sapiens OX=9606 GN=MAP4 PE=1 SV=3	MAP4	0.997762	0.000587538	46.823	3	K(0.002)PESNAVTK(0.998)TAGPIASAQK	0.14143	2	0.667966	1.33203			0.952154	0.864468	1.12999	1.05339	0.702	1.541			0.001	0.001
P29350	257	K	Tyrosine-protein phosphatase non-receptor type 6 OS=Homo sapiens OX=9606 GN=PTPN6 PE=1 SV=1	PTPN6	1	0.00209075	86.205	2	QEVK(1)NLHQR	-0.46763	2	1.15862	0.841375			0.917888	0.940367	1.06777	1.07398	1.262	0.895			0.001	0.001
P30086	47	K	Phosphatidylethanolamine-binding protein 1 OS=Homo sapiens OX=9606 GN=PEBP1 PE=1 SV=3	PEBP1	1	0.000404159	83.623	2	VLTPTQVK(1)NR	3.0473	3	1.33983	0.660166			1.16045	1.22034	0.830601	0.788611	1.155	0.541			0.001	0.001
P31040	517	K	Succinate dehydrogenase [ubiquinone] flavoprotein subunit, mitochondrial OS=Homo sapiens OX=9606 GN=SDHA PE=1 SV=2	SDHA	1	0.00011207	55.782	2	LSMQK(1)SMQNHAAVFR	-0.82693	3	0.844807	1.15519			0.929787	0.959143	1.08293	1.02814	0.909	1.204			0.001	0.001
P31939	406	K	Bifunctional purine biosynthesis protein ATIC OS=Homo sapiens OX=9606 GN=ATIC PE=1 SV=3	ATIC	1	0.000437027	97.277	2	SLFSNVVTK(1)NK	-1.2759	2	0.926399	1.0736			1.01226	1.00916	1.0009	0.977689	0.915	1.064			0.001	0.001
P32121	295	K	Beta-arrestin-2 OS=Homo sapiens OX=9606 GN=ARRB2 PE=1 SV=2	ARRB2	1	0.000206017	78.888	2	LK(1)HEDTNLASSTIVK	1.1653	3	1.14593	0.854065			0.917749	1.06531	1.01875	0.998193	1.249	0.802			0.001	0.001
P33993	308	K	DNA replication licensing factor MCM7 OS=Homo sapiens OX=9606 GN=MCM7 PE=1 SV=4	MCM7	1	2.48227e-12	124.62	2	MNK(1)SEDDESGAGELTR	0.31589	2	0.93839	1.06161			1.16605	1.17093	0.833834	0.829183	0.805	0.907			0.001	0.001
P35573	422	K	Glycogen debranching enzyme OS=Homo sapiens OX=9606 GN=AGL PE=1 SV=3	AGL	1	0.0160038	78.178	2	K(1)HPLVTR	0.57063	2	1.17197	0.828025			0.95407	0.970191	1.0339	1.04184	1.228	0.853			0.001	0.001
P35579	760	K	Myosin-9 OS=Homo sapiens OX=9606 GN=MYH9 PE=1 SV=4	MYH9	1	0.000435614	106.93	2	IGQSK(1)VFFR	-2.0466	2	0.793616	1.20638			1.22332	1.19905	0.805358	0.772271	0.649	1.006			0.001	0.001
P35579	833	K	Myosin-9 OS=Homo sapiens OX=9606 GN=MYH9 PE=1 SV=4	MYH9	0.999171	0.0192391	47.57	2	LFTK(0.999)VK(0.001)PLLQVSR	-1.5162	2	0.849616	1.15038			1.22332	1.19905	0.805358	0.772271	0.695	0.959			0.001	0.001
P35658	1892	K	Nuclear pore complex protein Nup214 OS=Homo sapiens OX=9606 GN=NUP214 PE=1 SV=2	NUP214	1	1.32433e-06	88.796	2	GGGFFSGLGGK(1)PSQDAANK	0.0528	2	1.00449	0.995506			0.904299	0.910146	1.10021	1.08535	1.111	1.094			0.001	0.001
P38606	139	K	V-type proton ATPase catalytic subunit A OS=Homo sapiens OX=9606 GN=ATP6V1A PE=1 SV=2	ATP6V1A	1	0.00627431	60.892	2	WDFTPCK(1)NLR	-1.3881	2	0.864009	1.13599			1.07537	1.13898	0.916115	0.869534	0.803	0.997			0.001	0.001
P42330	161	K	Aldo-keto reductase family 1 member C3 OS=Homo sapiens OX=9606 GN=AKR1C3 PE=1 SV=4	AKR1C3	1	0.000275433	106.47	2	DAGLAK(1)SIGVSNFNR	-6.7113	2	0.62511	1.37489			1.83889	1.85861	0.155258	0.147236	0.34	0.74			0.001	0.001
P42574	57	K	Caspase-3 OS=Homo sapiens OX=9606 GN=CASP3 PE=1 SV=2	CASP3	1	0.000722545	77.358	2	NFHK(1)STGMTSR	-2.6327	2	0.950068	1.04993			1.37244	1.30919	0.664516	0.65385	0.692	0.802			0.001	0.001
P46063	313	K	ATP-dependent DNA helicase Q1 OS=Homo sapiens OX=9606 GN=RECQL PE=1 SV=3	RECQL	1	1.79175e-08	130.71	2	YK(1)GQSGIIYCFSQK	-0.26349	2	0.814517	1.18548			0.938162	0.952488	1.09486	1.01449	0.868	1.245			0.001	0.001
P46781	11	K	40S ribosomal protein S9 OS=Homo sapiens OX=9606 GN=RPS9 PE=1 SV=3	RPS9	1	0.0261777	90.308	2	K(1)TYVTPR	1.7593	2	0.863621	1.13638			1.10573	0.958629	1.02872	0.906917	0.781	1.185			0.001	0.001
P48634	29	K	Protein PRRC2A OS=Homo sapiens OX=9606 GN=PRRC2A PE=1 SV=3	PRRC2A	1	0.00143869	86.838	2	GK(1)SLEIQKPAVAPR	-0.70073	2	1.0509	0.949102			0.942608	0.860682	1.09101	1.1057	1.115	1.103			0.001	0.001
P48643	265	K	T-complex protein 1 subunit epsilon OS=Homo sapiens OX=9606 GN=CCT5 PE=1 SV=1	CCT5	1	0.00357484	71.219	2	HK(1)LDVTSVEDYK	2.0656	2	1.05117	0.948826			0.967163	0.994718	1.02543	1.01269	1.087	0.954			0.001	0.001
P48643	529	K	T-complex protein 1 subunit epsilon OS=Homo sapiens OX=9606 GN=CCT5 PE=1 SV=1	CCT5	1	0.00567624	63.397	2	MILK(1)IDDIR	-0.75984	3	0.715547	1.28445			0.967163	0.994718	1.02543	1.01269	0.74	1.291			0.001	0.001
P48739	44	K	Phosphatidylinositol transfer protein beta isoform OS=Homo sapiens OX=9606 GN=PITPNB PE=1 SV=2	PITPNB	1	3.37034e-07	86.952	2	NETGGGEGIEVLK(1)NEPYEK	-1.2471	2	0.882803	1.1172			0.994651	0.979954	1.02977	0.995626	0.888	1.14			0.001	0.001
P49588	81	K	Alanine--tRNA ligase, cytoplasmic OS=Homo sapiens OX=9606 GN=AARS1 PE=1 SV=2	AARS1	1	0.000105828	104.04	2	AGGK(1)HNDLDDVGK	-2.783	2	1.04165	0.95835			0.860154	0.819921	1.15661	1.16332	1.211	1.169			0.001	0.001
P49588	19	K	Alanine--tRNA ligase, cytoplasmic OS=Homo sapiens OX=9606 GN=AARS1 PE=1 SV=2	AARS1	1	0.00198295	96.51	2	FIDFFK(1)R	-0.38845	2	0.966484	1.03352			0.860154	0.819921	1.15661	1.16332	1.124	1.261			0.001	0.001
P49589	280	K	Cysteine--tRNA ligase, cytoplasmic OS=Homo sapiens OX=9606 GN=CARS1 PE=1 SV=3	CARS1	1	0.000426687	69.276	2	FASSEK(1)HSYGK	0.33324	2	0.920555	1.07945			1.07769	1.03113	0.960176	0.931002	0.854	1.047			0.001	0.001
P49589	412	K	Cysteine--tRNA ligase, cytoplasmic OS=Homo sapiens OX=9606 GN=CARS1 PE=1 SV=3	CARS1	1	0.0128525	61.48	2	SLK(1)NFITIK	0.50388	2	0.847766	1.15223			1.07769	1.03113	0.960176	0.931002	0.787	1.117			0.001	0.001
P49792	1772	K	E3 SUMO-protein ligase RanBP2 OS=Homo sapiens OX=9606 GN=RANBP2 PE=1 SV=2	RANBP2	1	0.00106215	58.476	2	APK(1)SGFEGMFIR	-0.85982	2	0.961582	1.03842			1.10472	1.10147	0.926452	0.867365	0.87	0.943			0.001	0.001
P49792	2581	K	E3 SUMO-protein ligase RanBP2 OS=Homo sapiens OX=9606 GN=RANBP2 PE=1 SV=2	RANBP2	0.999193	9.43943e-05	95.345	3	K(0.001)CELSK(0.999)NSDIEQSSDSK	-0.68827	3	0.910454	1.08955			1.10472	1.10147	0.926452	0.867365	0.824	0.989			0.001	0.001
P49792	1842	K	E3 SUMO-protein ligase RanBP2 OS=Homo sapiens OX=9606 GN=RANBP2 PE=1 SV=2	RANBP2	1	4.55243e-08	75.969	3	LHDSSGSQVGTGFK(1)SNFSEK	-0.76076	2	0.944219	1.05578			1.10472	1.10147	0.926452	0.867365	0.855	0.959			0.001	0.001
P49792	1446	K	E3 SUMO-protein ligase RanBP2 OS=Homo sapiens OX=9606 GN=RANBP2 PE=1 SV=2	RANBP2	1	4.53196e-13	139.94	2	SANK(1)SGSSFVHQASFK	0.074903	2	0.991815	1.00818			1.10472	1.10147	0.926452	0.867365	0.898	0.915			0.001	0.001
P49821	375	K	NADH dehydrogenase [ubiquinone] flavoprotein 1, mitochondrial OS=Homo sapiens OX=9606 GN=NDUFV1 PE=1 SV=4	NDUFV1	1	2.45256e-06	70.552	3	LIEFYK(1)HESCGQCTPCR	-0.37256	2	0.563454	1.43655			1.4838	1.58042	0.444801	0.490983	0.38	0.909			0.001	0.001
P50570	87	K	Dynamin-2 OS=Homo sapiens OX=9606 GN=DNM2 PE=1 SV=2	DNM2	1	6.61275e-05	57.003	2	TEHAEFLHCK(1)SK	1.2604	2	0.730066	1.26993			1.08958	1.05042	0.96093	0.899067	0.67	1.209			0.001	0.001
P50851	731	K	Lipopolysaccharide-responsive and beige-like anchor protein OS=Homo sapiens OX=9606 GN=LRBA PE=1 SV=4	LRBA	1	0.000800664	74.269	2	LLASK(1)SEGIR	0.22829	2	1.08633	0.913668			1.13983	1.15901	0.880121	0.821038	0.953	0.788			0.001	0.001
P51532	94	K	Transcription activator BRG1 OS=Homo sapiens OX=9606 GN=SMARCA4 PE=1 SV=2	SMARCA4	1	2.68026e-05	121.67	2	YNQMK(1)GMGMR	2.4811	2	0.994181	1.00582			1.49872	1.54938	0.477279	0.474616	0.663	0.649			0.001	0.001
P51665	204	K	26S proteasome non-ATPase regulatory subunit 7 OS=Homo sapiens OX=9606 GN=PSMD7 PE=1 SV=2	PSMD7	1	0.0068435	59.645	2	GLNSK(1)LLDIR	0.30376	2	0.673862	1.32614			0.910817	1.07902	0.983173	1.02699	0.74	1.229			0.001	0.001
P51858	39	K	Hepatoma-derived growth factor OS=Homo sapiens OX=9606 GN=HDGF PE=1 SV=1	HDGF	1	0.000329815	65.173	2	IDEMPEAAVK(1)STANK	0.24856	2	0.891611	1.10839			1.131	1.09848	0.919616	0.850903	0.788	1.009			0.001	0.001
P52294	17	K	Importin subunit alpha-5 OS=Homo sapiens OX=9606 GN=KPNA1 PE=1 SV=3	KPNA1	1	0.00779405	47.561	2	NK(1)SLNPDEMR	1.5072	2	0.877395	1.1226			0.943657	0.992202	1.07736	0.986785	0.93	1.131			0.001	0.001
P53367	107	K	Arfaptin-1 OS=Homo sapiens OX=9606 GN=ARFIP1 PE=1 SV=2	ARFIP1	1	0.000237476	81.908	2	TQTK(1)SGPVILADEIK	-2.8904	2	0.896049	1.10395			0.977921	1.00432	1.02895	0.988809	0.916	1.099			0.001	0.001
P53582	311	K	Methionine aminopeptidase 1 OS=Homo sapiens OX=9606 GN=METAP1 PE=1 SV=2	METAP1	1	1.16308e-05	114.93	3	LFHTAPNVPHYAK(1)NK	-0.18163	2	0.963038	1.03696			1.07621	1.03885	0.960617	0.924332	0.895	0.998			0.001	0.001
P53621	993	K	Coatomer subunit alpha OS=Homo sapiens OX=9606 GN=COPA PE=1 SV=2	COPA	1	0.00378973	60.547	2	DAGLK(1)NGVPAVGLK	-2.3517	2	1.10494	0.895056			0.978197	1.01476	1.0153	0.991745	1.13	0.882			0.001	0.001
P54136	143	K	Arginine--tRNA ligase, cytoplasmic OS=Homo sapiens OX=9606 GN=RARS1 PE=1 SV=2	RARS1	1	8.03424e-05	47.844	3	EIAENITK(1)HLPDNECIEK	-0.25592	2	0.467279	1.53272			0.930622	0.918033	1.07658	1.07476	0.502	1.67			0.001	0.001
P55060	158	K	Exportin-2 OS=Homo sapiens OX=9606 GN=CSE1L PE=1 SV=3	CSE1L	1	3.82324e-08	125.5	2	TAHSLFK(1)R	-1.7523	2	0.972529	1.02747			0.984185	0.961524	1.02817	1.02612	0.988	1.069			0.001	0.001
P55786	336	K	Puromycin-sensitive aminopeptidase OS=Homo sapiens OX=9606 GN=NPEPPS PE=1 SV=2	NPEPPS	1	0.00012552	63.908	2	ETALLIDPK(1)NSCSSSR	-0.31924	2	0.949561	1.05044			1.19807	1.13565	0.847108	0.819165	0.793	0.925			0.001	0.001
P61289	6	K	Proteasome activator complex subunit 3 OS=Homo sapiens OX=9606 GN=PSME3 PE=1 SV=1	PSME3	1	0.00208962	72.922	2	ASLLK(1)VDQEVK	-1.1697	2	1.13433	0.865674			1.08223	1.07984	0.921089	0.916841	1.048	0.802			0.001	0.001
P62258	50	K	14-3-3 protein epsilon OS=Homo sapiens OX=9606 GN=YWHAE PE=1 SV=1	YWHAE	1	7.92986e-06	126.48	2	NLLSVAYK(1)NVIGAR	0.89331	2	0.985135	1.01487			1.01833	1.00565	0.997595	0.978419	0.967	1.009			0.001	0.001
P62495	22	K	Eukaryotic peptide chain release factor subunit 1 OS=Homo sapiens OX=9606 GN=ETF1 PE=1 SV=3	ETF1	1	0.0181761	48.157	2	LIK(1)SLEAAR	-0.91938	2	0.850533	1.14947			1.11564	0.98565	0.962078	0.936628	0.762	1.166			0.001	0.001
P62753	243	K	40S ribosomal protein S6 OS=Homo sapiens OX=9606 GN=RPS6 PE=1 SV=1	RPS6	1	0.00233254	64.064	2	ASTSK(1)SESSQK	0.5024	2	1.24257	0.75743			1.00772	0.957411	1.05574	0.979122	1.233	0.791			0.001	0.001
P62760	162	K	Visinin-like protein 1 OS=Homo sapiens OX=9606 GN=VSNL1 PE=1 SV=2	VSNL1	1	1.10864e-05	84.309	2	NK(1)DDQITLDEFK	2.0034	2	0.928644	1.07136			1.1505	1.21339	0.827159	0.808953	0.807	0.883			0.001	0.001
P62995	197	K	Transformer-2 protein homolog beta OS=Homo sapiens OX=9606 GN=TRA2B PE=1 SV=1	TRA2B	1	0.00939657	62.88	2	VDFSITK(1)R	0.65016	2	0.877593	1.12241			1.04431	1.19958	0.933192	0.822917	0.84	0.936			0.001	0.001
P63279	65	K	SUMO-conjugating enzyme UBC9 OS=Homo sapiens OX=9606 GN=UBE2I PE=1 SV=1	UBE2I	1	0.00172683	74.524	2	MLFK(1)DDYPSSPPK	2.2399	2	1.35399	0.646005			1.12999	0.918854	0.977032	0.974129	1.198	0.703			0.001	0.001
P78344	484	K	Eukaryotic translation initiation factor 4 gamma 2 OS=Homo sapiens OX=9606 GN=EIF4G2 PE=1 SV=1	EIF4G2	1	5.79914e-13	126.21	2	PAQSFLMNK(1)NQVPK	-0.70277	2	1.03521	0.964791			1.13277	1.14662	0.880831	0.839778	0.914	0.841			0.001	0.001
P78347	435	K	General transcription factor II-I OS=Homo sapiens OX=9606 GN=GTF2I PE=1 SV=2	GTF2I	1	0.000776975	90.761	2	K(1)HELLNSTR	-2.4731	2	1.01271	0.987293			1.21878	1.2111	0.791988	0.778134	0.831	0.815			0.001	0.001
P78362	326	K	SRSF protein kinase 2 OS=Homo sapiens OX=9606 GN=SRPK2 PE=1 SV=3	SRPK2	1	0.00010228	89.359	2	LK(1)TTGLEEAAEAETAK	-3.739	2	0.733059	1.26694			1.15642	1.22782	0.808586	0.807166	0.634	1.032			0.001	0.001
P78527	2694	K	DNA-dependent protein kinase catalytic subunit OS=Homo sapiens OX=9606 GN=PRKDC PE=1 SV=3	PRKDC	1	0.00910771	52.837	2	APLK(1)SVGPDFGK	-0.72708	2	0.981282	1.01872			1.11419	1.09519	0.906931	0.883694	0.881	0.93			0.001	0.001
P78527	3710	K	DNA-dependent protein kinase catalytic subunit OS=Homo sapiens OX=9606 GN=PRKDC PE=1 SV=3	PRKDC	1	0.00279333	52.591	2	GK(1)PLPEYHVR	2.9405	3	1.05216	0.947845			1.11419	1.09519	0.906931	0.883694	0.944	0.865			0.001	0.001
Q00169	201	K	Phosphatidylinositol transfer protein alpha isoform OS=Homo sapiens OX=9606 GN=PITPNA PE=1 SV=2	PITPNA	1	0.00196751	62.88	2	FK(1)WWGLQNK	-1.6176	2	0.879673	1.12033			0.9569	0.922986	1.09383	1.02628	0.919	1.214			0.001	0.001
Q00169	116	K	Phosphatidylinositol transfer protein alpha isoform OS=Homo sapiens OX=9606 GN=PITPNA PE=1 SV=2	PITPNA	1	2.27713e-05	117.77	3	IETWHK(1)PDLGTQENVHK	2.0248	2	0.973403	1.0266			0.9569	0.922986	1.09383	1.02628	1.017	1.112			0.001	0.001
Q00325	313	K	Phosphate carrier protein, mitochondrial OS=Homo sapiens OX=9606 GN=SLC25A3 PE=1 SV=2	SLC25A3	1	0.00246857	62.88	2	GVWK(1)GLFAR	0.47961	2	0.793115	1.20689			1.03619	1.00066	0.983182	0.979967	0.765	1.206			0.001	0.001
Q00534	257	K	Cyclin-dependent kinase 6 OS=Homo sapiens OX=9606 GN=CDK6 PE=1 SV=1	CDK6	1	0.000812957	89.382	3	QAFHSK(1)SAQPIEK	0.66105	3	0.863256	1.13674			1.3939	1.54418	0.543997	0.517921	0.619	0.736			0.001	0.001
Q01082	2177	K	Spectrin beta chain, non-erythrocytic 1 OS=Homo sapiens OX=9606 GN=SPTBN1 PE=1 SV=2	SPTBN1	1	0.00025265	83.061	2	AK(1)TALPAQSAATLPAR	-0.4116	2	1.00784	0.992157			1.15374	1.16416	0.849277	0.832823	0.874	0.852			0.001	0.001
Q01082	497	K	Spectrin beta chain, non-erythrocytic 1 OS=Homo sapiens OX=9606 GN=SPTBN1 PE=1 SV=2	SPTBN1	1	1.37775e-05	79.889	2	ELEAENYHDIK(1)R	0.97492	2	0.870999	1.129			1.15374	1.16416	0.849277	0.832823	0.755	0.97			0.001	0.001
Q01082	1981	K	Spectrin beta chain, non-erythrocytic 1 OS=Homo sapiens OX=9606 GN=SPTBN1 PE=1 SV=2	SPTBN1	1	0.00250293	97.277	2	K(1)HYASEEIK	0.19943	2	1.13424	0.865765			1.15374	1.16416	0.849277	0.832823	0.983	0.744			0.001	0.001
Q01780	865	K	Exosome component 10 OS=Homo sapiens OX=9606 GN=EXOSC10 PE=1 SV=2	EXOSC10	1	0.00417865	50.641	2	QSVGNK(1)SMSFPTGK	0.38727	2	0.959195	1.0408			1.00172	0.927364	1.04796	1.02295	0.958	1.122			0.001	0.001
Q02790	354	K	Peptidyl-prolyl cis-trans isomerase FKBP4 OS=Homo sapiens OX=9606 GN=FKBP4 PE=1 SV=3	FKBP4	1	2.67421e-13	162.23	2	ALELDSNNEK(1)GLFR	-0.76842	2	0.713145	1.28685			1.12173	1.09235	0.915876	0.870042	0.636	1.178			0.001	0.001
Q02880	367	K	DNA topoisomerase 2-beta OS=Homo sapiens OX=9606 GN=TOP2B PE=1 SV=3	TOP2B	1	0.00849516	94.791	2	NK(1)AGVSVKPFQVK	0.67592	2	1.03547	0.964526			1.08741	0.975289	0.995326	0.941973	0.952	0.989			0.001	0.001
Q03164	2769	K	Histone-lysine N-methyltransferase 2A OS=Homo sapiens OX=9606 GN=KMT2A PE=1 SV=5	KMT2A	0.999943	1.42642e-10	69.369	4	IDRPEDAGEKEHVTK(1)SSVGHK	0.88925	2	0.970115	1.02988			1.00181	1.02131	0.999914	0.976971	0.968	1.008			0.001	0.001
Q03164	2314	K	Histone-lysine N-methyltransferase 2A OS=Homo sapiens OX=9606 GN=KMT2A PE=1 SV=5	KMT2A	1	5.04697e-07	83.061	3	VLSSK(1)SSEGSAHNVAYPGIPK	0.27159	2	1.06703	0.932967			1.00181	1.02131	0.999914	0.976971	1.065	0.914			0.001	0.001
Q03701	206	K	CCAAT/enhancer-binding protein zeta OS=Homo sapiens OX=9606 GN=CEBPZ PE=1 SV=3	CEBPZ	1	0.0120522	72.492	2	YK(1)TLAQK	-0.012697	2	1.03081	0.969192			0.987912	0.999928	1.01943	0.992727	1.043	0.969			0.001	0.001
Q04637	1095	K	Eukaryotic translation initiation factor 4 gamma 1 OS=Homo sapiens OX=9606 GN=EIF4G1 PE=1 SV=4	EIF4G1	1	0.000400844	97.594	2	LSWGK(1)GSSGGSGAK	-1.0483	2	0.936926	1.06307			0.979822	0.992581	1.03417	0.993426	0.956	1.071			0.001	0.001
Q05639	439	K	Elongation factor 1-alpha 2 OS=Homo sapiens OX=9606 GN=EEF1A2 PE=1 SV=1	EEF1A2	1	0.000329965	106.47	2	QTVAVGVIK(1)NVEK	-1.8461	2	0.987398	1.0126			1.7045	1.68224	0.292158	0.321104	0.579	0.602			0.001	0.001
Q05682	174	K	Caldesmon OS=Homo sapiens OX=9606 GN=CALD1 PE=1 SV=3	CALD1	1	0.0025459	86.205	2	SYQK(1)NDWR	-0.12656	2	0.908626	1.09137			1.20229	1.0984	0.855701	0.843605	0.756	0.994			0.001	0.001
Q06330	175	K	Recombining binding protein suppressor of hairless OS=Homo sapiens OX=9606 GN=RBPJ PE=1 SV=3	RBPJ	1	6.38268e-07	119.79	2	QSLK(1)NADLCIASGTK	-1.7094	2	0.988506	1.01149			1.01847	0.976519	1.06476	0.940246	0.971	1.036			0.001	0.001
Q07020	99	K	60S ribosomal protein L18 OS=Homo sapiens OX=9606 GN=RPL18 PE=1 SV=2	RPL18	1	0.0098332	58.687	2	LK(1)VCALR	1.4029	2	1.22394	0.776065			1.54842	0.755966	0.940627	0.754984	0.79	1.027			0.001	0.001
Q08752	111	K	Peptidyl-prolyl cis-trans isomerase D OS=Homo sapiens OX=9606 GN=PPID PE=1 SV=3	PPID	1	0.00107437	67.548	3	FEDENFHYK(1)HDR	1.3187	3	0.853558	1.14644			1.05902	1.06504	0.958766	0.917175	0.806	1.076			0.001	0.001
Q08J23	586	K	RNA cytosine C(5)-methyltransferase NSUN2 OS=Homo sapiens OX=9606 GN=NSUN2 PE=1 SV=2	NSUN2	1	0.00158995	79.311	2	VINTGIK(1)VWCR	-0.72188	2	1.11092	0.889085			1.10379	1.07497	0.919401	0.90184	1.006	0.827			0.001	0.001
Q09666	134	K	Neuroblast differentiation-associated protein AHNAK OS=Homo sapiens OX=9606 GN=AHNAK PE=1 SV=2	AHNAK	1	5.43751e-13	148.82	2	LK(1)SEDGVEGDLGETQSR	0.77665	2	0.968505	1.03149			0.537005	0.523497	1.50138	1.43812	1.804	1.97			0.001	0.001
Q09666	1466	K	Neuroblast differentiation-associated protein AHNAK OS=Homo sapiens OX=9606 GN=AHNAK PE=1 SV=2	AHNAK	1	0.0025054	42.061	2	MK(1)GDYDVTVPK	1.2983	2	1.14273	0.857271			0.537005	0.523497	1.50138	1.43812	2.128	1.638			0.001	0.001
Q12933	481	K	TNF receptor-associated factor 2 OS=Homo sapiens OX=9606 GN=TRAF2 PE=1 SV=2	TRAF2	1	0.0100083	54.436	2	MEAK(1)NSYVR	2.155	2	0.953934	1.04607			1.11926	0.895668	1.02447	0.960606	0.852	1.168			0.001	0.001
Q12968	405	K	Nuclear factor of activated T-cells, cytoplasmic 3 OS=Homo sapiens OX=9606 GN=NFATC3 PE=1 SV=1	NFATC3	1	3.7848e-05	103.8	3	PK(1)PGHTPIFR	0.98271	2	0.838699	1.1613			0.996659	1.78261	0.344303	0.876424	0.842	0.651			0.001	0.001
Q13017	1302	K	Rho GTPase-activating protein 5 OS=Homo sapiens OX=9606 GN=ARHGAP5 PE=1 SV=2	ARHGAP5	1	7.45599e-06	103.76	2	VSGNK(1)TDQDNIQK	0.67022	2	1.00808	0.991921			0.993978	1.07677	0.973145	0.956106	1.014	0.921			0.001	0.001
Q13185	103	K	Chromobox protein homolog 3 OS=Homo sapiens OX=9606 GN=CBX3 PE=1 SV=4	CBX3	1	5.98772e-05	97.175	2	SLSDSESDDSK(1)SK	-0.88907	2	0.807882	1.19212			1.07642	1.02975	0.977979	0.91585	0.751	1.158			0.001	0.001
Q13330	477	K	Metastasis-associated protein MTA1 OS=Homo sapiens OX=9606 GN=MTA1 PE=1 SV=2	MTA1	1	0.000309086	71.066	2	QAFYLHTTK(1)LTR	-1.1202	3	0.800701	1.1993			1.15585	1.25332	0.822275	0.768557	0.693	0.957			0.001	0.001
Q13427	180	K	Peptidyl-prolyl cis-trans isomerase G OS=Homo sapiens OX=9606 GN=PPIG PE=1 SV=2	PPIG	1	0.000806191	88.24	2	ILSCGELIPK(1)SK	-0.79652	2	1.07091	0.929088			0.949953	1.1504	0.972063	0.927584	1.127	0.808			0.001	0.001
Q13618	700	K	Cullin-3 OS=Homo sapiens OX=9606 GN=CUL3 PE=1 SV=2	CUL3	1	0.00401595	64.906	2	K(1)HEIEAAIVR	-0.12858	2	1.28701	0.712994			1.1265	1.04406	0.926797	0.902644	1.142	0.683			0.001	0.001
Q13813	1187	K	Spectrin alpha chain, non-erythrocytic 1 OS=Homo sapiens OX=9606 GN=SPTAN1 PE=1 SV=3	SPTAN1	1	9.40171e-06	92.445	2	DETDSK(1)TASPWK	0.18295	2	0.822256	1.17774			1.13564	1.1498	0.868844	0.845717	0.724	1.024			0.001	0.001
Q13813	2452	K	Spectrin alpha chain, non-erythrocytic 1 OS=Homo sapiens OX=9606 GN=SPTAN1 PE=1 SV=3	SPTAN1	0.999884	1.83118e-07	123.92	3	EQADYCVSHMKPYVDGK(1)GR	0.17044	2	1.26537	0.734628			1.13564	1.1498	0.868844	0.845717	1.114	0.639			0.001	0.001
Q13823	705	K	Nucleolar GTP-binding protein 2 OS=Homo sapiens OX=9606 GN=GNL2 PE=1 SV=1	GNL2	1	1.38412e-06	112.8	2	YYETHNVK(1)NR	2.1358	2	1.01797	0.982032			1.01118	1.04995	0.966168	0.972701	1.007	0.935			0.001	0.001
Q13884	314	K	Beta-1-syntrophin OS=Homo sapiens OX=9606 GN=SNTB1 PE=1 SV=3	SNTB1	1	0.000139401	119.94	2	EQLGK(1)TGIAGSR	2.835	2	1.25061	0.74939			1.07977	1.12492	0.910468	0.884845	1.158	0.666			0.001	0.001
Q14008	1147	K	Cytoskeleton-associated protein 5 OS=Homo sapiens OX=9606 GN=CKAP5 PE=1 SV=3	CKAP5	1	3.97558e-08	144.2	2	MPSK(1)TSLKEDEDK	-0.66213	3	1.05844	0.94156			1.18827	1.14213	0.850059	0.819545	0.891	0.824			0.001	0.001
Q14008	1752	K	Cytoskeleton-associated protein 5 OS=Homo sapiens OX=9606 GN=CKAP5 PE=1 SV=3	CKAP5	1	0.00338058	69.716	2	QCK(1)SEFPIR	-0.43589	2	1.02021	0.979786			1.18827	1.14213	0.850059	0.819545	0.859	0.858			0.001	0.001
Q14103	243	K	Heterogeneous nuclear ribonucleoprotein D0 OS=Homo sapiens OX=9606 GN=HNRNPD PE=1 SV=1	HNRNPD	1	0.00355379	76.572	2	K(1)YHNVGLSK	-1.1827	2	1.09694	0.903055			1.07595	1.10172	0.912263	0.910066	1.02	0.82			0.001	0.001
Q14119	325	K	Vascular endothelial zinc finger 1 OS=Homo sapiens OX=9606 GN=VEZF1 PE=1 SV=2	VEZF1	1	2.50091e-05	103.23	2	QGISK(1)TCMSEETSNQK	1.8926	2	0.806147	1.19385			1.01252	1.20826	0.942525	0.836689	0.796	0.988			0.001	0.001
Q14152	1369	K	Eukaryotic translation initiation factor 3 subunit A OS=Homo sapiens OX=9606 GN=EIF3A PE=1 SV=1	EIF3A	1	4.53748e-48	197.79	2	TK(1)NETDEDGWTTVR	-0.37867	3	1.0319	0.968103			1.06323	1.05561	0.956862	0.92429	0.971	0.917			0.001	0.001
Q14181	83	K	DNA polymerase alpha subunit B OS=Homo sapiens OX=9606 GN=POLA2 PE=1 SV=2	POLA2	1	0.00176072	65.879	3	HSTCK(1)DSGHAGAR	0.046657	2	0.845227	1.15477			0.946109	1.03131	0.992861	1.02972	0.893	1.12			0.001	0.001
Q14202	561	K	Zinc finger MYM-type protein 3 OS=Homo sapiens OX=9606 GN=ZMYM3 PE=1 SV=2	ZMYM3	1	0.00039046	72.846	2	SLSDPCYYNK(1)VDR	1.8195	2	0.821879	1.17812			1.13923	1.06948	0.887334	0.903953	0.721	1.102			0.001	0.001
Q14203	38	K	Dynactin subunit 1 OS=Homo sapiens OX=9606 GN=DCTN1 PE=1 SV=3	DCTN1	1	0.0210073	53.878	2	VEVIGK(1)GHR	2.3977	2	1.05761	0.942387			1.03159	1.04893	0.978922	0.940557	1.025	0.898			0.001	0.001
Q14204	4287	K	Cytoplasmic dynein 1 heavy chain 1 OS=Homo sapiens OX=9606 GN=DYNC1H1 PE=1 SV=5	DYNC1H1	1	0.000789056	81.642	2	LACK(1)VDGHK	1.6025	2	1.02256	0.977443			0.926991	0.923063	1.09402	1.05592	1.103	1.059			0.001	0.001
Q14247	144	K	Src substrate cortactin OS=Homo sapiens OX=9606 GN=CTTN PE=1 SV=2	CTTN	1	1.51586e-05	136.06	2	SAVGFEYQGK(1)TEK	-0.030073	2	1.09437	0.905635			1.08109	1.00697	0.986812	0.925129	1.012	0.899			0.001	0.001
Q14247	208	K	Src substrate cortactin OS=Homo sapiens OX=9606 GN=CTTN PE=1 SV=2	CTTN	1	0.000550866	117.21	2	VDK(1)SAVGFEYQGK	-0.00053672	2	1.00398	0.996016			1.08109	1.00697	0.986812	0.925129	0.929	0.989			0.001	0.001
Q14566	654	K	DNA replication licensing factor MCM6 OS=Homo sapiens OX=9606 GN=MCM6 PE=1 SV=1	MCM6	1	0.00566327	77.072	2	LLNK(1)SIIR	0.21717	2	0.994922	1.00508			1.13323	1.18885	0.849145	0.828783	0.878	0.845			0.001	0.001
Q14683	540	K	Structural maintenance of chromosomes protein 1A OS=Homo sapiens OX=9606 GN=SMC1A PE=1 SV=2	SMC1A	1	1.38813e-12	109.47	2	VLGK(1)NMDAIIVDSEK	-0.19321	2	0.71613	1.28387			1.08013	1.08296	0.941742	0.895167	0.663	1.186			0.001	0.001
Q14684	269	K	Ribosomal RNA processing protein 1 homolog B OS=Homo sapiens OX=9606 GN=RRP1B PE=1 SV=3	RRP1B	1	0.00495403	52.591	2	TALGK(1)NHSR	0.58951	2	1.0673	0.932698			1.11754	1.09104	0.925123	0.866293	0.955	0.855			0.001	0.001
Q14839	964	K	Chromodomain-helicase-DNA-binding protein 4 OS=Homo sapiens OX=9606 GN=CHD4 PE=1 SV=2	CHD4	1	0.000128638	79.311	2	ADVFK(1)NMPSK	0.17929	2	1.01236	0.987639			1.17769	1.1705	0.837854	0.813954	0.86	0.844			0.001	0.001
Q15021	155	K	Condensin complex subunit 1 OS=Homo sapiens OX=9606 GN=NCAPD2 PE=1 SV=3	NCAPD2	1	0.000886842	75.012	3	TK(1)AAHGFDWEEER	0.27604	4	1.16058	0.839415			0.971237	1.01054	0.979324	1.0389	1.195	0.831			0.001	0.001
Q15067	651	K	Peroxisomal acyl-coenzyme A oxidase 1 OS=Homo sapiens OX=9606 GN=ACOX1 PE=1 SV=3	ACOX1	1	0.00190477	58.889	2	AEVHESYK(1)HLK	1.2507	2	1.13036	0.869644			1.26884	1.44893	0.646194	0.636038	0.891	0.6			0.001	0.001
Q15393	294	K	Splicing factor 3B subunit 3 OS=Homo sapiens OX=9606 GN=SF3B3 PE=1 SV=4	SF3B3	1	0.00108763	63.212	2	GMIFVCSATHK(1)TK	1.0179	2	1.00954	0.990464			1.03619	1.07569	0.958623	0.9295	0.974	0.921			0.001	0.001
Q15417	256	K	Calponin-3 OS=Homo sapiens OX=9606 GN=CNN3 PE=1 SV=1	CNN3	1	0.000672656	69.641	2	VASQK(1)GMSVYGLGR	-1.012	2	0.68712	1.31288			1.06151	1.12734	0.924693	0.886451	0.647	1.165			0.001	0.001
Q15459	55	K	Splicing factor 3A subunit 1 OS=Homo sapiens OX=9606 GN=SF3A1 PE=1 SV=1	SF3A1	1	0.000868559	78.043	2	NIVDK(1)TASFVAR	-1.2023	2	0.719889	1.28011			1.06243	1.0389	0.965734	0.932936	0.678	1.232			0.001	0.001
Q15554	395	K	Telomeric repeat-binding factor 2 OS=Homo sapiens OX=9606 GN=TERF2 PE=1 SV=3	TERF2	1	2.87782e-18	118.91	3	KDENESSAPADGEGGSELQPK(1)NK	1.4088	2	0.996508	1.00349			1.12893	1.10077	0.885529	0.884769	0.883	0.912			0.001	0.001
Q16637	179	K	Survival motor neuron protein OS=Homo sapiens OX=9606 GN=SMN1 PE=1 SV=1	SMN1	0.999998	0.00685505	70.195	2	SPGNK(1)SDNIKPK	-1.7888	4	0.938689	1.06131			1.12245	1.07515	0.922731	0.879677	0.836	0.987			0.001	0.001
Q16850	166	K	Lanosterol 14-alpha demethylase OS=Homo sapiens OX=9606 GN=CYP51A1 PE=1 SV=4	CYP51A1	1	0.0028624	65.879	2	MLK(1)SGLNIAHFK	-1.071	2	0.837775	1.16222			0.912842	1.01764	1.04361	1.0259	0.918	1.142			0.001	0.001
Q29RF7	855	K	Sister chromatid cohesion protein PDS5 homolog A OS=Homo sapiens OX=9606 GN=PDS5A PE=1 SV=1	PDS5A	1	2.77927e-13	129.69	2	NNQSK(1)SANSTLR	0.24888	2	1.00567	0.994328			1.10405	1.11196	0.90335	0.880647	0.911	0.894			0.001	0.001
Q2KHR3	1654	K	Glutamine and serine-rich protein 1 OS=Homo sapiens OX=9606 GN=QSER1 PE=1 SV=3	QSER1	1	0.00029193	70.598	2	TTTK(1)SAQEFAVDPEK	-0.5267	2	1.45451	0.545494			1.32599	1.66521	0.527008	0.481794	1.097	0.328			0.001	0.001
Q2M389	1006	K	WASH complex subunit 4 OS=Homo sapiens OX=9606 GN=WASHC4 PE=1 SV=2	WASHC4	1	0.00417663	65.313	3	RPK(1)NIHLR	1.8467	2	1.19601	0.803994			0.877953	0.964099	1.08383	1.07412	1.362	0.834			0.001	0.001
Q5T6F2	993	K	Ubiquitin-associated protein 2 OS=Homo sapiens OX=9606 GN=UBAP2 PE=1 SV=1	UBAP2	1	7.86842e-13	125.75	2	GGYAGSSQAPNK(1)SAGSGPGK	0.1054	2	1.00629	0.993713			1.14795	1.07246	0.922361	0.85723	0.877	0.927			0.001	0.001
Q5T8P6	782	K	RNA-binding protein 26 OS=Homo sapiens OX=9606 GN=RBM26 PE=1 SV=3	RBM26	1	0.00470542	53.517	2	TLEVLTK(1)NITK	-1.567	2	0.85942	1.14058			1.08334	1.05566	0.960189	0.900809	0.793	1.08			0.001	0.001
Q5UIP0	1575	K	Telomere-associated protein RIF1 OS=Homo sapiens OX=9606 GN=RIF1 PE=1 SV=2	RIF1	1	1.95246e-12	117.77	2	NK(1)SNESVDIQDQEEK	1.8894	2	0.781023	1.21898			1.05531	1.17269	0.877971	0.894033	0.74	1.039			0.001	0.001
Q5VYK3	1676	K	Proteasome adapter and scaffold protein ECM29 OS=Homo sapiens OX=9606 GN=ECPAS PE=1 SV=2	ECPAS	1	2.75125e-08	124.46	2	TTK(1)NEEENEKEK	0.059727	3	0.948189	1.05181			0.923739	0.932947	1.06199	1.08133	1.026	1.127			0.001	0.001
Q68E01	883	K	Integrator complex subunit 3 OS=Homo sapiens OX=9606 GN=INTS3 PE=1 SV=1	INTS3	1	9.87153e-05	51.829	4	HWCMK(1)HDELLAEHIK	-0.37143	4	0.893137	1.10686			0.963364	1.07645	0.983459	0.976726	0.927	1.028			0.001	0.001
Q6DD87	80	K	Zinc finger protein 787 OS=Homo sapiens OX=9606 GN=ZNF787 PE=1 SV=4	ZNF787	1	0.00118043	87.942	2	SFSHWSK(1)LTR	0.24172	2	1.0323	0.967702			1.01403	0.999657	1.03875	0.947564	1.018	0.968			0.001	0.001
Q6P2Q9	1144	K	Pre-mRNA-processing-splicing factor 8 OS=Homo sapiens OX=9606 GN=PRPF8 PE=1 SV=2	PRPF8	1	0.00186407	90.263	3	LMK(1)HDVNLGR	0.16991	4	0.759985	1.24001			1.02877	1.01017	0.994608	0.96645	0.739	1.228			0.001	0.001
Q6PKG0	1003	K	La-related protein 1 OS=Homo sapiens OX=9606 GN=LARP1 PE=1 SV=2	LARP1	1	0.00186149	78.816	2	AK(1)NLDIDPK	-0.76728	2	1.03906	0.960942			1.01004	0.94311	1.06775	0.979104	1.029	1.019			0.001	0.001
Q6PKG0	531	K	La-related protein 1 OS=Homo sapiens OX=9606 GN=LARP1 PE=1 SV=2	LARP1	1	0.000240619	62.398	2	AVTPVPTK(1)TEEVSNLK	-1.1958	2	1.01808	0.981915			1.01004	0.94311	1.06775	0.979104	1.008	1.041			0.001	0.001
Q6UUV9	123	K	CREB-regulated transcription coactivator 1 OS=Homo sapiens OX=9606 GN=CRTC1 PE=1 SV=2	CRTC1	1	0.00174279	104.39	3	RPLSVDK(1)HGR	2.3008	2	0.943564	1.05644			0.940253	0.940616	1.01819	1.10094	1.004	1.123			0.001	0.001
Q6WCQ1	500	K	Myosin phosphatase Rho-interacting protein OS=Homo sapiens OX=9606 GN=MPRIP PE=1 SV=3	MPRIP	1	1.02048e-05	108.24	2	NK(1)SSCSFETCPR	5.1273	2	0.753278	1.24672			0.933348	0.925648	1.04676	1.09424	0.807	1.347			0.001	0.001
Q6ZNB6	766	K	NF-X1-type zinc finger protein NFXL1 OS=Homo sapiens OX=9606 GN=NFXL1 PE=1 SV=2	NFXL1	1	0.00238017	60.547	2	NLLSCCK(1)NQCPK	-1.9643	2	0.720726	1.27927			1.54676	1.62719	0.294007	0.53204	0.466	0.786			0.001	0.001
Q6ZU65	310	K	Ubinuclein-2 OS=Homo sapiens OX=9606 GN=UBN2 PE=1 SV=2	UBN2	1	1.91099e-05	106.47	2	QLGVVALNSHK(1)SEK	0.41113	2	0.680367	1.31963			0.950335	1.04967			0.716	1.257			0.001	0.001
Q7L576	540	K	Cytoplasmic FMR1-interacting protein 1 OS=Homo sapiens OX=9606 GN=CYFIP1 PE=1 SV=1	CYFIP1	0.999942	0.00311817	83.214	2	GEKDPK(1)SGFDIK	0.44049	2	1.00538	0.994622			1.0776	1.02849	0.933947	0.959953	0.933	0.967			0.001	0.001
Q7Z417	171	K	Nuclear fragile X mental retardation-interacting protein 2 OS=Homo sapiens OX=9606 GN=NUFIP2 PE=1 SV=1	NUFIP2	1	9.42322e-06	123.99	2	SYENK(1)SGENQSVDK	1.3779	2	0.853437	1.14656			0.946464	0.903591	1.09191	1.05803	0.902	1.269			0.001	0.001
Q7Z5J4	774	K	Retinoic acid-induced protein 1 OS=Homo sapiens OX=9606 GN=RAI1 PE=1 SV=2	RAI1	1	0.00364133	61.042	2	GLEQGGK(1)ASDGISK	1.0231	2	0.945522	1.05448			1.29943	1.32507	0.601784	0.773718	0.728	0.796			0.001	0.001
Q7Z6E9	1350	K	E3 ubiquitin-protein ligase RBBP6 OS=Homo sapiens OX=9606 GN=RBBP6 PE=1 SV=1	RBBP6	1	2.12014e-05	94.791	2	PASVIK(1)NVSTK	2.5713	2	1.07322	0.926783			1.02705	1.04147	0.99774	0.933737	1.045	0.89			0.001	0.001
Q7Z6Z7	3314	K	E3 ubiquitin-protein ligase HUWE1 OS=Homo sapiens OX=9606 GN=HUWE1 PE=1 SV=3	HUWE1	0.920898	3.94764e-18	101.8	4	K(0.079)HTEK(0.921)HASGGSTVHIHPQAAPVVCR	1.0098	2	0.941026	1.05897			0.880747	0.898468	1.11619	1.10459	1.068	1.179			0.001	0.001
Q86TU7	442	K	Actin-histidine N-methyltransferase OS=Homo sapiens OX=9606 GN=SETD3 PE=1 SV=1	SETD3	1	0.00133827	56.202	2	TYK(1)TTIEEDK	1.0555	2	1.01183	0.988174			1.16594	1.16652	0.840497	0.827047	0.868	0.847			0.001	0.001
Q86UE4	261	K	Protein LYRIC OS=Homo sapiens OX=9606 GN=MTDH PE=1 SV=2	MTDH	1	4.50225e-05	56.08	2	GDSHLNVQVSNFK(1)SGK	3.1237	3	1.42688	0.573121			1.10916	1.01307	1.00977	0.867999	1.286	0.566			0.001	0.001
Q86UP2	272	K	Kinectin OS=Homo sapiens OX=9606 GN=KTN1 PE=1 SV=1	KTN1	1	5.52552e-13	151.52	2	LK(1)TETDKENAEVK	0.16253	3	1.00683	0.99317			0.829848	0.791276	1.19546	1.18342	1.213	1.255			0.001	0.001
Q86UU0	49	K	B-cell CLL/lymphoma 9-like protein OS=Homo sapiens OX=9606 GN=BCL9L PE=1 SV=1	BCL9L	1	5.93773e-43	138.13	4	LTNHGK(1)TGNGGAQSQHQNVNQGPTCNVGSK	1.7108	2	0.858791	1.14121			0.81544	1.1641	0.960647	1.05981	1.053	0.98			0.001	0.001
Q8IY67	190	K	Ribonucleoprotein PTB-binding 1 OS=Homo sapiens OX=9606 GN=RAVER1 PE=1 SV=1	RAVER1	0.999997	0.0218725	59.731	2	AK(1)SDLLGKPLGPR	-0.30982	2	0.997858	1.00214			1.04549	0.957209	0.973579	1.02372	0.954	1.047			0.001	0.001
Q8N1G0	1216	K	Zinc finger protein 687 OS=Homo sapiens OX=9606 GN=ZNF687 PE=1 SV=1	ZNF687	1	3.37707e-06	147.72	3	SCDSPLNLK(1)THFR	-0.45864	4	0.8418	1.1582			1.2712	1.21921	0.794984	0.714611	0.662	0.95			0.001	0.001
Q8N6T7	245	K	NAD-dependent protein deacetylase sirtuin-6 OS=Homo sapiens OX=9606 GN=SIRT6 PE=1 SV=2	SIRT6	1	2.74619e-06	94.66	2	LVIVNLQPTK(1)HDR	-2.1866	2	1.20127	0.798734			0.995973	1.029	1.15	0.825031	1.206	0.776			0.001	0.001
Q8N7H5	300	K	RNA polymerase II-associated factor 1 homolog OS=Homo sapiens OX=9606 GN=PAF1 PE=1 SV=2	PAF1	1	0.00039718	79.809	2	EYNWNVK(1)NK	1.1325	2	1.02816	0.971843			1.11755	1.16341	0.818419	0.900628	0.92	0.835			0.001	0.001
Q8NC51	327	K	Plasminogen activator inhibitor 1 RNA-binding protein OS=Homo sapiens OX=9606 GN=SERBP1 PE=1 SV=2	SERBP1	1	0.00462039	72.038	2	GFVLHK(1)SK	-3.3572	2	1.05887	0.941133			1.01864	1.07071	0.976263	0.934386	1.039	0.879			0.001	0.001
Q8NI35	1027	K	InaD-like protein OS=Homo sapiens OX=9606 GN=PATJ PE=1 SV=3	PATJ	1	0.000246595	94.507	2	VISK(1)ASAYTGMLSSR	-1.8138	2	0.593626	1.40637			1.1803	1.03122	0.923713	0.864767	0.503	1.364			0.001	0.001
Q8TAG9	242	K	Exocyst complex component 6 OS=Homo sapiens OX=9606 GN=EXOC6 PE=1 SV=3	EXOC6	1	0.00208548	72.492	2	FGK(1)NMYINR	-0.039593	2	0.991264	1.00874			0.93392	0.921908	1.03115	1.11302	1.061	1.094			0.001	0.001
Q8TAQ2	694	K	SWI/SNF complex subunit SMARCC2 OS=Homo sapiens OX=9606 GN=SMARCC2 PE=1 SV=1	SMARCC2	1	0.000387088	57.042	2	VASAAAK(1)SALEEFSK	0.60396	2	0.614948	1.38505			1.05806	1.03626	0.964431	0.941249	0.581	1.337			0.001	0.001
Q8TB03	16	K	Uncharacterized protein CXorf38 OS=Homo sapiens OX=9606 GN=CXorf38 PE=1 SV=1	CXorf38	1	0.00171764	60.547	2	LNCAEYK(1)NWVK	1.1675	2	0.762881	1.23712			1.11429	1.16116	0.891956	0.832594	0.685	1.065			0.001	0.001
Q8TBX8	83	K	Phosphatidylinositol 5-phosphate 4-kinase type-2 gamma OS=Homo sapiens OX=9606 GN=PIP4K2C PE=1 SV=3	PIP4K2C	1	1.19505e-06	106.93	2	IK(1)VNNHLFHR	0.68285	3	1.0764	0.923598			1.03068	0.992132	1.0278	0.949395	1.044	0.931			0.001	0.001
Q8TEQ6	1363	K	Gem-associated protein 5 OS=Homo sapiens OX=9606 GN=GEMIN5 PE=1 SV=3	GEMIN5	1	8.68759e-05	76.563	3	ELFSEK(1)HASLQNSQR	2.5719	3	0.955732	1.04427			0.918552	0.943425	1.07061	1.06742	1.04	1.107			0.001	0.001
Q8WUB8	195	K	PHD finger protein 10 OS=Homo sapiens OX=9606 GN=PHF10 PE=1 SV=3	PHF10	1	0.00284689	74.849	2	VEASK(1)VPEYIK	-0.62562	2	1.00994	0.99006			0.953902	1.03957		1.00653	1.059	0.952			0.001	0.001
Q8WWI1	1191	K	LIM domain only protein 7 OS=Homo sapiens OX=9606 GN=LMO7 PE=1 SV=3	LMO7	1	0.000453111	116.13	2	ASESISLK(1)NLK	-0.48555	2	0.962852	1.03715			1.19233	1.2005	0.817194	0.789979	0.808	0.864			0.001	0.001
Q8WWY3	438	K	U4/U6 small nuclear ribonucleoprotein Prp31 OS=Homo sapiens OX=9606 GN=PRPF31 PE=1 SV=2	PRPF31	1	0.00205377	67.548	2	QSVVYGGK(1)STIR	-0.57417	2	1.06744	0.932557			1.04197	0.994729	0.961049	1.00225	1.024	0.937			0.001	0.001
Q8WYP5	1845	K	Protein ELYS OS=Homo sapiens OX=9606 GN=AHCTF1 PE=1 SV=3	AHCTF1	1	0.000146408	83.061	2	LK(1)SSQLLEPAVEETTK	0.0078694	2	0.871433	1.12857			0.999204	1.10002	0.943319	0.957457	0.872	1.026			0.001	0.001
Q92520	67	K	Protein FAM3C OS=Homo sapiens OX=9606 GN=FAM3C PE=1 SV=1	FAM3C	1	0.023513	46.033	2	ACPEK(1)HFAFK	3.0097	2	0.67391	1.32609			1.11643	1.13741	0.939938	0.806218	0.604	1.166			0.001	0.001
Q92522	207	K	Histone H1.10 OS=Homo sapiens OX=9606 GN=H1-10 PE=1 SV=1	H1-10	1	0.00926238	60.589	2	PSVPK(1)VPK	0.40856	2	1.14559	0.854406			1.14017	0.942307	0.992115	0.925412	1.005	0.907			0.001	0.001
Q92613	299	K	Protein Jade-3 OS=Homo sapiens OX=9606 GN=JADE3 PE=1 SV=1	JADE3	1	0.00750639	50.314	2	MEPITK(1)ISHIPPSR	-1.4735	2	1.05284	0.947157			0.836308	0.960244	0.99121	1.21224	1.259	0.986			0.001	0.001
Q92667	160	K	A-kinase anchor protein 1, mitochondrial OS=Homo sapiens OX=9606 GN=AKAP1 PE=1 SV=1	AKAP1	1	0.00108763	58.476	2	GVLFSSK(1)SAEVCK	-1.4386	2	0.913978	1.08602			0.856794	0.849555	1.16464	1.12901	1.067	1.278			0.001	0.001
Q92759	140	K	General transcription factor IIH subunit 4 OS=Homo sapiens OX=9606 GN=GTF2H4 PE=1 SV=1	GTF2H4	1	6.66227e-08	130.65	2	AWSDDTSQLGPDK(1)HAR	2.7553	3	1.1434	0.856599			1.17814	1.05852	0.886611	0.876729	0.971	0.809			0.001	0.001
Q92766	1552	K	Ras-responsive element-binding protein 1 OS=Homo sapiens OX=9606 GN=RREB1 PE=1 SV=3	RREB1	1	0.000445614	87.895	2	TFTLK(1)HSLVR	0.66078	2	0.983129	1.01687			1.21809	1.28932	0.907818	0.584778	0.807	0.789			0.001	0.001
Q92786	346	K	Prospero homeobox protein 1 OS=Homo sapiens OX=9606 GN=PROX1 PE=1 SV=2	PROX1	1	4.34913e-05	51.577	3	DHGPNSLQPEGK(1)HLAETLK	0.66786	2	0.885825	1.11418			1.5025	1.57065	0.487249	0.439609	0.59	0.709			0.001	0.001
Q92786	611	K	Prospero homeobox protein 1 OS=Homo sapiens OX=9606 GN=PROX1 PE=1 SV=2	PROX1	1	8.83736e-05	108.3	2	TYFSDVK(1)FNR	-0.19637	2	0.891914	1.10809			1.5025	1.57065	0.487249	0.439609	0.594	0.705			0.001	0.001
Q92879	480	K	CUGBP Elav-like family member 1 OS=Homo sapiens OX=9606 GN=CELF1 PE=1 SV=2	CELF1	0.999999	0.00569757	105.36	2	SK(1)NDSKPY	1.1749	2	1.0933	0.906699			1.17797	1.16512	0.854663	0.802247	0.928	0.778			0.001	0.001
Q92974	100	K	Rho guanine nucleotide exchange factor 2 OS=Homo sapiens OX=9606 GN=ARHGEF2 PE=1 SV=4	ARHGEF2	1	2.47779e-12	124.24	2	AALLK(1)NNTALQSVSLR	0.2888	2	0.792363	1.20764			1.01271	0.900536	1.05892	1.02784	0.782	1.341			0.001	0.001
Q969E8	128	K	Pre-rRNA-processing protein TSR2 homolog OS=Homo sapiens OX=9606 GN=TSR2 PE=1 SV=1	TSR2	1	0.00202381	53.517	2	VTATALK(1)TAR	-1.1427	2	0.956183	1.04382			0.930292	0.990667	1.05776	1.02128	1.028	1.054			0.001	0.001
Q96AE4	312	K	Far upstream element-binding protein 1 OS=Homo sapiens OX=9606 GN=FUBP1 PE=1 SV=3	FUBP1	1	0.00580138	56.938	2	IQFK(1)PDDGTTPER	3.1908	2	1.03835	0.961649			0.997665	0.982463	1.02047	0.999405	1.041	0.979			0.001	0.001
Q96BN8	180	K	Ubiquitin thioesterase otulin OS=Homo sapiens OX=9606 GN=OTULIN PE=1 SV=3	OTULIN	1	1.28441e-05	127.03	2	FDGK(1)NEDLVDK	-0.85974	2	0.925755	1.07424			0.9199	0.834971	1.09892	1.14621	1.006	1.287			0.001	0.001
Q96D71	105	K	RalBP1-associated Eps domain-containing protein 1 OS=Homo sapiens OX=9606 GN=REPS1 PE=1 SV=3	REPS1	1	1.30564e-09	117.99	2	FVASK(1)NEQESR	-0.14588	2	0.951134	1.04887			1.05088	0.934669	1.01304	1.00142	0.905	1.122			0.001	0.001
Q96IZ0	227	K	PRKC apoptosis WT1 regulator protein OS=Homo sapiens OX=9606 GN=PAWR PE=1 SV=1	PAWR	1	4.19383e-06	106.97	2	YK(1)STTSVSEEDVSSR	0.99658	2	1.08791	0.912088			0.972418	0.907041	1.06352	1.05702	1.119	1.006			0.001	0.001
Q96JM3	96	K	Chromosome alignment-maintaining phosphoprotein 1 OS=Homo sapiens OX=9606 GN=CHAMP1 PE=1 SV=2	CHAMP1	0.999444	0.00269318	81.335	2	WNDK(0.001)PK(0.999)NQLNK	0.27701	2	1.00327	0.996729			1.06694	1.02697	0.965197	0.940892	0.94	0.971			0.001	0.001
Q96N67	2080	K	Dedicator of cytokinesis protein 7 OS=Homo sapiens OX=9606 GN=DOCK7 PE=1 SV=4	DOCK7	1	0.0157283	63.397	2	NK(1)SLIGPDQK	-0.080003	2	1.06712	0.932876			0.809087	0.774622	1.19997	1.21632	1.319	1.204			0.001	0.001
Q96RP9	302	K	Elongation factor G, mitochondrial OS=Homo sapiens OX=9606 GN=GFM1 PE=1 SV=2	GFM1	1	0.00112256	68.548	2	SFTPVFLGSALK(1)NK	-3.4927	2	0.564013	1.43599			1.01119	0.979307	1.01524	0.994265	0.558	1.466			0.001	0.001
Q96RQ3	663	K	Methylcrotonoyl-CoA carboxylase subunit alpha, mitochondrial OS=Homo sapiens OX=9606 GN=MCCC1 PE=1 SV=3	MCCC1	1	0.0174558	46.835	2	VFVK(1)AGDK	0.41074	2	0.877114	1.12289			0.673909	0.894331	1.21029	1.22147	1.302	1.256			0.001	0.001
Q96S55	301	K	ATPase WRNIP1 OS=Homo sapiens OX=9606 GN=WRNIP1 PE=1 SV=2	WRNIP1	1	0.000190721	87.573	2	FVTLSATNAK(1)TNDVR	-0.3462	2	0.96449	1.03551			1.03353	1.02027	0.964931	0.981267	0.933	1.015			0.001	0.001
Q96ST3	937	K	Paired amphipathic helix protein Sin3a OS=Homo sapiens OX=9606 GN=SIN3A PE=1 SV=2	SIN3A	1	0.000115842	54.584	2	DK(1)SDSPAIQLR	0.83203	2	1.05867	0.941331			1.04393	1.05619	0.947225	0.952661	1.014	0.891			0.001	0.001
Q96ST3	155	K	Paired amphipathic helix protein Sin3a OS=Homo sapiens OX=9606 GN=SIN3A PE=1 SV=2	SIN3A	1	1.09802e-05	128.68	2	EFK(1)SQSIDTPGVISR	-1.6952	2	0.771736	1.22826			1.04393	1.05619	0.947225	0.952661	0.739	1.163			0.001	0.001
Q96SZ5	55	K	2-aminoethanethiol dioxygenase OS=Homo sapiens OX=9606 GN=ADO PE=1 SV=2	ADO	1	0.000266977	76.605	2	LK(1)SLLTQLR	-1.2218	2	0.876473	1.12353			0.74845	0.851519	1.18661	1.21342	1.171	1.319			0.001	0.001
Q99471	112	K	Prefoldin subunit 5 OS=Homo sapiens OX=9606 GN=PFDN5 PE=1 SV=2	PFDN5	0.999947	0.0092825	67.548	2	KIDFLTK(1)QMEK	-1.9662	2	0.976934	1.02307			0.851066	0.826977	1.19691	1.12504	1.148	1.237			0.001	0.001
Q99598	14	K	Translin-associated protein X OS=Homo sapiens OX=9606 GN=TSNAX PE=1 SV=1	TSNAX	1	6.69103e-06	102.55	3	K(1)HDNFPHNQR	1.7918	3	0.850154	1.14985			1.13081	1.0306	0.946253	0.892346	0.752	1.116			0.001	0.001
Q99614	37	K	Tetratricopeptide repeat protein 1 OS=Homo sapiens OX=9606 GN=TTC1 PE=1 SV=1	TTC1	1	4.36691e-23	73.455	3	VTDTQEAECAGPPVPDPK(1)NQHSQSK	1.4369	2	1.02773	0.97227			1.07335	0.996753	0.975371	0.954522	0.957	0.975			0.001	0.001
Q9BQ61	128	K	Telomerase RNA component interacting RNase OS=Homo sapiens OX=9606 GN=TRIR PE=1 SV=1	TRIR	1	0.00913616	54.584	2	LALK(1)TGIVAK	-1.0976	2	0.834042	1.16596			0.910888	1.1026	1.02097	0.965534	0.916	1.057			0.001	0.001
Q9BSJ8	1060	K	Extended synaptotagmin-1 OS=Homo sapiens OX=9606 GN=ESYT1 PE=1 SV=1	ESYT1	0.999594	0.00146262	81.48	3	KLDVSVK(1)SNSSFMSR	0.069048	2	1.1633	0.836697			0.936922	0.984002	1.04405	1.03503	1.242	0.85			0.001	0.001
Q9BW61	13	K	DET1- and DDB1-associated protein 1 OS=Homo sapiens OX=9606 GN=DDA1 PE=1 SV=1	DDA1	1	0.000851714	53.028	2	GLPVYNK(1)SNFSR	-2.4416	2	0.911038	1.08896			1.12718	1.14678	0.884152	0.841887	0.808	0.95			0.001	0.001
Q9BY77	404	K	Polymerase delta-interacting protein 3 OS=Homo sapiens OX=9606 GN=POLDIP3 PE=1 SV=2	POLDIP3	1	3.82952e-07	94.119	2	ALFK(1)SSGASVTTQPTEFK	-2.1293	2	0.762028	1.23797			1.12299	1.10326	0.908528	0.865219	0.679	1.122			0.001	0.001
Q9BYG3	198	K	MKI67 FHA domain-interacting nucleolar phosphoprotein OS=Homo sapiens OX=9606 GN=NIFK PE=1 SV=1	NIFK	1	3.89852e-05	88.921	2	TESISK(1)TNR	-0.35791	2	0.986793	1.01321			0.935912	0.926768	1.06128	1.07604	1.054	1.093			0.001	0.001
Q9BZE4	594	K	GTP-binding protein 4 OS=Homo sapiens OX=9606 GN=GTPBP4 PE=1 SV=3	GTPBP4	1	0.00720178	58.286	2	TMMK(1)NAQK	-0.13237	2	0.972509	1.02749			0.978604	0.956309	1.04338	1.02171	0.994	1.074			0.001	0.001
Q9BZE9	286	K	Tether containing UBX domain for GLUT4 OS=Homo sapiens OX=9606 GN=ASPSCR1 PE=1 SV=1	ASPSCR1	1	8.50421e-13	150.85	2	SK(1)SGQDPQQEQEQER	0.90012	2	0.712071	1.28793			1.15278	1.10817	0.873279	0.865774	0.618	1.162			0.001	0.001
Q9BZI7	150	K	Regulator of nonsense transcripts 3B OS=Homo sapiens OX=9606 GN=UPF3B PE=1 SV=1	UPF3B	1	9.58796e-09	93.772	2	DTK(1)VGTIDDDPEYR	0.95371	4	1.1731	0.826903			1.09232	0.988168	0.943083	0.976424	1.074	0.837			0.001	0.001
Q9GZR7	455	K	ATP-dependent RNA helicase DDX24 OS=Homo sapiens OX=9606 GN=DDX24 PE=1 SV=1	DDX24	1	0.00957625	65.313	2	EK(1)HYHLR	-0.25737	2	0.656409	1.34359			0.973868	0.92208	1.12432	0.979734	0.674	1.457			0.001	0.001
Q9H0S4	161	K	Probable ATP-dependent RNA helicase DDX47 OS=Homo sapiens OX=9606 GN=DDX47 PE=1 SV=1	DDX47	1	0.00205529	54.27	3	LIDHLENTK(1)GFNLR	0.67873	2	0.958971	1.04103			0.897033	0.905502	1.11213	1.08533	1.069	1.15			0.001	0.001
Q9H2P0	1048	K	Activity-dependent neuroprotector homeobox protein OS=Homo sapiens OX=9606 GN=ADNP PE=1 SV=1	ADNP	1	6.51985e-27	174.02	2	DQSQWK(1)NASENDER	3.0939	2	1.08134	0.918661			1.07554	1.1339	0.926362	0.864199	1.005	0.81			0.001	0.001
Q9H425	157	K	Uncharacterized protein C1orf198 OS=Homo sapiens OX=9606 GN=C1orf198 PE=1 SV=1	C1orf198	1	0.0028046	61.042	2	PLSK(1)ASQGSQALK	0.05718	2	0.917262	1.08274			1.24558	1.31136	0.705321	0.737741	0.736	0.826			0.001	0.001
Q9H4A3	1954	K	Serine/threonine-protein kinase WNK1 OS=Homo sapiens OX=9606 GN=WNK1 PE=1 SV=2	WNK1	1	0.000392705	83.438	2	FQVTTTANK(1)VGR	-0.45741	2	0.957772	1.04223			1.18707	1.10283	0.869533	0.840566	0.807	0.945			0.001	0.001
Q9H9S4	37	K	Calcium-binding protein 39-like OS=Homo sapiens OX=9606 GN=CAB39L PE=1 SV=3	CAB39L	1	0.00666256	71.066	2	TDK(1)ASEEVSK	-1.1095	2	1.15037	0.849632			1.08512	1.15919	0.867083	0.888607	1.06	0.733			0.001	0.001
Q9HC35	216	K	Echinoderm microtubule-associated protein-like 4 OS=Homo sapiens OX=9606 GN=EML4 PE=1 SV=3	EML4	1	0.00176371	46.768	2	HK(1)DVIINQEGEYIK	-0.6357	2	1.03155	0.968445			1.2131	1.15244	0.83096	0.8035	0.85	0.84			0.001	0.001
Q9HD15	225	K	Steroid receptor RNA activator 1 OS=Homo sapiens OX=9606 GN=SRA1 PE=1 SV=1	SRA1	1	1.96518e-06	105.08	2	SAATAEK(1)NHTIPGFQQAS	-0.019043	2	0.903717	1.09628			0.861054	0.859524	1.1213	1.15813	1.05	1.275			0.001	0.001
Q9NRL2	1383	K	Bromodomain adjacent to zinc finger domain protein 1A OS=Homo sapiens OX=9606 GN=BAZ1A PE=1 SV=2	BAZ1A	1	1.40804e-39	175.64	2	VIATK(1)SSEQSR	1.7476	2	1.01659	0.983407			1.1372	1.30563	0.818668	0.738505	0.894	0.753			0.001	0.001
Q9NT62	131	K	Ubiquitin-like-conjugating enzyme ATG3 OS=Homo sapiens OX=9606 GN=ATG3 PE=1 SV=1	ATG3	1	0.00283007	50.297	2	EITLENK(1)DNIR	-0.30605	2	0.973922	1.02608			0.932486	0.921462	1.093	1.05305	1.044	1.114			0.001	0.001
Q9NTI5	964	K	Sister chromatid cohesion protein PDS5 homolog B OS=Homo sapiens OX=9606 GN=PDS5B PE=1 SV=1	PDS5B	1	0.0019885	56.378	2	QCLVK(1)NINVR	-1.683	2	0.772565	1.22744			0.956242	1.02827	1.02736	0.988125	0.808	1.194			0.001	0.001
Q9NTJ3	434	K	Structural maintenance of chromosomes protein 4 OS=Homo sapiens OX=9606 GN=SMC4 PE=1 SV=2	SMC4	1	0.000137325	101.43	2	SIPAK(1)SNNIINETTTR	0.26093	2	0.888214	1.11179			0.946427	1.00573	1.0486	0.999243	0.938	1.105			0.001	0.001
Q9NV66	396	K	S-adenosyl-L-methionine-dependent tRNA 4-demethylwyosine synthase TYW1 OS=Homo sapiens OX=9606 GN=TYW1 PE=2 SV=2	TYW1	1	3.10809e-13	163.09	3	GGCYK(1)HTFYGIESHR	1.6933	4	1.02955	1.35016	0.421945	1.19835	0.909728	1.09027			1.132	1.238			0.001	0.001
Q9NVA2	190	K	Septin-11 OS=Homo sapiens OX=9606 GN=SEPTIN11 PE=1 SV=3	SEPTIN11	1	4.57388e-05	101.82	2	ADTIAK(1)NELHK	3.4019	2	1.17613	0.823872			0.99664	1.02128	1.01703	0.965049	1.18	0.807			0.001	0.001
Q9NVP1	584	K	ATP-dependent RNA helicase DDX18 OS=Homo sapiens OX=9606 GN=DDX18 PE=1 SV=2	DDX18	1	0.000619996	64.266	2	SAQEAYK(1)SYIR	-1.4572	2	0.956861	1.04314			0.975465	0.957276	1.08785	0.979405	0.981	1.09			0.001	0.001
Q9NWX6	68	K	Probable tRNA(His) guanylyltransferase OS=Homo sapiens OX=9606 GN=THG1L PE=1 SV=2	THG1L	1	0.00676807	66.619	2	FAEK(1)HNFAK	-0.53594	3	0.963473	1.03653			0.93004	0.938562	1.08626	1.04514	1.036	1.104			0.001	0.001
Q9NX58	14	K	Cell growth-regulating nucleolar protein OS=Homo sapiens OX=9606 GN=LYAR PE=1 SV=2	LYAR	1	2.59473e-12	151.52	2	VFFTCNACGESVK(1)K	0.37236	2	0.804419	1.19558			1.10449	1.09585	0.945101	0.854558	0.728	1.091			0.001	0.001
Q9NY61	276	K	Protein AATF OS=Homo sapiens OX=9606 GN=AATF PE=1 SV=1	AATF	1	0.000291124	93.162	2	GGPEFSSALK(1)NSHK	-0.091584	2	1.06321	0.936791			0.951461	0.888081	1.09515	1.06531	1.117	1.055			0.001	0.001
Q9NYF8	477	K	Bcl-2-associated transcription factor 1 OS=Homo sapiens OX=9606 GN=BCLAF1 PE=1 SV=2	BCLAF1	0.999934	3.68665e-08	143.22	3	DK(1)HKEEDKNSER	0.43207	2	1.02487	0.975134			1.10564	1.1835	0.871402	0.83946	0.927	0.824			0.001	0.001
Q9NYF8	741	K	Bcl-2-associated transcription factor 1 OS=Homo sapiens OX=9606 GN=BCLAF1 PE=1 SV=2	BCLAF1	0.999986	0.00867484	68.49	2	SYKDDSK(1)HK	-0.39219	2	0.859246	1.14075			1.10564	1.1835	0.871402	0.83946	0.777	0.964			0.001	0.001
Q9NYL9	58	K	Tropomodulin-3 OS=Homo sapiens OX=9606 GN=TMOD3 PE=1 SV=1	TMOD3	1	0.000785499	86.838	2	NQTSK(1)STTGPFDR	3.3466	2	0.691872	1.30813			0.981052	0.964017	1.05364	1.00129	0.705	1.357			0.001	0.001
Q9NYV4	1064	K	Cyclin-dependent kinase 12 OS=Homo sapiens OX=9606 GN=CDK12 PE=1 SV=2	CDK12	1	5.60229e-08	98.865	2	QSGVVVEEPPPSK(1)TSR	0.516	2	1.05926	0.940744			1.14101	1.18176	0.828929	0.848293	0.928	0.796			0.001	0.001
Q9NZ52	650	K	ADP-ribosylation factor-binding protein GGA3 OS=Homo sapiens OX=9606 GN=GGA3 PE=1 SV=1	GGA3	1	0.00216882	51.569	2	SIVLQAAVPK(1)SMK	-1.7597	2	1.09393	0.906072			0.819322	0.883311	1.15198	1.14538	1.335	1.026			0.001	0.001
Q9NZB2	426	K	Constitutive coactivator of PPAR-gamma-like protein 1 OS=Homo sapiens OX=9606 GN=FAM120A PE=1 SV=2	FAM120A	1	1.48131e-36	118.91	3	NLTEQNSYSNIPHEGK(1)HTPLYER	-0.016655	2	0.907276	1.09272			1.10482	1.0356	0.936941	0.922637	0.821	1.055			0.001	0.001
Q9NZB2	932	K	Constitutive coactivator of PPAR-gamma-like protein 1 OS=Homo sapiens OX=9606 GN=FAM120A PE=1 SV=2	FAM120A	1	1.70772e-08	104	2	TSK(1)SQGGVQPIPSQGGK	0.21207	2	0.853669	1.14633			1.10482	1.0356	0.936941	0.922637	0.773	1.107			0.001	0.001
Q9NZI8	272	K	Insulin-like growth factor 2 mRNA-binding protein 1 OS=Homo sapiens OX=9606 GN=IGF2BP1 PE=1 SV=2	IGF2BP1	1	9.65167e-05	96.946	2	DTK(1)TADEVPLK	-0.67753	2	0.973383	1.02662			1.01906	0.999671	1.01835	0.962924	0.955	1.027			0.001	0.001
Q9NZN8	307	K	CCR4-NOT transcription complex subunit 2 OS=Homo sapiens OX=9606 GN=CNOT2 PE=1 SV=1	CNOT2	1	8.03028e-05	87.251	2	SNLNTSGK(1)TTSSTDGPK	-0.38039	2	0.98222	1.01778			1.04136	0.988271	0.988543	0.981827	0.943	1.03			0.001	0.001
Q9P0L0	154	K	Vesicle-associated membrane protein-associated protein A OS=Homo sapiens OX=9606 GN=VAPA PE=1 SV=3	VAPA	1	0.000753183	45.183	2	AVPLNASK(1)QDGPMPK	-0.37964	2	1.11864	0.881362			1.06405	1.01509	0.985604	0.935247	1.051	0.868			0.001	0.001
Q9P2E9	559	K	Ribosome-binding protein 1 OS=Homo sapiens OX=9606 GN=RRBP1 PE=1 SV=5	RRBP1	0.997813	1.1998e-07	57.62	3	K(0.002)ADSVANQGTK(0.998)VEGITNQGK	3.2517	2	1.16292	0.837076			0.990958	0.967924	1.03078	1.01034	1.174	0.865			0.001	0.001
Q9P2E9	1016	K	Ribosome-binding protein 1 OS=Homo sapiens OX=9606 GN=RRBP1 PE=1 SV=5	RRBP1	1	0.017047	47.349	2	VK(1)NNDLR	-0.029581	2	1.20576	0.794237			0.990958	0.967924	1.03078	1.01034	1.217	0.821			0.001	0.001
Q9UBB4	384	K	Ataxin-10 OS=Homo sapiens OX=9606 GN=ATXN10 PE=1 SV=1	ATXN10	1	0.0151536	49.96	2	LIGNLCYK(1)NK	-7.2408	2	0.732046	1.26795			1.06864	1.01134	0.944405	0.975609	0.685	1.254			0.001	0.001
Q9UBE0	195	K	SUMO-activating enzyme subunit 1 OS=Homo sapiens OX=9606 GN=SAE1 PE=1 SV=1	SAE1	1	0.000830283	64.266	2	VSQGVEDGPDTK(1)R	-4.1436	2	0.776641	1.22336			0.989068	0.96626	1.04241	1.00226	0.785	1.266			0.001	0.001
Q9UHD8	69	K	Septin-9 OS=Homo sapiens OX=9606 GN=SEPTIN9 PE=1 SV=2	SEPTIN9	1	0.00172547	76.563	2	FQDLGVK(1)NSEPSAR	0.27346	3	0.996921	1.00308			1.09636	1.0533	0.934584	0.91576	0.909	0.952			0.001	0.001
Q9UHD8	320	K	Septin-9 OS=Homo sapiens OX=9606 GN=SEPTIN9 PE=1 SV=2	SEPTIN9	1	0.000594048	70.389	2	STLINTLFK(1)SK	-0.20441	2	0.610935	1.38906			1.09636	1.0533	0.934584	0.91576	0.557	1.319			0.001	0.001
Q9UHR5	220	K	SAP30-binding protein OS=Homo sapiens OX=9606 GN=SAP30BP PE=1 SV=1	SAP30BP	1	0.000408936	55.754	2	TK(1)IEFVTGTK	-2.3914	2	0.971057	1.02894			0.82747	1.11657	1.00929	1.04667	1.174	0.922			0.001	0.001
Q9UHV7	455	K	Mediator of RNA polymerase II transcription subunit 13 OS=Homo sapiens OX=9606 GN=MED13 PE=1 SV=3	MED13	1	7.56321e-11	53.773	3	NAGQQGQAPSLGQQQQILPK(1)HK	-0.76715	2	1.08796	0.912042			1.22966	1.12973	0.788116	0.852492	0.885	0.807			0.001	0.001
Q9UI12	371	K	V-type proton ATPase subunit H OS=Homo sapiens OX=9606 GN=ATP6V1H PE=1 SV=1	ATP6V1H	1	0.00215453	55.754	2	LEWSPVHK(1)SEK	1.2101	2	0.9646	1.0354			1.15069	1.21706	0.827212	0.805036	0.838	0.851			0.001	0.001
Q9UI26	337	K	Importin-11 OS=Homo sapiens OX=9606 GN=IPO11 PE=1 SV=1	IPO11	1	7.83652e-05	66.485	3	PSK(1)NFEDSSPETLEAHK	0.53167	2	1.16062	0.839384			1.29354	1.32836	0.694406	0.683697	0.897	0.632			0.001	0.001
Q9UIA9	568	K	Exportin-7 OS=Homo sapiens OX=9606 GN=XPO7 PE=1 SV=3	XPO7	1	0.00272728	64.266	2	IYIGDQVQK(1)SSK	2.2494	2	0.797624	1.20238			0.863341	0.868277	1.14685	1.12153	0.924	1.385			0.001	0.001
Q9UIF9	687	K	Bromodomain adjacent to zinc finger domain protein 2A OS=Homo sapiens OX=9606 GN=BAZ2A PE=1 SV=4	BAZ2A	1	2.82016e-08	138	2	ITELLNK(1)TDNRPLK	0.85246	2	0.840454	1.15955			1.10401	1.11258	0.906136	0.877275	0.761	1.042			0.001	0.001
Q9UJC3	499	K	Protein Hook homolog 1 OS=Homo sapiens OX=9606 GN=HOOK1 PE=1 SV=2	HOOK1	1	0.00015015	103.69	2	IEELQEQLEQK(1)HR	-2.4855	3	1.23678	0.763223			1.01965	0.98035			1.213	0.779			0.001	0.001
Q9UK99	218	K	F-box only protein 3 OS=Homo sapiens OX=9606 GN=FBXO3 PE=1 SV=3	FBXO3	1	8.22119e-06	80.815	2	NK(1)NEVFYQCPDQMAR	-1.0004	2	0.663261	1.33674			0.923717	1.59775	0.478531		0.718	0.837			0.001	0.001
Q9UKK9	33	K	ADP-sugar pyrophosphatase OS=Homo sapiens OX=9606 GN=NUDT5 PE=1 SV=1	NUDT5	1	0.000494173	66.953	2	LEK(1)TTYMDPTGK	0.49837	2	1.01302	0.986982			1.0099	1.05416	1.00252	0.93341	1.003	0.936			0.001	0.001
Q9UKL0	242	K	REST corepressor 1 OS=Homo sapiens OX=9606 GN=RCOR1 PE=1 SV=2	RCOR1	1	0.00772849	60.892	2	TK(1)TSVMDR	-0.2007	2	1.02204	0.977959			1.12979	1.12091	0.886793	0.862511	0.905	0.872			0.001	0.001
Q9ULU4	505	K	Protein kinase C-binding protein 1 OS=Homo sapiens OX=9606 GN=ZMYND8 PE=1 SV=2	ZMYND8	1	0.00010228	85.081	2	PFSPQLSAPITTK(1)TDK	-0.60935	2	0.965086	1.03491			1.1702	1.20337	0.79014	0.836292	0.825	0.86			0.001	0.001
Q9UNW1	184	K	Multiple inositol polyphosphate phosphatase 1 OS=Homo sapiens OX=9606 GN=MINPP1 PE=1 SV=1	MINPP1	1	0.00945448	70.67	2	LITSSK(1)HR	0.76376	2	1.21207	0.787927			0.951693	0.951154	1.06606	1.0311	1.274	0.828			0.001	0.001
Q9UPQ9	469	K	Trinucleotide repeat-containing gene 6B protein OS=Homo sapiens OX=9606 GN=TNRC6B PE=1 SV=4	TNRC6B	1	0.000149808	104.04	2	STGSK(1)NDSWDNNNR	-0.29871	2	0.914152	1.08585			0.814709	0.912709	1.172	1.10058	1.122	1.19			0.001	0.001
Q9UPT9	159	K	Ubiquitin carboxyl-terminal hydrolase 22 OS=Homo sapiens OX=9606 GN=USP22 PE=1 SV=2	USP22	1	1.01081e-14	154.35	2	ELELLK(1)HNPK	-0.41681	2	0.728874	1.27113			1.01186	1.16634	0.900139	0.921656	0.72	1.09			0.001	0.001
Q9UQ80	376	K	Proliferation-associated protein 2G4 OS=Homo sapiens OX=9606 GN=PA2G4 PE=1 SV=3	PA2G4	1	1.69505e-14	113.66	2	ASK(1)TAENATSGETLEENEAGD	-2.0011	2	0.96351	1.03649			1.02535	0.987062	1.02358	0.96401	0.94	1.05			0.001	0.001
Q9UQB8	350	K	Brain-specific angiogenesis inhibitor 1-associated protein 2 OS=Homo sapiens OX=9606 GN=BAIAP2 PE=1 SV=1	BAIAP2	1	0.00170624	68.108	2	SVTPK(1)NSYATTENK	4.4072	2	1.18368	0.816318			0.88222	0.828994	1.09854	1.19024	1.342	0.985			0.001	0.001
Q9Y232	76	K	Chromodomain Y-like protein OS=Homo sapiens OX=9606 GN=CDYL PE=1 SV=2	CDYL	1	0.010605	49.325	2	GK(1)TEYLVR	0.63204	2	1.46227	0.537728			1.19536	1.01234	0.907477	0.884828	1.223	0.531			0.001	0.001
Q9Y237	47	K	Peptidyl-prolyl cis-trans isomerase NIMA-interacting 4 OS=Homo sapiens OX=9606 GN=PIN4 PE=1 SV=1	PIN4	1	0.00041045	99.305	3	HILCEK(1)HGK	0.39169	2	0.930137	1.06986			1.05201	1.09085	0.974612	0.882526	0.884	0.981			0.001	0.001
Q9Y262	347	K	Eukaryotic translation initiation factor 3 subunit L OS=Homo sapiens OX=9606 GN=EIF3L PE=1 SV=1	EIF3L	1	0.015892	60.709	2	TK(1)SMFQR	0.76584	2	0.892107	1.10789			1.02188	1.05966	0.97958	0.938887	0.873	1.046			0.001	0.001
Q9Y263	529	K	Phospholipase A-2-activating protein OS=Homo sapiens OX=9606 GN=PLAA PE=1 SV=2	PLAA	1	0.00238395	52.837	2	SAASK(1)TMNIYFPK	-0.16244	3	0.516207	1.48379			0.961436	0.88719	1.08718	1.0642	0.537	1.672			0.001	0.001
Q9Y266	196	K	Nuclear migration protein nudC OS=Homo sapiens OX=9606 GN=NUDC PE=1 SV=1	NUDC	1	1.81942e-05	90.142	2	GK(1)DMVVDIQR	-1.9528	2	0.9967	1.0033			1.15633	1.15377	0.873434	0.816467	0.862	0.87			0.001	0.001
Q9Y266	68	K	Nuclear migration protein nudC OS=Homo sapiens OX=9606 GN=NUDC PE=1 SV=1	NUDC	1	8.34863e-05	45.826	3	LITQTFSHHNQLAQK(1)TR	0.19347	2	0.72793	1.27207			1.15633	1.15377	0.873434	0.816467	0.63	1.103			0.001	0.001
Q9Y2U8	300	K	Inner nuclear membrane protein Man1 OS=Homo sapiens OX=9606 GN=LEMD3 PE=1 SV=2	LEMD3	0.999987	0.000254318	54.556	3	THSKPLPPLTAK(1)SAGGR	0.62669	2	0.897316	1.10268			0.843387	0.857926	1.18449	1.1142	1.064	1.285			0.001	0.001
Q9Y2V2	117	K	Calcium-regulated heat-stable protein 1 OS=Homo sapiens OX=9606 GN=CARHSP1 PE=1 SV=2	CARHSP1	1	0.00097785	65.404	2	MCSIPPK(1)NEK	0.15039	3	1.06399	0.936014			1.05354	1.16545	0.888954	0.892061	1.01	0.803			0.001	0.001
Q9Y2W1	711	K	Thyroid hormone receptor-associated protein 3 OS=Homo sapiens OX=9606 GN=THRAP3 PE=1 SV=2	THRAP3	1	0.00098351	108.3	2	YK(1)DDPVDLR	0.54282	2	0.983601	1.0164			1.0393	1.04851	0.966346	0.945843	0.946	0.969			0.001	0.001
Q9Y3B9	114	K	RRP15-like protein OS=Homo sapiens OX=9606 GN=RRP15 PE=1 SV=2	RRP15	1	0.00619558	60.709	2	PTILVK(1)NK	0.39461	2	1.1126	0.887397			0.939121	0.95404	1.06882	1.03802	1.185	0.93			0.001	0.001
Q9Y3Y2	28	K	Chromatin target of PRMT1 protein OS=Homo sapiens OX=9606 GN=CHTOP PE=1 SV=2	CHTOP	1	0.00403242	82.716	2	FTNMLK(1)NK	2.5302	2	0.965403	1.0346			0.968704	0.931064	1.10178	0.998454	0.997	1.111			0.001	0.001
Q9Y4B6	716	K	DDB1- and CUL4-associated factor 1 OS=Homo sapiens OX=9606 GN=DCAF1 PE=1 SV=3	DCAF1	1	5.04543e-06	126.17	2	LPQNPK(1)SSEHTLAK	1.6491	4	1.07266	0.92734			1.27957	1.25807	0.753433	0.708932	0.838	0.737			0.001	0.001
Q9Y5B9	115	K	FACT complex subunit SPT16 OS=Homo sapiens OX=9606 GN=SUPT16H PE=1 SV=1	SUPT16H	1	4.89994e-08	119.43	2	EKNESNK(1)SSFDK	-1.532	2	1.08063	0.919369			0.977355	1.05331	1.01992	0.949413	1.106	0.873			0.001	0.001
Q9Y5J1	239	K	U3 small nucleolar RNA-associated protein 18 homolog OS=Homo sapiens OX=9606 GN=UTP18 PE=1 SV=3	UTP18	1	0.000219935	61.194	4	MK(1)NCQHANAERPTVAR	2.001	2	1.34691	0.653086			0.917184	0.910468	1.09566	1.07669	1.469	0.717			0.001	0.001
Q9Y5K6	261	K	CD2-associated protein OS=Homo sapiens OX=9606 GN=CD2AP PE=1 SV=1	CD2AP	1	2.67512e-20	139.7	2	TQSVEITK(1)TDTEGK	4.1715	2	0.904495	1.09551			1.03656	1.02878	1.00771	0.926952	0.873	1.065			0.001	0.001
Q9Y6D6	71	K	Brefeldin A-inhibited guanine nucleotide-exchange protein 1 OS=Homo sapiens OX=9606 GN=ARFGEF1 PE=1 SV=2	ARFGEF1	1	0.00568564	50.297	2	SK(1)TNFIEADK	-0.45325	2	1.08162	0.91838			1.06284	1.10054	0.922313	0.914311	1.018	0.834			0.001	0.001
Q14978	579	K	Nucleolar and coiled-body phosphoprotein 1 OS=Homo sapiens OX=9606 GN=NOLC1 PE=1 SV=2	NOLC1	1	0.000177467	79.311	2	AAVVVSK(1)SGSLK	-0.30281	3	1.54556	1.40653	0.0479152		1.1208	1.33358	0.827364	0.718251	1.379	1.055	0.058		0.042
Q9NTJ5	456	K	Phosphatidylinositol-3-phosphatase SAC1 OS=Homo sapiens OX=9606 GN=SACM1L PE=1 SV=2	SACM1L	1	3.93647e-19	162.23	2	QYAGTGALK(1)TDFTR	0.4401	4	1.81907	1.95706	0.129174	0.094705	0.83832	0.889492	1.1566	1.11559	2.17	2.2	0.112	0.085	0.046	0.202031
O43633	94	K	Charged multivesicular body protein 2a OS=Homo sapiens OX=9606 GN=CHMP2A PE=1 SV=1	CHMP2A	1	3.13254e-08	112.95	2	IQTLK(1)SNNSMAQAMK	-3.2189	3	1.51915	1.40233	0.078518		1.05017	0.953413	0.991041	1.00537	1.447	1.471	0.079		0.055
P18669	100	K	Phosphoglycerate mutase 1 OS=Homo sapiens OX=9606 GN=PGAM1 PE=1 SV=2	PGAM1	1	2.15128e-47	196.42	2	HYGGLTGLNK(1)AETAAK	1.5001	10	2.18364	1.62922	0.118687	0.0684601	1.17723	1.0952	0.8715	0.856064	1.855	1.488	0.136	0.08	0.064	0.211575
Q93052	108	K	Lipoma-preferred partner OS=Homo sapiens OX=9606 GN=LPP PE=1 SV=1	LPP	1	0.000526279	77.157	2	VQGNPGGK(1)TLEER	-0.91233	4	1.8222	1.7214	0.279617	0.176789	0.843854	0.867148	1.15866	1.13034	2.159	1.985	0.241	0.156	0.096	0.244341
P31948	73	K	Stress-induced-phosphoprotein 1 OS=Homo sapiens OX=9606 GN=STIP1 PE=1 SV=1	STIP1	0.99999	0.0022597	63.766	2	TVDLKPDWGK(1)GYSR	-0.74011	4	1.503	1.34056	0.156432		1.00243	0.974068	1.04488	0.97862	1.499	1.376	0.15		0.1
P27816	933	K	Microtubule-associated protein 4 OS=Homo sapiens OX=9606 GN=MAP4 PE=1 SV=3	MAP4	1	7.40073e-06	135.5	2	LATNTSAPDLK(1)NVR	-0.89592	3	1.53306	1.26336	0.203585		0.952154	0.864468	1.12999	1.05339	1.61	1.461	0.18		0.112
Q9UGI8	80	K	Testin OS=Homo sapiens OX=9606 GN=TES PE=1 SV=1	TES	1	9.27253e-05	92.428	2	LK(1)SDGIPMYK	0.69333	4	1.47982	1.34849	0.171695		1.05494	0.945128	1.02202	0.97791	1.403	1.427	0.168		0.12
O00571	66	K	ATP-dependent RNA helicase DDX3X OS=Homo sapiens OX=9606 GN=DDX3X PE=1 SV=3	DDX3X	1	0.000179869	88.24	2	DK(1)DAYSSFGSR	-0.69021	3	1.38608	1.43029	0.183622		0.97119	0.985238	1.04309	1.00049	1.427	1.452	0.176		0.123
P55210	80	K	Caspase-7 OS=Homo sapiens OX=9606 GN=CASP7 PE=1 SV=1	CASP7	1	7.42177e-05	106.35	2	NFDK(1)VTGMGVR	-1.3846	4	1.84608	1.70084	0.305526	0.147557	1.03644	0.937555	1.02271	1.0033	1.781	1.814	0.299	0.147	0.124	0.494123
O75534	277	K	Cold shock domain-containing protein E1 OS=Homo sapiens OX=9606 GN=CSDE1 PE=1 SV=2	CSDE1	1	0.000209774	87.573	2	VPSK(1)NQNDPLPGR	0.43191	3	1.31328	1.54177	0.144958		1.07962	1.1001	0.928865	0.891418	1.216	1.401	0.156		0.128
O43809	189	K	Cleavage and polyadenylation specificity factor subunit 5 OS=Homo sapiens OX=9606 GN=NUDT21 PE=1 SV=1	NUDT21	1	0.00184071	72.492	2	ALFAVPK(1)NYK	-0.78357	3	2.49041	0.261979	0.24761		1.2705	0.83304	0.942842	0.953622	1.96	0.314	0.263		0.134
P49756	739	K	RNA-binding protein 25 OS=Homo sapiens OX=9606 GN=RBM25 PE=1 SV=3	RBM25	1	0.000114386	105.36	2	HIK(1)SLIEK	-0.6993	3	1.48268	1.34038		0.17694	1.03126	0.99129	1.01049	0.966965	1.438	1.352		0.183	0.135
O75534	758	K	Cold shock domain-containing protein E1 OS=Homo sapiens OX=9606 GN=CSDE1 PE=1 SV=2	CSDE1	1	1.04613e-14	153.25	2	LK(1)NITLDDASAPR	-1.2842	4	1.70293	1.88722	0.274747	0.135102	1.07962	1.1001	0.928865	0.891418	1.577	1.716	0.296	0.152	0.138	0.505441
Q9HAU5	365	K	Regulator of nonsense transcripts 2 OS=Homo sapiens OX=9606 GN=UPF2 PE=1 SV=1	UPF2	1	1.73581e-06	76.85	2	EYFTSLTK(1)HLK	2.2197	3	1.28936	1.49433		0.216311	1.01071	0.985766	1.0047	0.998826	1.276	1.516		0.217	0.143
P21127	120	K	Cyclin-dependent kinase 11B OS=Homo sapiens OX=9606 GN=CDK11B PE=1 SV=4	CDK11B	1	7.4013e-10	143.39	3	SHSAEGGK(1)HAR	-1.5935	7	1.67706	1.81762	0.20437	0.300952	0.983777	1.0275	1.01221	0.976515	1.705	1.769	0.202	0.308	0.146	0.271219
P35659	278	K	Protein DEK OS=Homo sapiens OX=9606 GN=DEK PE=1 SV=1	DEK	1	0.0099864	72.038	2	SVK(1)SANVK	0.59579	3	1.53813	1.25159	0.210288		1.07194	1.0592	0.955422	0.91344	1.435	1.182	0.22		0.153
Q96CT7	11	K	Coiled-coil domain-containing protein 124 OS=Homo sapiens OX=9606 GN=CCDC124 PE=1 SV=1	CCDC124	1	2.50729e-06	141.44	2	FQGENTK(1)SAAAR	-4.1884	4	1.35048	1.44093		0.208584	1.05083	0.999676	1.01521	0.934286	1.285	1.441		0.223	0.155
Q00688	80	K	Peptidyl-prolyl cis-trans isomerase FKBP3 OS=Homo sapiens OX=9606 GN=FKBP3 PE=1 SV=1	FKBP3	1	1.29895e-13	134.2	2	GTESISK(1)VSEQVK	-0.60692	5	1.65593	1.90222	0.29685	0.145006	1.12113	1.09138	0.935352	0.852139	1.477	1.743	0.317	0.17	0.156	0.528636
P62750	106	K	60S ribosomal protein L23a OS=Homo sapiens OX=9606 GN=RPL23A PE=1 SV=1	RPL23A	1	0.0130584	66.087	2	ANK(1)HQIK	3.2614	3		1.29813	1.5008	0.201073	0.98426	0.992435	1.05101	0.972299		1.308	1.428	0.207	0.158
Q8WXI9	462	K	Transcriptional repressor p66-beta OS=Homo sapiens OX=9606 GN=GATAD2B PE=1 SV=1	GATAD2B	1	0.00713703	70.67	2	LK(1)NAFVK	-0.81379	3	1.37054	1.46901	0.160455		1.15657	1.18231	0.851479	0.809639	1.185	1.242	0.188		0.159
P78344	575	K	Eukaryotic translation initiation factor 4 gamma 2 OS=Homo sapiens OX=9606 GN=EIF4G2 PE=1 SV=1	EIF4G2	1	0.000252114	65.408	2	APK(1)HFLPEMLSK	-0.85507	5	1.56651	1.23904	0.19445		1.13277	1.14662	0.880831	0.839778	1.383	1.081	0.221		0.16
Q13200	350	K	26S proteasome non-ATPase regulatory subunit 2 OS=Homo sapiens OX=9606 GN=PSMD2 PE=1 SV=3	PSMD2	1	2.13736e-08	102.57	2	VPDDIYK(1)THLENNR	0.097741	7	2.25966	1.11494	0.450839	0.174554	0.970739	0.956683	1.05987	1.01271	2.328	1.165	0.425	0.172	0.165	0.149539
Q15843	6	K	NEDD8 OS=Homo sapiens OX=9606 GN=NEDD8 PE=1 SV=1	NEDD8	1	0.0133156	60.589	2	VK(1)TLTGK	-1.2527	4	1.0217	1.18276	1.21289	0.582647		0.634422	0.496225	1.86935		1.864	2.444	0.312	0.167
Q05209	418	K	Tyrosine-protein phosphatase non-receptor type 12 OS=Homo sapiens OX=9606 GN=PTPN12 PE=1 SV=3	PTPN12	1	0.00024835	51.07	2	STELPGK(1)NESTIEQIDK	1.44	2		1.42382		0.576178	0.616007	0.585168	1.44317	1.35566		2.433		0.425	0.175
O60841	284	K	Eukaryotic translation initiation factor 5B OS=Homo sapiens OX=9606 GN=EIF5B PE=1 SV=4	EIF5B	1	5.61759e-20	164.22	2	SK(1)VTVDTGVIPASEEK	-0.33975	4	1.67204	1.70997	0.307426	0.310571	0.967254	0.990538	1.04252	0.99969	1.729	1.726	0.295	0.311	0.176	0.0362619
Q9NQZ2	417	K	Something about silencing protein 10 OS=Homo sapiens OX=9606 GN=UTP3 PE=1 SV=1	UTP3	1	3.06613e-05	118.06	2	AITYQIAK(1)NR	-0.87933	4	1.62899	1.67983	0.429286	0.261894	0.951579	0.895391	1.13672	1.01631	1.712	1.876	0.378	0.258	0.18	0.326963
Q7Z5K2	185	K	Wings apart-like protein homolog OS=Homo sapiens OX=9606 GN=WAPL PE=1 SV=1	WAPL	1	0.00018327	80.379	3	NSHHIHK(1)NADDSTK	-1.5545	3	1.43555	1.31579	0.248652		1.02558	1.05749	0.960596	0.956331	1.4	1.244	0.259		0.185
Q96KR1	354	K	Zinc finger RNA-binding protein OS=Homo sapiens OX=9606 GN=ZFR PE=1 SV=2	ZFR	1	0.00202528	74.269	2	EHLEGQK(1)HK	-4.5715	3	1.386	1.33571	0.278282		0.967602	1.0078	1.03351	0.99109	1.432	1.325	0.269		0.188
O76094	391	K	Signal recognition particle subunit SRP72 OS=Homo sapiens OX=9606 GN=SRP72 PE=1 SV=3	SRP72	1	0.000259978	98.167	2	ISQGNISK(1)ACLILR	-2.2033	3	1.3742	1.35019	0.275608		1.01183	0.9162	1.04489	1.02708	1.358	1.474	0.264		0.194
P21333	994	K	Filamin-A OS=Homo sapiens OX=9606 GN=FLNA PE=1 SV=4	FLNA	1	4.77232e-12	117.77	2	DQEFTVK(1)SK	0.70188	8	1.45647	1.40945	0.722836	0.411243	0.671774	0.653246	1.37372	1.30126	2.168	2.158	0.526	0.316	0.194	0.352645
Q86WJ1	879	K	Chromodomain-helicase-DNA-binding protein 1-like OS=Homo sapiens OX=9606 GN=CHD1L PE=1 SV=3	CHD1L	1	2.56718e-08	165.02	2	SK(1)SAVLHSQSSSSSSR	0.72382	7	1.69346	1.63171	0.319432	0.355403	0.946215	1.01568	1.05828	0.979826	1.79	1.607	0.302	0.363	0.198	0.204076
Q96I25	21	K	Splicing factor 45 OS=Homo sapiens OX=9606 GN=RBM17 PE=1 SV=1	RBM17	1	0.0108985	69.716	2	TEGWSK(1)NFK	-3.3155	3	1.30582	1.49086	0.203318		1.0987	1.14059	0.861423	0.899281	1.189	1.307	0.236		0.198
O94776	460	K	Metastasis-associated protein MTA2 OS=Homo sapiens OX=9606 GN=MTA2 PE=1 SV=1	MTA2	1	1.21142e-08	115.41	2	QTFLLQTTK(1)LTR	-1.0671	3	1.21557	1.60169	0.182738		1.14554	1.17143	0.86525	0.817783	1.061	1.367	0.211		0.199
Q15417	17	K	Calponin-3 OS=Homo sapiens OX=9606 GN=CNN3 PE=1 SV=1	CNN3	1	8.02872e-38	156.14	2	GPSYGLSAEVK(1)NK	0.9416	4	1.70847	1.71379	0.367284	0.210454	1.06151	1.12734	0.924693	0.886451	1.609	1.52	0.397	0.237	0.202	0.319339
Q8N999	91	K	Uncharacterized protein C12orf29 OS=Homo sapiens OX=9606 GN=C12orf29 PE=1 SV=2	C12orf29	1	0.0207658	45.489	2	FK(1)NFLHSK	-0.098972	2		1.66826		0.331736	1.05293	0.937472	1.09392	0.915673		1.78		0.362	0.203
O00567	578	K	Nucleolar protein 56 OS=Homo sapiens OX=9606 GN=NOP56 PE=1 SV=4	NOP56	1	5.43343e-61	209.84	2	EEPVSSGPEEAVGK(1)SSSK	1.1306	4	1.80359	1.54159	0.354057	0.300762	1.0468	0.999978	1.01626	0.936959	1.723	1.542	0.348	0.321	0.205	0.0206958
P52732	1034	K	Kinesin-like protein KIF11 OS=Homo sapiens OX=9606 GN=KIF11 PE=1 SV=2	KIF11	1	0.000150761	94.507	2	SK(1)VEETTEHLVTK	-1.2079	3	1.33323	1.31674	0.350026		0.880535	0.856492	1.12453	1.13844	1.514	1.537	0.311		0.205
P52948	1019	K	Nuclear pore complex protein Nup98-Nup96 OS=Homo sapiens OX=9606 GN=NUP98 PE=1 SV=4	NUP98	1	0.000151779	77.431	2	LPSK(1)ADTSQEICSPR	1.5112	3	1.33681	1.45056		0.21263	1.17877	1.1602	0.836625	0.824407	1.134	1.25		0.258	0.206
P54577	356	K	Tyrosine--tRNA ligase, cytoplasmic OS=Homo sapiens OX=9606 GN=YARS1 PE=1 SV=4	YARS1	1	1.01396e-26	175.68	2	GPAK(1)NSEPEEVIPSR	-0.563	4	1.69285	1.4778	0.485263	0.34409	0.925702	0.839782	1.14081	1.09371	1.829	1.76	0.425	0.315	0.206	0.182368
Q92613	30	K	Protein Jade-3 OS=Homo sapiens OX=9606 GN=JADE3 PE=1 SV=1	JADE3	1	8.63595e-10	144.47	2	IK(1)SK(1)IPNEHK(1)K	2.1929	15	1.64425	1.54956	0.424204	0.381978	0.836308	0.960244	0.99121	1.21224	1.966	1.614	0.428	0.315	0.207	0.0787577
P27695	197	K	DNA-(apurinic or apyrimidinic site) endonuclease OS=Homo sapiens OX=9606 GN=APEX1 PE=1 SV=2	APEX1	1	0.00795956	60.589	2	FLK(1)GLASR	-0.18856	3		1.50562	1.15159	0.34279	0.981588	0.942706	1.042	1.03371		1.597	1.105	0.332	0.208
P62910	67	K	60S ribosomal protein L32 OS=Homo sapiens OX=9606 GN=RPL32 PE=1 SV=2	RPL32	1	0.00155404	66.664	2	TK(1)HMLPSGFR	0.49378	6	1.01561	1.64267		0.341715	1.01356	0.984293	1.01835	0.983799	1.002	1.669		0.347	0.208
Q96H79	195	K	Zinc finger CCCH-type antiviral protein 1-like OS=Homo sapiens OX=9606 GN=ZC3HAV1L PE=1 SV=2	ZC3HAV1L	1	0.000546865	83.623	2	FHVCK(1)SFVK	2.4958	4	1.75234	1.54502	0.428572	0.274065	0.950197	1.04515	1.02844	0.976215	1.844	1.478	0.417	0.281	0.208	0.122384
Q9GZL7	239	K	Ribosome biogenesis protein WDR12 OS=Homo sapiens OX=9606 GN=WDR12 PE=1 SV=2	WDR12	1	7.74971e-05	94.804	2	QK(1)TEQLGLTR	-1.2247	3	1.28867	1.3576		0.353723	0.87038	0.878249	1.14821	1.10316	1.481	1.546		0.321	0.208
Q2NKX8	839	K	DNA excision repair protein ERCC-6-like OS=Homo sapiens OX=9606 GN=ERCC6L PE=1 SV=1	ERCC6L	1	0.00168309	94.804	2	SFATK(1)NEAVQK	6.9033	4	1.49815	1.58172	0.490669	0.429455	0.824076	0.82003	1.1984	1.1575	1.818	1.929	0.409	0.371	0.209	0.111916
P26599	410	K	Polypyrimidine tract-binding protein 1 OS=Homo sapiens OX=9606 GN=PTBP1 PE=1 SV=1	PTBP1	1	7.92322e-20	151.66	3	ITLSK(1)HQNVQLPR	0.13094	12	1.92137	1.39673	0.432208	0.249698	1.01719	1.02246	0.984685	0.975666	1.889	1.366	0.439	0.256	0.21	0.151885
Q00341	453	K	Vigilin OS=Homo sapiens OX=9606 GN=HDLBP PE=1 SV=2	HDLBP	1	1.54071e-10	178.94	2	HLIGK(1)SGANINR	-0.62742	5	2.17082		0.514255	0.314926	0.939695	0.993486	1.05757	1.00925	2.31		0.486	0.312	0.21
Q9NW15	155	K	Anoctamin-10 OS=Homo sapiens OX=9606 GN=ANO10 PE=1 SV=2	ANO10	1	0.00356673	54.436	2	LYPGK(1)SLLR	-0.68944	3	1.37722	1.20017		0.422612	0.669163	0.748877	1.33536	1.2466	2.058	1.603		0.339	0.211
Q9ULW0	375	K	Targeting protein for Xklp2 OS=Homo sapiens OX=9606 GN=TPX2 PE=1 SV=2	TPX2	1	3.15972e-07	119.55	2	DPQTPVLQTK(1)HR	1.5083	5	0.961394	1.72539	0.313219		0.808599	0.776352	1.24527	1.16978	1.189	2.222	0.252		0.212
O94874	389	K	E3 UFM1-protein ligase 1 OS=Homo sapiens OX=9606 GN=UFL1 PE=1 SV=2	UFL1	1	0.0162131	46.358	2	EMK(1)NNPVHLITEEDLK	-0.69086	2		1.59462		0.405382	0.96079	0.902232	1.0706	1.06638		1.767		0.38	0.215
P05388	57	K	60S acidic ribosomal protein P0 OS=Homo sapiens OX=9606 GN=RPLP0 PE=1 SV=1	RPLP0	1	0.00573074	66.664	2	AVVLMGK(1)NTMMR	0.57465	3		1.18858	1.51628	0.295146	0.9821	0.934632	1.00927	1.07399		1.272	1.502	0.275	0.216
Q14247	346	K	Src substrate cortactin OS=Homo sapiens OX=9606 GN=CTTN PE=1 SV=2	CTTN	1	0.000337976	61.042	2	TVPVEAVTSK(1)TSNIR	-2.5854	3		0.854767	1.97447	0.170761	1.08109	1.00697	0.986812	0.925129		0.849	2.001	0.185	0.218
Q99439	19	K	Calponin-2 OS=Homo sapiens OX=9606 GN=CNN2 PE=1 SV=4	CNN2	1	5.46564e-06	121.96	2	GPSYGLSAEVK(1)NR	-0.4389	3	1.58255	1.10304	0.314414		1.06062	1.04254	0.966739	0.930098	1.492	1.058	0.325		0.218
Q9NT62	185	K	Ubiquitin-like-conjugating enzyme ATG3 OS=Homo sapiens OX=9606 GN=ATG3 PE=1 SV=1	ATG3	1	3.20677e-89	224.52	2	AK(1)TDAGGEDAILQTR	1.3456	4	1.66643	1.51018	0.549108	0.274286	0.932486	0.921462	1.093	1.05305	1.787	1.639	0.502	0.26	0.22	0.392123
O43143	491	K	Pre-mRNA-splicing factor ATP-dependent RNA helicase DHX15 OS=Homo sapiens OX=9606 GN=DHX15 PE=1 SV=2	DHX15	1	8.72999e-06	90.376	2	AYK(1)TEMQDNTYPEILR	-0.23204	3	0.863737	1.75361		0.382654	1.00605	0.992051	1.02263	0.97927	0.859	1.768		0.391	0.221
P39748	252	K	Flap endonuclease 1 OS=Homo sapiens OX=9606 GN=FEN1 PE=1 SV=1	FEN1	1	0.00233367	58.916	2	AVDLIQK(1)HK	-0.86632	3		1.62326	1.06178	0.314962	1.02573	1.09452	0.931592	0.94815		1.483	1.14	0.332	0.224
Q15366	115	K	Poly(rC)-binding protein 2 OS=Homo sapiens OX=9606 GN=PCBP2 PE=1 SV=1	PCBP2	1	1.85693e-09	105.08	2	LVVPASQCGSLIGK(1)GGCK	-0.60411	4	1.55532	1.85088	0.392166	0.201639	1.10601	1.11261	0.888683	0.892691	1.406	1.664	0.441	0.226	0.225	0.5594
P07900	567	K	Heat shock protein HSP 90-alpha OS=Homo sapiens OX=9606 GN=HSP90AA1 PE=1 SV=5	HSP90AA1	1	0.00258218	76.605	2	TK(1)FENLCK	-1.4155	3	1.236	1.50182		0.26218	1.14364	1.11159	0.886149	0.858625	1.081	1.351		0.305	0.226
Q5SWX8	158	K	Protein odr-4 homolog OS=Homo sapiens OX=9606 GN=ODR4 PE=1 SV=1	ODR4	1	0.000240338	67.548	2	TYDIHDPK(1)SSAR	-1.0638	4	1.50862	1.67788	0.45635	0.35715	0.888579	1.01297	1.06539	1.03307	1.698	1.656	0.428	0.346	0.23	0.131911
P61086	18	K	Ubiquitin-conjugating enzyme E2 K OS=Homo sapiens OX=9606 GN=UBE2K PE=1 SV=3	UBE2K	1	0.00232342	67.881	2	EVLK(1)SEETSK	-1.0472	4	1.75307	1.48466	0.464392	0.297882	0.983219	1.01855	1.00975	0.988481	1.783	1.458	0.46	0.301	0.232	0.158489
Q9NZL4	249	K	Hsp70-binding protein 1 OS=Homo sapiens OX=9606 GN=HSPBP1 PE=1 SV=2	HSPBP1	1	1.08071e-14	168.69	3	VK(1)SAFLLQNLLVGHPEHK	0.35926	4	1.46657	1.53575	0.564824	0.432854	0.772368	0.875467	1.1345	1.21767	1.899	1.754	0.498	0.355	0.232	0.182872
Q9Y6X9	819	K	ATPase MORC2 OS=Homo sapiens OX=9606 GN=MORC2 PE=1 SV=2	MORC2	1	1.41472e-05	110.88	2	VTAVEVGK(1)HVVR	6.0109	3	1.36196	1.26438	0.373667		0.901399	0.943286	1.06849	1.08683	1.511	1.34	0.35		0.232
O75494	218	K	Serine/arginine-rich splicing factor 10 OS=Homo sapiens OX=9606 GN=SRSF10 PE=1 SV=1	SRSF10	1	0.00262562	108.3	2	THYK(1)SGSR	0.31983	3	1.46361	1.27722		0.259174	1.12779	1.03945	0.926198	0.906564	1.298	1.229		0.286	0.233
Q9Y5B9	426	K	FACT complex subunit SPT16 OS=Homo sapiens OX=9606 GN=SUPT16H PE=1 SV=1	SUPT16H	1	0.000507821	94.806	2	VK(1)NVGIFLK	-0.73274	4	1.72731	1.52078	0.471245	0.280671	0.977355	1.05331	1.01992	0.949413	1.767	1.444	0.462	0.296	0.233	0.169948
Q96B97	259	K	SH3 domain-containing kinase-binding protein 1 OS=Homo sapiens OX=9606 GN=SH3KBP1 PE=1 SV=2	SH3KBP1	1	4.32234e-06	75.969	3	KLPATTATPDSSK(1)TEMDSR	-4.0427	3	1.29368	1.01461		0.691715	0.551077	0.509261	1.46166	1.47801	2.348	1.992		0.468	0.235
P23284	215	K	Peptidyl-prolyl cis-trans isomerase B OS=Homo sapiens OX=9606 GN=PPIB PE=1 SV=2	PPIB	0.999999	0.00214242	100.07	2	IEVEKPFAIAK(1)E	-0.3632	3		2.11702	0.517981	0.365	1.1383	1.16748	0.847372	0.846846		1.813	0.611	0.431	0.238
Q92696	105	K	Geranylgeranyl transferase type-2 subunit alpha OS=Homo sapiens OX=9606 GN=RABGGTA PE=1 SV=2	RABGGTA	1	0.00190681	72.922	3	VNPK(1)SYGTWHHR	1.794	3	1.3681	1.15155	0.480343		0.79934	0.844368	1.17164	1.18465	1.712	1.364	0.41		0.239
P62899	70	K	60S ribosomal protein L31 OS=Homo sapiens OX=9606 GN=RPL31 PE=1 SV=1	RPL31	1	0.00808908	67.903	2	LNK(1)AVWAK	-1.1178	3		1.41623	1.17258	0.41119	1.11266	0.836131	1.03825	1.01296		1.694	1.129	0.406	0.24
O75534	166	K	Cold shock domain-containing protein E1 OS=Homo sapiens OX=9606 GN=CSDE1 PE=1 SV=2	CSDE1	1	3.3606e-05	73.502	3	INFVIDNNK(1)HTGAVSAR	-1.8631	3	1.23801	1.50362	0.258372		1.07962	1.1001	0.928865	0.891418	1.147	1.367	0.278		0.242
P13639	275	K	Elongation factor 2 OS=Homo sapiens OX=9606 GN=EEF2 PE=1 SV=4	EEF2	1	8.08264e-15	172.1	2	FSK(1)SATSPEGK	1.6507	4	1.65939	1.54099	0.450417	0.349205	1.01873	0.957402	1.02705	0.996822	1.629	1.61	0.439	0.35	0.243	0.151315
Q00341	560	K	Vigilin OS=Homo sapiens OX=9606 GN=HDLBP PE=1 SV=2	HDLBP	1	0.00719978	79.059	2	GPK(1)NEVEK	-0.15864	3	1.41778	1.1941	0.388115		0.939695	0.993486	1.05757	1.00925	1.509	1.202	0.367		0.243
P08397	70	K	Porphobilinogen deaminase OS=Homo sapiens OX=9606 GN=HMBS PE=1 SV=2	HMBS	1	0.000199597	77.358	2	ILDTALSK(1)IGEK	-1.1312	3	1.07549	1.6052	0.319306		0.894125	0.949632	1.08791	1.06834	1.203	1.69	0.294		0.244
P48426	73	K	Phosphatidylinositol 5-phosphate 4-kinase type-2 alpha OS=Homo sapiens OX=9606 GN=PIP4K2A PE=1 SV=2	PIP4K2A	1	0.000105115	85.716	2	IK(1)VDNHLFNK	-4.2051	3	1.46847	1.17629		0.355247	0.853242	0.93631	1.05283	1.15762	1.721	1.256		0.307	0.244
P18124	127	K	60S ribosomal protein L7 OS=Homo sapiens OX=9606 GN=RPL7 PE=1 SV=1	RPL7	1	0.00196645	58.916	2	LNK(1)ASINMLR	3.4926	2		1.64337		0.356633	1.18619	0.957764	1.01343	0.842616		1.716		0.423	0.247
Q9Y2W1	876	K	Thyroid hormone receptor-associated protein 3 OS=Homo sapiens OX=9606 GN=THRAP3 PE=1 SV=2	THRAP3	1	7.03497e-06	108.24	3	NREEEWDPEYTPK(1)SK	1.3494	4	1.29514	1.40686	0.297997		1.0393	1.04851	0.966346	0.945843	1.246	1.342	0.308		0.247
Q9Y450	622	K	HBS1-like protein OS=Homo sapiens OX=9606 GN=HBS1L PE=1 SV=1	HBS1L	1	6.17313e-19	108.91	2	LISVLNK(1)STGEVTK	-1.3143	4	1.39592	1.76771	0.425006	0.411367	0.953293	0.970955	1.06441	1.01134	1.464	1.821	0.399	0.407	0.248	0.13943
P78527	1057	K	DNA-dependent protein kinase catalytic subunit OS=Homo sapiens OX=9606 GN=PRKDC PE=1 SV=3	PRKDC	1	8.7158e-18	159.11	2	SPVNTK(1)SLFK	-0.32064	4	1.79076	1.529	0.369546	0.310701	1.11419	1.09519	0.906931	0.883694	1.607	1.396	0.407	0.352	0.252	0.00280042
Q9UQE7	1038	K	Structural maintenance of chromosomes protein 3 OS=Homo sapiens OX=9606 GN=SMC3 PE=1 SV=2	SMC3	1	0.0057834	64.906	2	QVSK(1)NFSEVFQK	-2.242	3	1.35178	1.35963	0.288597		1.1158	1.05582	0.93842	0.889957	1.211	1.288	0.308		0.254
Q96F86	329	K	Enhancer of mRNA-decapping protein 3 OS=Homo sapiens OX=9606 GN=EDC3 PE=1 SV=1	EDC3	1	0.000817789	72.492	2	LNPK(1)NVHQR	-1.7786	4	1.54406	1.50991	0.557306	0.388732	0.932289	0.871215	1.1097	1.0868	1.656	1.733	0.502	0.358	0.255	0.266205
P21333	92	K	Filamin-A OS=Homo sapiens OX=9606 GN=FLNA PE=1 SV=4	FLNA	1	0.00580378	67.507	3	K(1)HNQRPTFR	-2.4119	3	1.14834	1.22622		0.625447	0.671774	0.653246	1.37372	1.30126	1.709	1.877		0.481	0.256
P22102	866	K	Trifunctional purine biosynthetic protein adenosine-3 OS=Homo sapiens OX=9606 GN=GART PE=1 SV=1	GART	1	0.0103318	56.014	2	VINHK(1)LYK	-2.4785	3	1.46245	1.18363		0.353921	0.948408	0.932923	1.03524	1.08343	1.542	1.269		0.327	0.258
P42285	708	K	Exosome RNA helicase MTR4 OS=Homo sapiens OX=9606 GN=MTREX PE=1 SV=3	MTREX	1	0.00220267	64.906	2	ESLK(1)NSATEAAK	-0.68349	3	1.25742	1.37938		0.3632	0.979446	0.987691	1.0227	1.01016	1.284	1.397		0.36	0.258
Q8NC51	211	K	Plasminogen activator inhibitor 1 RNA-binding protein OS=Homo sapiens OX=9606 GN=SERBP1 PE=1 SV=2	SERBP1	1	1.31449e-18	179.98	3	SSFSHYSGLK(1)HEDK	-1.3753	9	1.54011	1.69601	0.495396	0.268484	1.01864	1.07071	0.976263	0.934386	1.512	1.584	0.507	0.287	0.258	0.422071
P61353	27	K	60S ribosomal protein L27 OS=Homo sapiens OX=9606 GN=RPL27 PE=1 SV=2	RPL27	1	7.12774e-05	126.48	2	AVIVK(1)NIDDGTSDR	-1.1419	4	1.80194	1.33085	0.54527	0.321943	1.0275	0.9272	1.06103	0.984267	1.754	1.435	0.514	0.327	0.26	0.176437
Q99615	368	K	DnaJ homolog subfamily C member 7 OS=Homo sapiens OX=9606 GN=DNAJC7 PE=1 SV=2	DNAJC7	1	0.000772278	106.35	2	QLLK(1)NAQLELK	-1.5746	3	1.38497	1.26548	0.34955		0.996059	1.08602	0.965493	0.952426	1.39	1.165	0.362		0.26
P68402	86	K	Platelet-activating factor acetylhydrolase IB subunit alpha2 OS=Homo sapiens OX=9606 GN=PAFAH1B2 PE=1 SV=1	PAFAH1B2	1	1.96874e-05	92.445	3	LK(1)NGELENIKPK	1.3528	5	1.47519	1.1164	0.408407		0.931409	0.823269	0.98328	1.26204	1.584	1.356	0.415		0.262
Q00765	16	K	Receptor expression-enhancing protein 5 OS=Homo sapiens OX=9606 GN=REEP5 PE=1 SV=3	REEP5	1	0.00860563	59.731	3	FLHEK(1)NCMTDLLAK	-0.34176	3		1.36365	1.21303	0.423314	0.889945	0.959068	1.02229	1.1287		1.422	1.187	0.375	0.264
P14866	62	K	Heterogeneous nuclear ribonucleoprotein L OS=Homo sapiens OX=9606 GN=HNRNPL PE=1 SV=2	HNRNPL	1	3.18303e-129	248.93	4	RLK(1)TDNAGDQHGGGGGGGGGAGAAGGGGGGENYDDPHK	0.095991	8	1.59258	1.66561	0.366574	0.375237	1.10122	1.05045	0.942172	0.906165	1.446	1.586	0.389	0.414	0.265	0.0213466
Q92922	61	K	SWI/SNF complex subunit SMARCC1 OS=Homo sapiens OX=9606 GN=SMARCC1 PE=1 SV=3	SMARCC1	1	0.0105589	44.767	2	VWLGK(1)HYK	4.7837	3	1.61586	1.18027		0.203872	1.1799	1.22527	0.800549	0.794279	1.369	0.963		0.257	0.267
P34932	679	K	Heat shock 70 kDa protein 4 OS=Homo sapiens OX=9606 GN=HSPA4 PE=1 SV=4	HSPA4	1	6.80575e-20	195.4	2	LAELK(1)NLGQPIK	-0.75113	4	1.60269	1.52672	0.542405	0.328188	1.00496	0.962372	1.03149	1.00118	1.595	1.586	0.526	0.328	0.268	0.323926
Q92499	461	K	ATP-dependent RNA helicase DDX1 OS=Homo sapiens OX=9606 GN=DDX1 PE=1 SV=2	DDX1	1	0.00273498	97.033	2	LGK(1)SHIR	0.45768	4	1.71473	1.47354	0.528399	0.283339	1.03944	1.03869	0.97322	0.948643	1.65	1.419	0.543	0.299	0.27	0.309032
Q8NC51	52	K	Plasminogen activator inhibitor 1 RNA-binding protein OS=Homo sapiens OX=9606 GN=SERBP1 PE=1 SV=2	SERBP1	1	1.80554e-22	130	3	EAGGGGVGGPGAK(1)SAAQAAAQTNSNAAGK	-0.36783	3	1.19623	1.49375	0.310018		1.01864	1.07071	0.976263	0.934386	1.174	1.395	0.318		0.271
P48643	170	K	T-complex protein 1 subunit epsilon OS=Homo sapiens OX=9606 GN=CCT5 PE=1 SV=1	CCT5	1	2.02928e-26	169.52	2	DTEPLIQTAK(1)TTLGSK	-1.1096	4	1.36473	1.74291	0.322426	0.569941	0.967163	0.994718	1.02543	1.01269	1.411	1.752	0.314	0.563	0.272	0.254766
Q13813	613	K	Spectrin alpha chain, non-erythrocytic 1 OS=Homo sapiens OX=9606 GN=SPTAN1 PE=1 SV=3	SPTAN1	1	1.31792e-05	109.47	3	VQK(1)HQAFEAELSANQSR	-2.4994	8	1.69988	1.61711	0.396385	0.28662	1.13564	1.1498	0.868844	0.845717	1.497	1.406	0.456	0.339	0.273	0.165769
P09497	204	K	Clathrin light chain B OS=Homo sapiens OX=9606 GN=CLTB PE=1 SV=1	CLTB	1	4.04495e-20	159.44	2	VAQLCDFNPK(1)SSK	-0.4336	4	1.52578	1.48787	0.599441	0.386901	0.939883	0.89351	1.14961	1.017	1.623	1.665	0.521	0.38	0.274	0.239566
P62266	25	K	40S ribosomal protein S23 OS=Homo sapiens OX=9606 GN=RPS23 PE=1 SV=3	RPS23	1	0.00273283	113.14	2	WHDK(1)QYK	1.9844	3	1.10197	1.42875		0.469279	1.08217	0.832778	1.09768	0.987373	1.018	1.716		0.475	0.277
P09496	223	K	Clathrin light chain A OS=Homo sapiens OX=9606 GN=CLTA PE=1 SV=1	CLTA	1	6.92407e-05	126.29	2	LCDFNPK(1)SSK	0.25635	3	1.39213	1.33713	0.27074		1.19888	1.12015	0.834563	0.846404	1.161	1.194	0.324		0.279
P17980	56	K	26S proteasome regulatory subunit 6A OS=Homo sapiens OX=9606 GN=PSMC3 PE=1 SV=3	PSMC3	1	0.00429728	79.809	2	IMK(1)SEVLR	-0.42464	3	1.24902	1.39092		0.360054	0.995206	1.06861	0.950517	0.985666	1.255	1.302		0.365	0.28
Q13619	561	K	Cullin-4A OS=Homo sapiens OX=9606 GN=CUL4A PE=1 SV=3	CUL4A	1	5.28028e-05	83.623	2	AFYLGK(1)HSGR	0.24382	4	1.43253	1.74381	0.206407	0.617249	1.05561	1.05964	0.953546	0.931207	1.357	1.646	0.216	0.663	0.281	0.614
Q9NUQ7	36	K	Ufm1-specific protease 2 OS=Homo sapiens OX=9606 GN=UFSP2 PE=1 SV=3	UFSP2	1	0.000561874	84.999	2	ALK(1)HVLSDLSTK	-0.99673	2		1.50664		0.493364	0.843948	0.957669	1.09242	1.10597		1.573		0.446	0.284
Q9Y2W1	455	K	Thyroid hormone receptor-associated protein 3 OS=Homo sapiens OX=9606 GN=THRAP3 PE=1 SV=2	THRAP3	1	9.82389e-10	112.8	2	FMSK(1)VIGANK	0.41842	4	1.59772	1.57039	0.493754	0.338129	1.0393	1.04851	0.966346	0.945843	1.537	1.498	0.511	0.357	0.285	0.233221
Q13464	701	K	Rho-associated protein kinase 1 OS=Homo sapiens OX=9606 GN=ROCK1 PE=1 SV=1	ROCK1	1	1.13542e-19	133.07	2	LTDK(1)HQSIEEAK	3.5515	3	1.33789	1.30031	0.361803		1.08801	1.00014	1.02694	0.884915	1.23	1.3	0.352		0.286
Q8WYP5	1341	K	Protein ELYS OS=Homo sapiens OX=9606 GN=AHCTF1 PE=1 SV=3	AHCTF1	1	2.43306e-06	81.409	2	PK(1)SSSTALTTNVTEQTEK	0.10958	3	1.30846	1.33623	0.35531		0.999204	1.10002	0.943319	0.957457	1.309	1.215	0.377		0.288
P07814	650	K	Bifunctional glutamate/proline--tRNA ligase OS=Homo sapiens OX=9606 GN=EPRS1 PE=1 SV=5	EPRS1	1	0.000156348	61.067	2	NSK(1)HEELMLGDPCLK	-0.7333	4		0.904693	1.76714	0.328169	0.909929	0.877228	1.11663	1.09621		1.031	1.583	0.299	0.29
P07910	229	K	Heterogeneous nuclear ribonucleoproteins C1/C2 OS=Homo sapiens OX=9606 GN=HNRNPC PE=1 SV=4	HNRNPC	0.999996	1.22111e-24	170.95	3	QAVEMK(1)NDKSEEEQSSSSVK	-1.1138	4	1.6127	1.68261	0.45903	0.245669	1.16159	1.13762	0.874076	0.826713	1.388	1.479	0.525	0.297	0.29	0.432324
P23588	529	K	Eukaryotic translation initiation factor 4B OS=Homo sapiens OX=9606 GN=EIF4B PE=1 SV=2	EIF4B	1	4.18708e-09	132.44	2	DENK(1)VDGMNAPK	-0.21692	12	1.60833	1.57782	0.510208	0.303642	1.02783	1.10772	0.911692	0.952753	1.565	1.424	0.56	0.319	0.291	0.325609
Q9HCD6	14	K	Protein TANC2 OS=Homo sapiens OX=9606 GN=TANC2 PE=1 SV=3	TANC2	1	0.000653219	88.181	2	MLLTGGK(1)SSR	1.0941	2	1.49868		0.501317		0.9978	1.02564	1.14744	0.829121	1.502		0.437		0.291
P22392	31	K	Nucleoside diphosphate kinase B OS=Homo sapiens OX=9606 GN=NME2 PE=1 SV=1	NME2	1	0.00625838	63.301	2	FEQK(1)GFR	0.15637	3		1.08882	1.60417	0.307008	1.08696	0.981903	0.982789	0.948345		1.109	1.632	0.324	0.292
Q9NYF8	842	K	Bcl-2-associated transcription factor 1 OS=Homo sapiens OX=9606 GN=BCLAF1 PE=1 SV=2	BCLAF1	1	7.03497e-06	108.24	2	EEEWDPEYTPK(1)SK	-0.41811	3	1.29514	1.40686	0.297997		1.10564	1.1835	0.871402	0.83946	1.171	1.189	0.342		0.292
P08708	49	K	40S ribosomal protein S17 OS=Homo sapiens OX=9606 GN=RPS17 PE=1 SV=2	RPS17	1	0.000468048	83.775	2	NK(1)IAGYVTHLMK	0.35012	3		1.18566	1.42246	0.391872	0.826072	1.02565	0.994662	1.15362		1.156	1.43	0.34	0.294
P31947	49	K	14-3-3 protein sigma OS=Homo sapiens OX=9606 GN=SFN PE=1 SV=1	SFN	1	1.02478e-18	152.23	2	NLLSVAYK(1)NVVGGQR	-1.7606	4	0.75751	1.3707	0.558419	1.31337	0.519598	0.507127	1.53889	1.43439	1.458	2.703	0.363	0.916	0.294	0.216461
P60174	194	K	Triosephosphate isomerase OS=Homo sapiens OX=9606 GN=TPI1 PE=1 SV=4	TPI1	1	2.03603e-05	81.908	2	GWLK(1)SNVSDAVAQSTR	3.6425	3		1.69738	0.868105	0.434519	1.1232	1.03554	0.942568	0.898698		1.639	0.921	0.483	0.295
P23381	256	K	Tryptophan--tRNA ligase, cytoplasmic OS=Homo sapiens OX=9606 GN=WARS1 PE=1 SV=2	WARS1	1	0.000507174	94.66	2	IQK(1)HVTFNQVK	-3.9702	4		1.22488	1.3146	0.460528	0.90936	0.86769	1.12203	1.10092		1.412	1.172	0.418	0.296
Q96AG4	73	K	Leucine-rich repeat-containing protein 59 OS=Homo sapiens OX=9606 GN=LRRC59 PE=1 SV=1	LRRC59	1	7.78386e-06	96.946	2	NK(1)LQQLPADFGR	-0.56193	3	1.25201	1.34784	0.40015		0.97562	0.985365	1.05035	0.98866	1.283	1.368	0.381		0.297
Q8N5C6	547	K	S1 RNA-binding domain-containing protein 1 OS=Homo sapiens OX=9606 GN=SRBD1 PE=1 SV=2	SRBD1	1	3.11413e-06	103.76	2	TLMGVDPGYK(1)HGCK	-1.9236	4	1.70927	1.43002	0.600319	0.260392	1.03593	1.10337	0.99042	0.870278	1.65	1.296	0.606	0.299	0.299	0.321627
Q92896	1042	K	Golgi apparatus protein 1 OS=Homo sapiens OX=9606 GN=GLG1 PE=1 SV=2	GLG1	1	0.00562126	72.492	2	IK(1)TELCK	2.1862	3		1.22858	1.49264	0.278778	1.12643	1.16664	0.822277	0.884653		1.053	1.815	0.315	0.299
Q9BWE0	499	K	Replication initiator 1 OS=Homo sapiens OX=9606 GN=REPIN1 PE=1 SV=1	REPIN1	1	0.000202799	83.775	3	AFSQK(1)SNLVSHR	1.8032	5	1.35122	1.42546		0.223321	1.27131	1.2952	0.756556	0.676938	1.063	1.101		0.33	0.3
Q9Y224	41	K	RNA transcription, translation and transport factor protein OS=Homo sapiens OX=9606 GN=RTRAF PE=1 SV=1	RTRAF	1	0.00405496	60.589	2	HYK(1)IEDR	2.2457	3	1.20435	1.39263		0.40302	1.05616	1.01791	0.947081	0.978847	1.14	1.368		0.412	0.301
O95373	1013	K	Importin-7 OS=Homo sapiens OX=9606 GN=IPO7 PE=1 SV=1	IPO7	1	0.0115287	58.916	2	MIEK(1)HGGYK	0.45632	3		1.8839	0.712906	0.403193	1.11851	1.18694	0.860926	0.833617		1.587	0.828	0.484	0.305
Q01518	209	K	Adenylyl cyclase-associated protein 1 OS=Homo sapiens OX=9606 GN=CAP1 PE=1 SV=5	CAP1	1	2.81612e-05	104.49	3	EFHTTGLAWSK(1)TGPVAK	0.92222	4	1.10421	1.46332		0.43247	1.00998	1.00803	1.01088	0.971105	1.093	1.452		0.445	0.306
Q02878	210	K	60S ribosomal protein L6 OS=Homo sapiens OX=9606 GN=RPL6 PE=1 SV=3	RPL6	1	0.000187374	70.195	2	IPK(1)HLTDAYFK	0.45642	6	1.66178	1.41573	0.616082	0.306399	1.07888	0.960368	1.03018	0.930573	1.54	1.474	0.598	0.329	0.306	0.381907
Q9UBE0	183	K	SUMO-activating enzyme subunit 1 OS=Homo sapiens OX=9606 GN=SAE1 PE=1 SV=1	SAE1	1	3.77595e-08	115.79	2	VAK(1)VSQGVEDGPDTK	0.64849	4	1.43625	1.62589	0.829358	0.108498	0.989068	0.96626	1.04241	1.00226	1.452	1.683	0.796	0.108	0.306	1.11843
Q9BST9	100	K	Rhotekin OS=Homo sapiens OX=9606 GN=RTKN PE=1 SV=2	RTKN	1	0.00034251	70.389	2	EAQVLGK(1)TSR	-1.0237	3	1.1633	1.24717		0.589525	0.662694	0.801448	1.3027	1.23316	1.755	1.556		0.478	0.307
Q5T4S7	3606	K	E3 ubiquitin-protein ligase UBR4 OS=Homo sapiens OX=9606 GN=UBR4 PE=1 SV=1	UBR4	0.998306	8.18488e-05	112.7	2	TVQAIVELK(0.998)NK(0.002)PAR	0.45586	3	1.24925	1.30807	0.442679		0.939009	0.915797	1.07601	1.06918	1.33	1.428	0.411		0.309
Q9BPX5	69	K	Actin-related protein 2/3 complex subunit 5-like protein OS=Homo sapiens OX=9606 GN=ARPC5L PE=1 SV=1	ARPC5L	1	0.000544023	65.879	2	NSPVNTK(1)NQAVK	-2.609	3	1.24114	1.34295	0.415911		0.990118	0.927878	1.06952	1.01249	1.254	1.447	0.389		0.31
Q99471	55	K	Prefoldin subunit 5 OS=Homo sapiens OX=9606 GN=PFDN5 PE=1 SV=2	PFDN5	1	8.41277e-06	93.162	2	DCLNVLNK(1)SNEGK	0.82075	3		1.06848	1.47757	0.453952	0.851066	0.826977	1.19691	1.12504		1.292	1.234	0.403	0.312
Q16881	245	K	Thioredoxin reductase 1, cytoplasmic OS=Homo sapiens OX=9606 GN=TXNRD1 PE=1 SV=3	TXNRD1	1	0.000957249	79.889	2	VEETVK(1)HDWDR	4.633	4	1.41282	1.34719	0.972484	0.267501	0.834117	0.825638	1.17387	1.16637	1.694	1.632	0.828	0.229	0.314	0.784675
Q9Y613	918	K	FH1/FH2 domain-containing protein 1 OS=Homo sapiens OX=9606 GN=FHOD1 PE=1 SV=3	FHOD1	1	0.00200676	76.255	2	SLAK(1)HELAPALR	-2.0643	3	1.39075	1.34133	0.267922		1.28673	1.15386	0.7912	0.768211	1.081	1.162	0.339		0.314
O75367	307	K	Core histone macro-H2A.1 OS=Homo sapiens OX=9606 GN=MACROH2A1 PE=1 SV=4	MACROH2A1	1	0.000117861	102.03	2	LK(1)SIAFPSIGSGR	1.5483	3	1.10339	1.48988		0.406739	1.05916	1.05109	0.978218	0.911538	1.042	1.417		0.446	0.315
P47813	88	K	Eukaryotic translation initiation factor 1A, X-chromosomal OS=Homo sapiens OX=9606 GN=EIF1AX PE=1 SV=2	EIF1AX	1	1.00283e-13	183.08	2	DYQDNK(1)ADVILK	-0.53192	4	1.56668	1.42351	0.541219	0.468588	0.943993	0.987477	0.950928	1.1176	1.66	1.442	0.569	0.419	0.317	0.115992
Q00688	200	K	Peptidyl-prolyl cis-trans isomerase FKBP3 OS=Homo sapiens OX=9606 GN=FKBP3 PE=1 SV=1	FKBP3	1	0.000743322	90.142	2	LEIEPEWAYGK(1)K	0.53317	4	1.13594	1.49152		0.372541	1.12113	1.09138	0.935352	0.852139	1.013	1.367		0.437	0.32
Q9Y3Z3	534	K	Deoxynucleoside triphosphate triphosphohydrolase SAMHD1 OS=Homo sapiens OX=9606 GN=SAMHD1 PE=1 SV=2	SAMHD1	1	3.74504e-06	95.656	2	ITK(1)NQVSQLLPEK	-1.6878	4	1.32758	1.75347	0.514159	0.404796	0.974882	1.07214	0.968175	0.984807	1.362	1.635	0.531	0.411	0.32	0.30667
Q15365	115	K	Poly(rC)-binding protein 1 OS=Homo sapiens OX=9606 GN=PCBP1 PE=1 SV=2	PCBP1	1	5.37079e-07	89.359	2	LVVPATQCGSLIGK(1)GGCK	-0.34939	3	1.20653	1.44457	0.348892		1.0304	1.07113	0.928469	0.97	1.171	1.349	0.376		0.321
Q05682	674	K	Caldesmon OS=Homo sapiens OX=9606 GN=CALD1 PE=1 SV=3	CALD1	1	3.63024e-19	153.52	2	STHQAAIVSK(1)IDSR	-0.77406	7	1.62848	1.60612	0.47013	0.29527	1.20229	1.0984	0.855701	0.843605	1.354	1.462	0.549	0.35	0.322	0.364533
Q7LBC6	325	K	Lysine-specific demethylase 3B OS=Homo sapiens OX=9606 GN=KDM3B PE=1 SV=2	KDM3B	1	5.48716e-05	67.838	2	GPWK(1)GGNASGEPGLDQR	-0.96927	2		1.65992		0.340076	1.19634	1.235	0.78981	0.778854		1.344		0.437	0.325
P08243	556	K	Asparagine synthetase [glutamine-hydrolyzing] OS=Homo sapiens OX=9606 GN=ASNS PE=1 SV=4	ASNS	1	0.000826152	90.142	2	TLTHYK(1)SAVK	1.5518	3	1.13751	1.13967		0.722821	0.799958	0.657841	1.26032	1.28188	1.422	1.732		0.564	0.326
Q53H82	247	K	Endoribonuclease LACTB2 OS=Homo sapiens OX=9606 GN=LACTB2 PE=1 SV=2	LACTB2	1	6.60394e-05	95.138	2	IIYK(1)NTPENLHEMAK	-0.75879	8	1.49257	1.02535	0.849847	0.632229	0.703552	0.714126	1.26872	1.3136	2.121	1.436	0.67	0.481	0.326	0.0412751
Q9BQG0	30	K	Myb-binding protein 1A OS=Homo sapiens OX=9606 GN=MYBBP1A PE=1 SV=2	MYBBP1A	1	0.00247153	60.709	2	YGLLK(1)HSR	-1.0033	4	1.33495	1.55151	0.754642	0.358901	0.927356	0.866858	1.11643	1.08936	1.44	1.79	0.676	0.329	0.326	0.61723
P62826	134	K	GTP-binding nuclear protein Ran OS=Homo sapiens OX=9606 GN=RAN PE=1 SV=3	RAN	1	3.61884e-05	118.06	2	AK(1)SIVFHR	0.23658	4	1.54836	1.53157	0.549347	0.370729	1.05949	1.03513	0.965084	0.940295	1.461	1.48	0.569	0.394	0.328	0.26557
O43290	302	K	U4/U6.U5 tri-snRNP-associated protein 1 OS=Homo sapiens OX=9606 GN=SART1 PE=1 SV=1	SART1	1	0.00403234	79.059	2	AEK(1)NVELR	0.20477	3	1.1643	1.37736		0.458347	0.984617	0.97943	1.04401	0.991944	1.182	1.406		0.462	0.329
Q01105	167	K	Protein SET OS=Homo sapiens OX=9606 GN=SET PE=1 SV=3	SET	1	9.69457e-07	146.37	3	EFHLNESGDPSSK(1)STEIK	0.1808	8	1.90042	1.23081	0.559702	0.309069	1.11361	1.07364	0.94343	0.869313	1.707	1.146	0.593	0.356	0.329	0.0773734
Q6FI81	247	K	Anamorsin OS=Homo sapiens OX=9606 GN=CIAPIN1 PE=1 SV=2	CIAPIN1	1	1.71905e-26	186.39	2	ACK(1)NCTCGLAEELEK	1.7425	8	1.45917	1.60558	0.481043	0.454211	1.06859	1.00303	0.993402	0.934982	1.366	1.601	0.484	0.486	0.329	0.107463
Q92613	32	K	Protein Jade-3 OS=Homo sapiens OX=9606 GN=JADE3 PE=1 SV=1	JADE3	1	8.63595e-10	144.47	2	SK(1)IPNEHK(1)K	-0.74403	25	1.45605	1.39281	0.607534	0.543602	0.836308	0.960244	0.99121	1.21224	1.741	1.45	0.613	0.448	0.33	0.0919988
Q9NX55	35	K	Huntingtin-interacting protein K OS=Homo sapiens OX=9606 GN=HYPK PE=1 SV=2	HYPK	1	3.15092e-13	162.21	2	K(1)HDSGAADLER	0.28695	8	1.32176	1.23874	0.784822	0.654676	0.885782	0.595196	1.33597	1.18306	1.492	2.081	0.587	0.553	0.33	0.272542
P29401	144	K	Transketolase OS=Homo sapiens OX=9606 GN=TKT PE=1 SV=3	TKT	1	0.00127337	79.809	2	YFDK(1)ASYR	-1.6075	3		1.38106	1.2393	0.379638	1.08002	1.09063	0.92347	0.905878		1.266	1.342	0.419	0.331
Q14247	295	K	Src substrate cortactin OS=Homo sapiens OX=9606 GN=CTTN PE=1 SV=2	CTTN	1	0.000197175	95.656	2	LAK(1)HESQQDYSK	-0.99515	3	1.09885	1.56753	0.333614		1.08109	1.00697	0.986812	0.925129	1.016	1.557	0.338		0.333
Q9NZ01	38	K	Very-long-chain enoyl-CoA reductase OS=Homo sapiens OX=9606 GN=TECR PE=1 SV=1	TECR	1	0.000436603	81.48	2	NLFTK(1)THPQWYPAR	-0.88157	5	1.35144	1.78667	0.64602	0.215874	1.03729	1.11418	0.958846	0.889687	1.303	1.604	0.674	0.243	0.334	0.774854
Q5VT52	1024	K	Regulation of nuclear pre-mRNA domain-containing protein 2 OS=Homo sapiens OX=9606 GN=RPRD2 PE=1 SV=1	RPRD2	0.999592	0.00194433	57.042	3	KPSDDK(1)HFGQAPSK	-0.55823	2		1.46322		0.53678	0.923021	0.960771	1.06805	1.04816		1.523		0.512	0.336
Q9Y3B8	160	K	Oligoribonuclease, mitochondrial OS=Homo sapiens OX=9606 GN=REXO2 PE=1 SV=3	REXO2	1	0.000700593	83.623	3	YMPQFMK(1)HLHYR	1.3308	3	0.887517	1.46797		0.644509	0.930109	0.81622	1.18653	1.06714	0.954	1.799		0.604	0.336
O75533	6	K	Splicing factor 3B subunit 1 OS=Homo sapiens OX=9606 GN=SF3B1 PE=1 SV=3	SF3B1	1	9.14635e-05	76.563	2	IAK(1)THEDIEAQIR	-0.27318	4		1.06528	1.61526	0.319466	1.04634	1.05605	0.958211	0.939402		1.009	1.686	0.34	0.337
P61978	405	K	Heterogeneous nuclear ribonucleoprotein K OS=Homo sapiens OX=9606 GN=HNRNPK PE=1 SV=1	HNRNPK	1	6.61737e-38	175.07	2	DLAGSIIGK(1)GGQR	-1.0363	4	1.43115	1.69151	0.414543	0.462796	1.05504	1.12498	0.937358	0.882621	1.356	1.504	0.442	0.524	0.337	0.0461613
O00148	190	K	ATP-dependent RNA helicase DDX39A OS=Homo sapiens OX=9606 GN=DDX39A PE=1 SV=2	DDX39A	1	2.94396e-09	84.999	2	NVK(1)HFVLDECDK	0.54129	4		1.07595	1.59637	0.327676	1.01779	1.06482	0.959333	0.95806		1.01	1.664	0.342	0.339
P49591	257	K	Serine--tRNA ligase, cytoplasmic OS=Homo sapiens OX=9606 GN=SARS1 PE=1 SV=3	SARS1	1	0.000591671	75.5	2	GSEK(1)SDDNSYDEK	-2.2496	3		1.43243	1.02251	0.545068	0.986567	0.927887	1.05208	1.03347		1.544	0.972	0.527	0.341
Q03164	1235	K	Histone-lysine N-methyltransferase 2A OS=Homo sapiens OX=9606 GN=KMT2A PE=1 SV=5	KMT2A	0.999999	2.69336e-10	94.63	3	ESSVVK(1)NVVDSSQKPTPSAR	-0.096912	3	1.08773	1.54243	0.369843		1.00181	1.02131	0.999914	0.976971	1.086	1.51	0.37		0.341
Q9NRP2	49	K	COX assembly mitochondrial protein 2 homolog OS=Homo sapiens OX=9606 GN=CMC2 PE=1 SV=1	CMC2	1	0.00100859	76.85	2	CLK(1)NEYVENR	-0.16743	2	1.52658		0.473424		0.991907	1.1285	0.898738	0.980853	1.539		0.527		0.342
Q9BR76	21	K	Coronin-1B OS=Homo sapiens OX=9606 GN=CORO1B PE=1 SV=1	CORO1B	1	1.52001e-09	119.79	3	HVFGQPVK(1)NDQCYEDIR	0.26213	3		1.9295	0.355347	0.715149	0.869433	0.969533	1.11516	1.04587		1.99	0.319	0.684	0.344
Q09666	1280	K	Neuroblast differentiation-associated protein AHNAK OS=Homo sapiens OX=9606 GN=AHNAK PE=1 SV=2	AHNAK	1	0.00200676	68.548	2	LPK(1)ADIDVSGPK	-0.85623	2	1.01529		0.984707		0.537005	0.523497	1.50138	1.43812	1.891		0.656		0.347
O95757	831	K	Heat shock 70 kDa protein 4L OS=Homo sapiens OX=9606 GN=HSPA4L PE=1 SV=3	HSPA4L	1	0.00027423	93.162	2	DSSQHTK(1)SSGEMEVD	-1.3902	3	1.33623	1.27107		0.392707	1.06779	1.04882	0.955314	0.928075	1.251	1.212		0.423	0.349
Q07157	357	K	Tight junction protein ZO-1 OS=Homo sapiens OX=9606 GN=TJP1 PE=1 SV=3	TJP1	1	7.145e-10	109.42	3	ISKPGAVSTPVK(1)HADDHTPK	-1.6774	4		1.43143	0.948804	0.619764	0.911929	0.881138	1.11452	1.09241		1.625	0.851	0.567	0.349
Q13011	65	K	Delta(3,5)-Delta(2,4)-dienoyl-CoA isomerase, mitochondrial OS=Homo sapiens OX=9606 GN=ECH1 PE=1 SV=2	ECH1	1	2.65325e-09	135.13	3	VTSAQK(1)HVLHVQLNRPNK	7.2266	3	0.785746	1.78942		0.424834	1.19499	1.16724	0.843382	0.794392	0.658	1.533		0.535	0.349
Q8WWQ0	1602	K	PH-interacting protein OS=Homo sapiens OX=9606 GN=PHIP PE=1 SV=2	PHIP	1	6.22859e-74	188.19	2	ASTLSK(1)SSAVIEQGDCK	0.88786	4	1.69595	1.21808	0.720868	0.365096	0.985456	0.984261	1.03719	0.993093	1.721	1.238	0.695	0.368	0.351	0.215864
Q9NR45	74	K	Sialic acid synthase OS=Homo sapiens OX=9606 GN=NANS PE=1 SV=2	NANS	1	2.78588e-08	126.17	2	PYTSK(1)HSWGK	1.9333	12	1.33547	1.55072	0.585977	0.527834	0.95981	0.935307	1.0561	1.04879	1.391	1.658	0.555	0.503	0.351	0.193397
O94874	289	K	E3 UFM1-protein ligase 1 OS=Homo sapiens OX=9606 GN=UFL1 PE=1 SV=2	UFL1	1	0.00152935	64.064	2	YK(1)TTQLLFLK	-1.3814	4	1.1849	1.35086	0.464239		0.96079	0.902232	1.0706	1.06638	1.233	1.497	0.434		0.352
Q14204	1992	K	Cytoplasmic dynein 1 heavy chain 1 OS=Homo sapiens OX=9606 GN=DYNC1H1 PE=1 SV=5	DYNC1H1	1	1.25373e-06	95.263	3	EHSNPNYDK(1)TSAPITCELLNK	-0.19826	3	0.646194	1.67448		0.679324	0.926991	0.923063	1.09402	1.05592	0.697	1.814		0.643	0.354
O43776	60	K	Asparagine--tRNA ligase, cytoplasmic OS=Homo sapiens OX=9606 GN=NARS1 PE=1 SV=1	NARS1	1	0.00332533	62.271	2	WNVISK(1)SQLK	0.060729	4	1.35307	1.53524	0.635844	0.475851	0.980154	0.922225	1.05152	1.0461	1.38	1.665	0.605	0.455	0.356	0.328193
O95816	111	K	BAG family molecular chaperone regulator 2 OS=Homo sapiens OX=9606 GN=BAG2 PE=1 SV=1	BAG2	1	5.65994e-09	117.21	3	NPQQQESLK(1)HATR	-0.46491	8	1.63149	1.3458	0.614768	0.407939	1.00437	1.04577	0.975067	0.974798	1.624	1.287	0.63	0.418	0.357	0.124959
Q7Z460	1035	K	CLIP-associating protein 1 OS=Homo sapiens OX=9606 GN=CLASP1 PE=1 SV=1	CLASP1	1	4.47046e-19	124.46	2	IITWTTEPK(1)SSDVR	-1.7141	3	1.25249	1.37928	0.36823		1.09347	1.11633	0.897174	0.893033	1.145	1.236	0.41		0.358
Q15424	423	K	Scaffold attachment factor B1 OS=Homo sapiens OX=9606 GN=SAFB PE=1 SV=4	SAFB	1	0.000235763	92.428	2	ATDLK(1)NLFSK	-0.17523	4	1.39587	1.58243	0.655226	0.366479	1.03443	0.996322	1.02368	0.945566	1.349	1.588	0.64	0.388	0.359	0.453021
P29401	6	K	Transketolase OS=Homo sapiens OX=9606 GN=TKT PE=1 SV=3	TKT	1	6.2709e-06	94.791	2	MESYHK(1)PDQQK	-0.28429	4	1.54387	1.5164	0.66945	0.270282	1.08002	1.09063	0.92347	0.905878	1.429	1.39	0.725	0.298	0.36	0.574708
O43491	160	K	Band 4.1-like protein 2 OS=Homo sapiens OX=9606 GN=EPB41L2 PE=1 SV=1	EPB41L2	0.987904	1.44803e-05	89.923	3	EEK(0.012)PSVSK(0.988)VEMQPTELVSK	0.95366	2		1.38344		0.61656	0.941859	0.87971	1.09369	1.08474		1.573		0.568	0.361
O95639	69	K	Cleavage and polyadenylation specificity factor subunit 4 OS=Homo sapiens OX=9606 GN=CPSF4 PE=1 SV=1	CPSF4	1	0.000948941	76.605	2	TVVCK(1)HWLR	-1.2199	2		1.50931		0.490686	0.958052	1.1476	0.862112	1.03223		1.315		0.475	0.361
P35080	91	K	Profilin-2 OS=Homo sapiens OX=9606 GN=PFN2 PE=1 SV=3	PFN2	1	6.10567e-08	109.47	2	TK(1)SQGGEPTYNVAVGR	0.24492	3	1.30368	1.28726		0.409064	1.00996	1.05868	1.00192	0.929438	1.291	1.216		0.44	0.362
Q8WYA6	95	K	Beta-catenin-like protein 1 OS=Homo sapiens OX=9606 GN=CTNNBL1 PE=1 SV=1	CTNNBL1	1	0.00403234	60.892	2	SYK(1)NQELR	0.13526	3	1.16942	1.32374		0.506843	0.969598	0.993054	1.00038	1.03697	1.206	1.333		0.489	0.367
Q9H4A3	1934	K	Serine/threonine-protein kinase WNK1 OS=Homo sapiens OX=9606 GN=WNK1 PE=1 SV=2	WNK1	1	4.88262e-08	130.99	2	TTASEAK(1)SDTGQPTK	0.11476	3	1.30031	1.34959	0.350097		1.18707	1.10283	0.869533	0.840566	1.095	1.224	0.403		0.368
Q15149	191	K	Plectin OS=Homo sapiens OX=9606 GN=PLEC PE=1 SV=3	PLEC	1	0.00277186	78.178	2	WVNK(1)HLIK	-1.7444	3	1.16004	1.22405		0.615908	0.885481	0.825506	1.16247	1.12654	1.31	1.483		0.547	0.369
Q14204	1115	K	Cytoplasmic dynein 1 heavy chain 1 OS=Homo sapiens OX=9606 GN=DYNC1H1 PE=1 SV=5	DYNC1H1	1	0.00778364	51.864	2	VQSK(1)VNLK	0.1449	3	1.2801	1.16115	0.55875		0.926991	0.923063	1.09402	1.05592	1.381	1.258	0.511		0.37
Q9BZF1	723	K	Oxysterol-binding protein-related protein 8 OS=Homo sapiens OX=9606 GN=OSBPL8 PE=1 SV=3	OSBPL8	1	3.25955e-09	124.81	2	TK(1)NEEWSCK	-1.8354	3	0.985689	1.4486		0.565707	0.991015	0.971794	1.01864	1.01855	0.995	1.491		0.555	0.372
P33991	752	K	DNA replication licensing factor MCM4 OS=Homo sapiens OX=9606 GN=MCM4 PE=1 SV=5	MCM4	1	0.000297664	86.729	2	LSNK(1)VEAIDVEEAK	2.2805	3	1.35794	1.26865	0.373407		1.14003	1.2101	0.833407	0.816468	1.191	1.048	0.448		0.376
Q8WTT2	158	K	Nucleolar complex protein 3 homolog OS=Homo sapiens OX=9606 GN=NOC3L PE=1 SV=1	NOC3L	1	0.00245454	67.548	2	DK(1)SGIIPQTR	-0.16932	4	1.20843	1.48351	0.80205	0.506008	0.875079	0.838919	1.16721	1.11879	1.381	1.768	0.687	0.452	0.376	0.452623
Q9Y6N5	365	K	Sulfide:quinone oxidoreductase, mitochondrial OS=Homo sapiens OX=9606 GN=SQOR PE=1 SV=1	SQOR	1	6.99692e-06	121.71	2	TISVIMK(1)NQTPTK	-0.98717	3		1.04125	1.57378	0.384968	1.0033	0.988923	1.03582	0.971955		1.053	1.519	0.396	0.376
O75116	511	K	Rho-associated protein kinase 2 OS=Homo sapiens OX=9606 GN=ROCK2 PE=1 SV=4	ROCK2	1	0.000155457	105.94	3	ALLQHK(1)NAEYQR	-1.0036	6	1.32973	1.07779	0.592481		0.946454	0.88907	1.11688	1.04759	1.405	1.212	0.53		0.377
P47914	103	K	60S ribosomal protein L29 OS=Homo sapiens OX=9606 GN=RPL29 PE=1 SV=2	RPL29	1	0.00021047	79.059	2	LAYIAHPK(1)LGK	-2.279	4	1.51177	1.40265	0.737459	0.348122	1.01559	1.0226	1.02445	0.93736	1.489	1.372	0.72	0.371	0.377	0.401382
Q6PGP7	1351	K	Tetratricopeptide repeat protein 37 OS=Homo sapiens OX=9606 GN=TTC37 PE=1 SV=1	TTC37	1	0.000223326	103.76	2	ISEAETLCTK(1)NLK	1.4246	3	1.46951	1.03955	0.490934		1.03596	1.0769	0.919176	0.967958	1.418	0.965	0.534		0.377
P13639	598	K	Elongation factor 2 OS=Homo sapiens OX=9606 GN=EEF2 PE=1 SV=4	EEF2	1	0.00777674	72.492	2	SPNK(1)HNR	-0.82619	3	1.33724	1.19339		0.469376	1.01873	0.957402	1.02705	0.996822	1.313	1.246		0.471	0.378
Q92613	601	K	Protein Jade-3 OS=Homo sapiens OX=9606 GN=JADE3 PE=1 SV=1	JADE3	1	1.73174e-10	117.39	2	YPLESK(1)NNR	-0.50055	4	1.29926	1.4451	0.671031	0.584611	0.836308	0.960244	0.99121	1.21224	1.554	1.505	0.677	0.482	0.378	0.216996
O00151	309	K	PDZ and LIM domain protein 1 OS=Homo sapiens OX=9606 GN=PDLIM1 PE=1 SV=4	PDLIM1	1	2.33294e-06	81.48	3	GHFFVEDQIYCEK(1)HAR	-0.29594	4	1.22645	2.16662	0.351892	0.255039	1.31801	1.28942	0.694567	0.698004	0.931	1.68	0.507	0.365	0.381	0.608743
O43765	160	K	Small glutamine-rich tetratricopeptide repeat-containing protein alpha OS=Homo sapiens OX=9606 GN=SGTA PE=1 SV=1	SGTA	1	0.000182523	86.838	2	AICIDPAYSK(1)AYGR	0.20759	4	1.52374	1.59642	0.495421	0.384417	1.16379	1.12346	0.81556	0.897193	1.309	1.421	0.607	0.428	0.382	0.301329
Q08945	33	K	FACT complex subunit SSRP1 OS=Homo sapiens OX=9606 GN=SSRP1 PE=1 SV=1	SSRP1	1	0.00523419	67.507	2	QGIIFK(1)NSK	0.062068	3	1.36444	1.13087	0.504683		1.03501	1.02599	1.00132	0.937675	1.318	1.102	0.504		0.382
Q13838	183	K	Spliceosome RNA helicase DDX39B OS=Homo sapiens OX=9606 GN=DDX39B PE=1 SV=1	DDX39B	1	0.00504053	100.75	2	NK(1)SLNLK	0.22108	3		1.38947	1.12486	0.485672	1.01539	1.04616	0.984502	0.953948		1.328	1.143	0.509	0.383
Q9UHX1	267	K	Poly(U)-binding-splicing factor PUF60 OS=Homo sapiens OX=9606 GN=PUF60 PE=1 SV=1	PUF60	1	0.00106289	55.578	2	HK(1)GYGFIEYEK	-0.29001	3		1.21954	1.34193	0.438529	1.06132	1.01274	0.976261	0.949681		1.204	1.375	0.462	0.384
P26639	279	K	Threonine--tRNA ligase 1, cytoplasmic OS=Homo sapiens OX=9606 GN=TARS1 PE=1 SV=3	TARS1	1	4.07744e-28	171.09	2	IHK(1)NSSTYWEGK	0.053379	7	1.39681	1.50197	0.667652	0.433572	0.99854	1.0197	0.994172	0.987593	1.399	1.473	0.672	0.439	0.389	0.330831
P27824	227	K	Calnexin OS=Homo sapiens OX=9606 GN=CANX PE=1 SV=2	CANX	1	0.0112593	55.604	2	RPDADLK(1)TYFTDK	-1.2318	2		1.5087		0.491298	1.08328	1.0751	0.942609	0.899007		1.403		0.546	0.389
P67936	215	K	Tropomyosin alpha-4 chain OS=Homo sapiens OX=9606 GN=TPM4 PE=1 SV=3	TPM4	1	0.000692405	85.821	2	LEK(1)TIDDLEEK	0.19158	3	1.27745	1.2063		0.516245	0.967102	0.943868	1.05737	1.03165	1.321	1.278		0.5	0.391
Q12972	78	K	Nuclear inhibitor of protein phosphatase 1 OS=Homo sapiens OX=9606 GN=PPP1R8 PE=1 SV=2	PPP1R8	1	8.94572e-09	108.3	3	VHAALVYHK(1)HLK	1.2845	8	1.34227	1.50263	0.846724	0.308378	0.952551	0.991992	1.02476	1.0307	1.409	1.515	0.826	0.299	0.391	0.702591
P35250	163	K	Replication factor C subunit 2 OS=Homo sapiens OX=9606 GN=RFC2 PE=1 SV=3	RFC2	1	2.84839e-05	102.55	2	TMEIYSK(1)TTR	-0.75132	3		1.19559	1.38141	0.422991	1.07497	1.03316	0.957339	0.934538		1.157	1.443	0.453	0.392
P46063	618	K	ATP-dependent DNA helicase Q1 OS=Homo sapiens OX=9606 GN=RECQL PE=1 SV=3	RECQL	1	7.42177e-05	115.41	2	MEEK(1)NSGNFQK	-0.84244	4	1.28546	1.5143	0.847298	0.35294	0.938162	0.952488	1.09486	1.01449	1.37	1.59	0.774	0.348	0.392	0.62413
O94979	620	K	Protein transport protein Sec31A OS=Homo sapiens OX=9606 GN=SEC31A PE=1 SV=3	SEC31A	1	0.0119616	69.905	2	YFAK(1)SQSK	0.10824	2		1.40315		0.596853	0.937079	0.958805	1.06573	1.03838		1.463		0.575	0.393
O00159	281	K	Unconventional myosin-Ic OS=Homo sapiens OX=9606 GN=MYO1C PE=1 SV=4	MYO1C	1	0.00416451	44.57	2	VSSINDK(1)SDWK	-0.45796	2	1.24181		0.758186		0.81016	0.724929	1.2561	1.20881	1.533		0.604		0.394
Q6ZVM7	106	K	TOM1-like protein 2 OS=Homo sapiens OX=9606 GN=TOM1L2 PE=1 SV=1	TOM1L2	1	2.07181e-08	121.86	2	IISPK(1)NNPPTIVQDK	-0.040495	4	0.808067	0.745674	1.33327	1.11299		0.341181	1.36654	1.29228		2.186	0.976	0.861	0.394
P61353	93	K	60S ribosomal protein L27 OS=Homo sapiens OX=9606 GN=RPL27 PE=1 SV=2	RPL27	1	0.00123249	68.548	2	YSVDIPLDK(1)TVVNK	-1.3686	4	1.18415	1.64095	0.473243	0.701657	1.0275	0.9272	1.06103	0.984267	1.152	1.77	0.446	0.713	0.395	0.0286423
P27635	82	K	60S ribosomal protein L10 OS=Homo sapiens OX=9606 GN=RPL10 PE=1 SV=4	RPL10	1	1.14328e-09	101.48	2	SCGK(1)DGFHIR	-1.8497	4		1.09938	1.46435	0.43627	0.982216	0.99713	1.02591	0.994742		1.103	1.427	0.439	0.398
O75131	153	K	Copine-3 OS=Homo sapiens OX=9606 GN=CPNE3 PE=1 SV=1	CPNE3	0.998421	0.0319237	47.334	2	K(0.002)LDNK(0.998)DLFGK	1.4106	2		1.38463		0.615368	0.944951	0.929415	1.08909	1.03655		1.49		0.594	0.399
P12081	243	K	Histidine--tRNA ligase, cytoplasmic OS=Homo sapiens OX=9606 GN=HARS1 PE=1 SV=2	HARS1	1	0.000438677	108.4	2	LDK(1)VSWEEVK	2.7551	4	1.42182	1.35931	0.91529	0.303583	0.97015	0.95361	1.0645	1.01174	1.466	1.425	0.86	0.3	0.399	0.666346
O95292	147	K	Vesicle-associated membrane protein-associated protein B/C OS=Homo sapiens OX=9606 GN=VAPB PE=1 SV=3	VAPB	1	1.57241e-26	153.18	2	IISTTASK(1)TETPIVSK	-0.38864	4	1.51211	1.48224	0.683329	0.322329	1.12973	1.04809	0.94511	0.877073	1.338	1.414	0.723	0.368	0.4	0.494975
P31948	317	K	Stress-induced-phosphoprotein 1 OS=Homo sapiens OX=9606 GN=STIP1 PE=1 SV=1	STIP1	1	3.93384e-08	113.46	2	YK(1)DAIHFYNK	0.9926	8	1.47671	1.34709	0.765331	0.410867	1.00243	0.974068	1.04488	0.97862	1.473	1.383	0.732	0.42	0.4	0.340753
Q9BQ52	646	K	Zinc phosphodiesterase ELAC protein 2 OS=Homo sapiens OX=9606 GN=ELAC2 PE=1 SV=2	ELAC2	1	1.24223e-08	105.78	3	HCK(1)HAFGCALVHTSGWK	-0.20001	5		1.31884	1.15694	0.524229	1.00534	1.00127	1.00178	0.991616		1.317	1.155	0.529	0.402
Q9NYF8	332	K	Bcl-2-associated transcription factor 1 OS=Homo sapiens OX=9606 GN=BCLAF1 PE=1 SV=2	BCLAF1	1	7.19457e-06	111.98	2	SSFYPDGGDQETAK(1)TGK	-0.39145	4	1.59975	1.43882	0.73621	0.225221	1.10564	1.1835	0.871402	0.83946	1.447	1.216	0.845	0.268	0.402	0.640266
P31948	446	K	Stress-induced-phosphoprotein 1 OS=Homo sapiens OX=9606 GN=STIP1 PE=1 SV=1	STIP1	1	2.59971e-20	135.28	2	DYTK(1)AMDVYQK	2.7485	4	1.41735	1.41014	0.733309	0.439196	1.00243	0.974068	1.04488	0.97862	1.414	1.448	0.702	0.449	0.403	0.326357
Q96KB5	90	K	Lymphokine-activated killer T-cell-originated protein kinase OS=Homo sapiens OX=9606 GN=PBK PE=1 SV=3	PBK	1	0.00235536	57.003	3	ILK(1)SLHHPNIVGYR	1.1191	3	1.03884	1.22177	0.73939		0.690375	0.762568	1.2181	1.32895	1.505	1.602	0.607		0.403
Q9Y490	1917	K	Talin-1 OS=Homo sapiens OX=9606 GN=TLN1 PE=1 SV=3	TLN1	1	3.04155e-05	73.502	4	PAAVAAENEEIGSHIK(1)HR	0.24356	5		1.10354	1.35674	0.539722	0.915452	0.891999	1.10912	1.08342		1.237	1.223	0.498	0.403
Q9UKM9	13	K	RNA-binding protein Raly OS=Homo sapiens OX=9606 GN=RALY PE=1 SV=1	RALY	1	3.79822e-20	178.65	2	LQASNVTNK(1)NDPK	-0.66326	4	1.35901	1.52363	0.645857	0.471508	1.05839	0.969034	1.00598	0.966603	1.284	1.572	0.642	0.488	0.405	0.331729
P46779	19	K	60S ribosomal protein L28 OS=Homo sapiens OX=9606 GN=RPL28 PE=1 SV=3	RPL28	1	0.00713636	72.042	2	NCSSFLIK(1)R	-0.79907	3		0.894887	1.69487	0.410244	1.05814	0.891564	1.04607	1.00422		1.004	1.62	0.409	0.407
P07910	8	K	Heterogeneous nuclear ribonucleoproteins C1/C2 OS=Homo sapiens OX=9606 GN=HNRNPC PE=1 SV=4	HNRNPC	1	1.53949e-13	155.57	2	ASNVTNK(1)TDPR	-0.43711	5	1.55595	1.51222	0.566976	0.364852	1.16159	1.13762	0.874076	0.826713	1.34	1.329	0.649	0.441	0.408	0.263432
P41227	179	K	N-alpha-acetyltransferase 10 OS=Homo sapiens OX=9606 GN=NAA10 PE=1 SV=1	NAA10	1	1.68133e-05	104.04	2	HVVLGAIENK(1)VESK	-0.12798	3		1.19918	0.904436	0.896383	0.756858	0.689169	1.29742	1.25655		1.74	0.697	0.713	0.41
O60678	477	K	Protein arginine N-methyltransferase 3 OS=Homo sapiens OX=9606 GN=PRMT3 PE=1 SV=4	PRMT3	1	8.22119e-06	88.42	2	VVFSTGPQSTK(1)THWK	-0.72302	3	1.3197	1.12179	0.558502		0.993623	1.0431	1.02232	0.940955	1.328	1.075	0.546		0.411
Q9Y266	96	K	Nuclear migration protein nudC OS=Homo sapiens OX=9606 GN=NUDC PE=1 SV=1	NUDC	1	2.93514e-06	135.28	2	EAK(1)SETSGPQIK	0.86838	4	1.55812	1.51475	0.514561	0.412564	1.15633	1.15377	0.873434	0.816467	1.347	1.313	0.589	0.505	0.411	0.0894636
P41240	76	K	Tyrosine-protein kinase CSK OS=Homo sapiens OX=9606 GN=CSK PE=1 SV=1	CSK	1	0.000140243	68.548	2	AGTK(1)LSLMPWFHGK	-0.77314	4	1.0885	1.56423	0.661397	0.685873	0.84872	0.922504	1.12691	1.10187	1.283	1.696	0.587	0.622	0.412	0.155992
P61289	14	K	Proteasome activator complex subunit 3 OS=Homo sapiens OX=9606 GN=PSME3 PE=1 SV=1	PSME3	1	0.00273802	85.813	2	LK(1)VDSFR	-0.67244	3	1.29994	1.25933		0.440722	1.08223	1.07984	0.921089	0.916841	1.201	1.166		0.481	0.413
Q9NW82	514	K	WD repeat-containing protein 70 OS=Homo sapiens OX=9606 GN=WDR70 PE=1 SV=1	WDR70	1	0.0047753	62.88	2	LCVVK(1)TQR	-1.827	4	1.31913	1.64624	0.619811	0.414822	1.06261	1.08202	0.957159	0.898215	1.241	1.521	0.648	0.462	0.413	0.373243
P11387	549	K	DNA topoisomerase 1 OS=Homo sapiens OX=9606 GN=TOP1 PE=1 SV=2	TOP1	1	5.37064e-06	142.71	2	VFK(1)NLQLFMENK	2.0381	7	1.35702	1.58288	0.444588	0.615513	1.11153	1.04016	0.947506	0.900803	1.221	1.522	0.469	0.683	0.416	0.110353
Q52LJ0	136	K	Protein FAM98B OS=Homo sapiens OX=9606 GN=FAM98B PE=1 SV=2	FAM98B	1	0.000959753	98.009	2	HK(1)NSQLDK	3.473	4	1.39427	1.49759	0.728449	0.379691	1.05571	1.02125	1.00211	0.920931	1.321	1.466	0.727	0.412	0.416	0.45779
Q96QK1	555	K	Vacuolar protein sorting-associated protein 35 OS=Homo sapiens OX=9606 GN=VPS35 PE=1 SV=2	VPS35	0.99999	0.0146799	74.269	2	VDDKWEK(1)K	-0.29607	2		1.34969		0.65031	0.875385	0.940796	1.09488	1.08894		1.435		0.597	0.416
Q9NR30	116	K	Nucleolar RNA helicase 2 OS=Homo sapiens OX=9606 GN=DDX21 PE=1 SV=5	DDX21	1	1.30354e-36	228.97	3	VTK(1)NEEPSEEEIDAPKPK	2.7601	10	1.53127	1.50253	0.550102	0.416104	1.16948	1.10184	0.892411	0.836271	1.309	1.364	0.616	0.498	0.418	0.179314
Q93008	1370	K	Probable ubiquitin carboxyl-terminal hydrolase FAF-X OS=Homo sapiens OX=9606 GN=USP9X PE=1 SV=4	USP9X	1	0.00184034	67.548	2	AK(1)HSGDYFTLLR	1.2726	5	1.28808	1.2439	0.46802		1.08404	1.07217	0.940206	0.90358	1.188	1.16	0.498		0.419
P52209	248	K	6-phosphogluconate dehydrogenase, decarboxylating OS=Homo sapiens OX=9606 GN=PGD PE=1 SV=3	PGD	1	2.4837e-09	134.2	2	FQDTDGK(1)HLLPK	0.3434	4	1.57366	1.28814	0.75366	0.384534	1.0393	1.03711	0.964853	0.958744	1.514	1.242	0.781	0.401	0.42	0.32532
P60660	56	K	Myosin light polypeptide 6 OS=Homo sapiens OX=9606 GN=MYL6 PE=1 SV=2	MYL6	1	1.08383e-13	115.41	2	VLGNPK(1)SDEMNVK	0.77364	4	1.58758	1.46324	0.607734	0.341441	1.17796	1.13193	0.857881	0.832231	1.348	1.293	0.708	0.41	0.421	0.349354
Q9NVH1	45	K	DnaJ homolog subfamily C member 11 OS=Homo sapiens OX=9606 GN=DNAJC11 PE=1 SV=2	DNAJC11	1	2.91962e-06	108.3	3	LCMLYHPDK(1)HRDPELK	1.3756	9	1.11292	1.33971		0.547372	0.963052	1.02901	1.01005	0.997894	1.156	1.302		0.549	0.422
Q92499	505	K	ATP-dependent RNA helicase DDX1 OS=Homo sapiens OX=9606 GN=DDX1 PE=1 SV=2	DDX1	1	0.000913837	78.043	2	EHK(1)MDQAIIFCR	2.6065	2	1.43297		0.567031		1.03944	1.03869	0.97322	0.948643	1.379		0.583		0.423
Q9Y5B9	781	K	FACT complex subunit SPT16 OS=Homo sapiens OX=9606 GN=SUPT16H PE=1 SV=1	SUPT16H	1	0.00795726	61.48	2	TAFK(1)NFIEK	-0.46276	3	1.35195	1.19291		0.455137	0.977355	1.05331	1.01992	0.949413	1.383	1.133		0.479	0.423
P62333	383	K	26S proteasome regulatory subunit 10B OS=Homo sapiens OX=9606 GN=PSMC6 PE=1 SV=1	PSMC6	0.999937	0.000409663	92.445	2	KLESK(1)LDYKPV	0.45023	4	1.44005	1.42127	0.757439	0.381243	1.05359	1.01547	0.975905	0.955039	1.367	1.4	0.776	0.399	0.426	0.469194
P78527	692	K	DNA-dependent protein kinase catalytic subunit OS=Homo sapiens OX=9606 GN=PRKDC PE=1 SV=3	PRKDC	1	1.91569e-06	114.93	2	SLK(1)HSPEDPEK	-1.4677	4	1.3974	1.58196	0.562265	0.458378	1.11419	1.09519	0.906931	0.883694	1.254	1.444	0.62	0.519	0.426	0.22382
Q14683	324	K	Structural maintenance of chromosomes protein 1A OS=Homo sapiens OX=9606 GN=SMC1A PE=1 SV=2	SMC1A	1	2.84839e-05	94.804	2	SLQNAQK(1)HYK	-1.8082	5	1.55745	1.38002	0.565464	0.497068	1.08013	1.08296	0.941742	0.895167	1.442	1.274	0.6	0.555	0.426	0.0331975
P48444	243	K	Coatomer subunit delta OS=Homo sapiens OX=9606 GN=ARCN1 PE=1 SV=1	ARCN1	1	0.000287823	69.201	2	LK(1)SEGETIMSSSMGK	-0.64723	4	1.28582	1.51824	0.703848	0.492099	0.99042	1.00478	1.02507	0.97973	1.298	1.511	0.687	0.502	0.43	0.323577
Q96MU7	127	K	YTH domain-containing protein 1 OS=Homo sapiens OX=9606 GN=YTHDC1 PE=1 SV=3	YTHDC1	1	6.45112e-06	102.55	2	EPYK(1)NQPEK	-2.2834	4	1.51307	1.51136	0.534138	0.441432	1.15617	1.1323	0.861991	0.849531	1.309	1.335	0.62	0.52	0.432	0.137493
Q9NYL9	103	K	Tropomodulin-3 OS=Homo sapiens OX=9606 GN=TMOD3 PE=1 SV=1	TMOD3	1	0.0014621	56.202	2	QK(1)PVQTFTEEK	-1.1732	3		1.4343	0.921776	0.643923	0.981052	0.964017	1.05364	1.00129		1.488	0.875	0.643	0.432
P62316	79	K	Small nuclear ribonucleoprotein Sm D2 OS=Homo sapiens OX=9606 GN=SNRPD2 PE=1 SV=1	SNRPD2	1	1.67872e-14	144.47	2	EMWTEVPK(1)SGK	1.7652	4	1.32404	1.47135	0.776649	0.427961	1.00716	0.984516	1.02995	0.978376	1.315	1.494	0.754	0.437	0.433	0.457251
Q01813	688	K	ATP-dependent 6-phosphofructokinase, platelet type OS=Homo sapiens OX=9606 GN=PFKP PE=1 SV=2	PFKP	1	0.000637839	100.84	2	NFGTK(1)ISAR	-1.5746	4	1.67251	1.20113	0.635584	0.490781	1.06171	1.03587	0.97077	0.931656	1.575	1.16	0.655	0.527	0.435	0.0617702
O14980	455	K	Exportin-1 OS=Homo sapiens OX=9606 GN=XPO1 PE=1 SV=1	XPO1	1	6.18571e-38	199.4	2	DTDSINLYK(1)NMR	-1.1457	5	1.31599	1.577	0.518506	0.588504	1.04789	1.0824	0.923605	0.946105	1.256	1.457	0.561	0.622	0.437	0.0323619
P78527	2418	K	DNA-dependent protein kinase catalytic subunit OS=Homo sapiens OX=9606 GN=PRKDC PE=1 SV=3	PRKDC	1	0.000347204	114.64	2	SK(1)DFVQVMR	0.023415	3	0.920768	1.53672		0.542514	1.11419	1.09519	0.906931	0.883694	0.826	1.403		0.614	0.438
Q5JTH9	1289	K	RRP12-like protein OS=Homo sapiens OX=9606 GN=RRP12 PE=1 SV=2	RRP12	1	0.0059788	69.905	2	GSQVGHK(1)NR	-1.6311	2	1.24512		0.754876		0.863487	0.824964	1.19635	1.1152	1.442		0.631		0.438
P05783	417	K	Keratin, type I cytoskeletal 18 OS=Homo sapiens OX=9606 GN=KRT18 PE=1 SV=2	KRT18	1	8.57012e-37	177.41	2	IVDGK(1)VVSETNDTK	0.14833	4	1.43277	1.77679	0.471938	0.318503	1.24124	1.30298	0.742911	0.712863	1.154	1.364	0.635	0.447	0.439	0.35758
Q06124	35	K	Tyrosine-protein phosphatase non-receptor type 11 OS=Homo sapiens OX=9606 GN=PTPN11 PE=1 SV=3	PTPN11	1	0.000413246	59.67	2	PSK(1)SNPGDFTLSVR	-3.002	4	1.43276	1.43118	0.365683	0.770374	1.09153	1.02496	0.929235	0.954267	1.313	1.396	0.394	0.807	0.439	0.447781
Q13200	860	K	26S proteasome non-ATPase regulatory subunit 2 OS=Homo sapiens OX=9606 GN=PSMD2 PE=1 SV=3	PSMD2	1	1.15707e-09	82.747	4	PK(1)TITGFQTHTTPVLLAHGER	1.2816	6	1.1246	1.33367	0.541729		0.970739	0.956683	1.05987	1.01271	1.159	1.394	0.511		0.441
Q9BSJ8	817	K	Extended synaptotagmin-1 OS=Homo sapiens OX=9606 GN=ESYT1 PE=1 SV=1	ESYT1	1	9.83596e-08	140.3	3	GTK(1)HLSPYATLTVGDSSHK	-0.57084	4	1.26505	1.44848	0.756884	0.529584	0.936922	0.984002	1.04405	1.03503	1.35	1.472	0.725	0.512	0.442	0.302018
Q12888	1340	K	TP53-binding protein 1 OS=Homo sapiens OX=9606 GN=TP53BP1 PE=1 SV=2	TP53BP1	1	1.21556e-26	189.47	2	GK(1)TSGTEPADFALPSSR	-1.0348	4	1.15022	1.36703	0.688081	0.794678	0.8395	0.87754	1.14983	1.13313	1.37	1.558	0.598	0.701	0.443	0.0223465
P23284	186	K	Peptidyl-prolyl cis-trans isomerase B OS=Homo sapiens OX=9606 GN=PPIB PE=1 SV=2	PPIB	1	2.61813e-15	153.33	2	KVESTK(1)TDSR	-0.21001	4	1.5056	1.50706	0.698069	0.289273	1.1383	1.16748	0.847372	0.846846	1.323	1.291	0.824	0.342	0.444	0.570145
P48681	321	K	Nestin OS=Homo sapiens OX=9606 GN=NES PE=1 SV=2	NES	1	1.54012e-10	117.9	2	LQTPGGGSK(1)TSLSFQDPK	-0.16213	4	0.987125	1.38256		0.630312	0.993847	0.978441	1.02221	1.0055	0.993	1.413		0.627	0.444
Q9NZ01	2	K	Very-long-chain enoyl-CoA reductase OS=Homo sapiens OX=9606 GN=TECR PE=1 SV=1	TECR	1	2.71476e-09	102.03	2	MK(1)HYEVEILDAK	3.3502	6	1.49253	1.40062	0.578317	0.528531	1.03729	1.11418	0.958846	0.889687	1.439	1.257	0.603	0.594	0.446	0.0856138
P22392	26	K	Nucleoside diphosphate kinase B OS=Homo sapiens OX=9606 GN=NME2 PE=1 SV=1	NME2	1	0.00383959	65.156	2	GLVGEIIK(1)R	-0.86081	2		1.39655		0.60345	1.08696	0.981903	0.982789	0.948345		1.422		0.636	0.447
Q9Y3A5	35	K	Ribosome maturation protein SBDS OS=Homo sapiens OX=9606 GN=SBDS PE=1 SV=4	SBDS	1	0.0173216	58.687	2	NK(1)VVGWR	0.047666	3		1.23765	1.33808	0.424269	1.16916	1.11265	0.866987	0.851196		1.112	1.543	0.498	0.448
Q96CT7	121	K	Coiled-coil domain-containing protein 124 OS=Homo sapiens OX=9606 GN=CCDC124 PE=1 SV=1	CCDC124	1	0.000138142	89.382	3	AK(1)SHLEVPLEENVNR	0.69835	4	1.43582	1.35759	0.749805	0.456785	1.05083	0.999676	1.01521	0.934286	1.366	1.358	0.739	0.489	0.45	0.284098
O15143	82	K	Actin-related protein 2/3 complex subunit 1B OS=Homo sapiens OX=9606 GN=ARPC1B PE=1 SV=3	ARPC1B	1	0.000899181	60.892	2	NAYVWTLK(1)GR	-0.80196	3	1.14496	1.16101	0.694032		0.857075	0.941077	1.1535	1.04835	1.336	1.234	0.602		0.451
P60174	6	K	Triosephosphate isomerase OS=Homo sapiens OX=9606 GN=TPI1 PE=1 SV=4	TPI1	1	0.0095039	67.464	2	K(1)FFVGGNWK	-1.2676	3		1.16022	1.38612	0.453659	1.1232	1.03554	0.942568	0.898698		1.12	1.471	0.505	0.451
Q14974	859	K	Importin subunit beta-1 OS=Homo sapiens OX=9606 GN=KPNB1 PE=1 SV=2	KPNB1	1	0.00204132	72.365	2	AK(1)TLATWATK	0.55914	3		1.19316	1.24845	0.558393	0.984476	0.985905	1.00682	1.0228		1.21	1.24	0.546	0.451
P39023	120	K	60S ribosomal protein L3 OS=Homo sapiens OX=9606 GN=RPL3 PE=1 SV=2	RPL3	1	0.00393209	76.833	2	FYK(1)NWHK	-0.96133	4	1.28591	1.48574	0.758669	0.46968	0.986831	1.01607	1.00201	0.995092	1.303	1.462	0.757	0.472	0.452	0.403614
Q9H5V9	128	K	STING ER exit protein OS=Homo sapiens OX=9606 GN=STEEP1 PE=1 SV=1	STEEP1	1	0.000346874	106.47	2	FGQGFGK(1)TNIYTQK	-0.25687	3		1.17905	1.23046	0.590494	0.853849	0.936565	1.17497	1.03462		1.259	1.047	0.571	0.454
P02545	457	K	Prelamin-A/C OS=Homo sapiens OX=9606 GN=LMNA PE=1 SV=1	LMNA	1	1.3386e-60	227.95	2	NK(1)SNEDQSMGNWQIK	0.41325	6	1.19771	1.0941	1.02189	0.68629	0.795597	0.726281	1.2848	1.19332	1.505	1.506	0.795	0.575	0.455	0.226896
Q9NQG5	35	K	Regulation of nuclear pre-mRNA domain-containing protein 1B OS=Homo sapiens OX=9606 GN=RPRD1B PE=1 SV=1	RPRD1B	1	6.35181e-06	142.71	3	K(1)HAGPIVSVWHR	0.51013	7	1.28727	1.45306	0.855183	0.404489	0.989359	0.973755	1.02454	1.01234	1.301	1.492	0.835	0.4	0.455	0.581226
Q13263	340	K	Transcription intermediary factor 1-beta OS=Homo sapiens OX=9606 GN=TRIM28 PE=1 SV=5	TRIM28	1	1.26312e-14	147.78	2	IQK(1)HQEHILR	-0.15217	5	1.34849	1.30059	0.946575	0.404347	0.954993	0.939832	1.06182	1.04335	1.412	1.384	0.891	0.388	0.456	0.544884
P78347	130	K	General transcription factor II-I OS=Homo sapiens OX=9606 GN=GTF2I PE=1 SV=2	GTF2I	1	4.52231e-13	117.41	2	ALGK(1)STVVPVPYEK	-0.75809	4	1.43505	1.65861	0.480316	0.426024	1.21878	1.2111	0.791988	0.778134	1.177	1.37	0.606	0.547	0.457	0.179484
Q02127	185	K	Dihydroorotate dehydrogenase (quinone), mitochondrial OS=Homo sapiens OX=9606 GN=DHODH PE=1 SV=3	DHODH	1	3.23629e-12	113.86	2	NK(1)TSVDAAEDYAEGVR	-0.77966	4	1.27556	1.35495	0.438186	0.931305	0.96712	0.92106	1.05742	1.0544	1.319	1.471	0.414	0.883	0.457	0.442522
Q15398	580	K	Disks large-associated protein 5 OS=Homo sapiens OX=9606 GN=DLGAP5 PE=1 SV=2	DLGAP5	1	0.00202534	65.313	2	LAAIK(1)NAMR	-0.25166	2	1.13254		0.867458		0.76399	0.668172	1.28121	1.28663	1.482		0.677		0.457
O95347	424	K	Structural maintenance of chromosomes protein 2 OS=Homo sapiens OX=9606 GN=SMC2 PE=1 SV=2	SMC2	1	0.000187229	120.33	2	LK(1)HAQQELK	0.31236	4	1.4531	1.31694	0.704329	0.525634	1.01898	1.01784	0.991008	0.972179	1.426	1.294	0.711	0.541	0.458	0.12492
Q15149	1725	K	Plectin OS=Homo sapiens OX=9606 GN=PLEC PE=1 SV=3	PLEC	1	0.000561874	95.138	2	ASFAEK(1)TAQLER	1.9984	4	1.19148	1.3162	1.0383	0.454008	0.885481	0.825506	1.16247	1.12654	1.346	1.594	0.893	0.403	0.458	0.633
Q9NR45	55	K	Sialic acid synthase OS=Homo sapiens OX=9606 GN=NANS PE=1 SV=2	NANS	1	0.00605759	67.507	2	FQK(1)SELEFK	-2.767	3		0.951164	1.56031	0.48853	0.95981	0.935307	1.0561	1.04879		1.017	1.477	0.466	0.458
Q15008	130	K	26S proteasome non-ATPase regulatory subunit 6 OS=Homo sapiens OX=9606 GN=PSMD6 PE=1 SV=1	PSMD6	1	2.05822e-05	118.91	2	TYDK(1)TVALGHR	0.098558	3		1.12118	1.38234	0.496488	1.0146	1.00967	1.00173	0.973994		1.11	1.38	0.51	0.459
P07099	386	K	Epoxide hydrolase 1 OS=Homo sapiens OX=9606 GN=EPHX1 PE=1 SV=1	EPHX1	1	3.35505e-06	128.41	2	ENLGQGWMTQK(1)HER	-0.93877	4	1.04121	0.756051	1.91173	0.291006	0.587732	0.597983	1.43396	1.38033	1.772	1.264	1.333	0.211	0.46	0.900234
P49756	462	K	RNA-binding protein 25 OS=Homo sapiens OX=9606 GN=RBM25 PE=1 SV=3	RBM25	1	0.00439181	49.325	2	LK(1)NWEIR	1.8157	3	1.25312	1.18084	0.566038		1.03126	0.99129	1.01049	0.966965	1.215	1.191	0.56		0.461
Q9NSE4	649	K	Isoleucine--tRNA ligase, mitochondrial OS=Homo sapiens OX=9606 GN=IARS2 PE=1 SV=2	IARS2	1	7.09185e-05	57.279	2	APYK(1)TVIVHGFTLGEK	-2.4081	2		1.33654		0.663464	0.95898	0.95017	1.06726	1.02359		1.407		0.648	0.461
O95456	264	K	Proteasome assembly chaperone 1 OS=Homo sapiens OX=9606 GN=PSMG1 PE=1 SV=1	PSMG1	1	0.000411876	83.214	2	GLVK(1)NIPQSTEILK	0.74686	4	1.30301	1.49383	0.579038	0.624119	1.01719	1.05304	0.936586	0.993184	1.281	1.419	0.618	0.628	0.462	0.0596263
Q13813	1591	K	Spectrin alpha chain, non-erythrocytic 1 OS=Homo sapiens OX=9606 GN=SPTAN1 PE=1 SV=3	SPTAN1	1	3.94312e-05	80.815	3	HQK(1)HQAFEAELHANADR	0.042157	5		1.24374	1.33315	0.423117	1.13564	1.1498	0.868844	0.845717		1.082	1.534	0.5	0.462
Q9HC38	305	K	Glyoxalase domain-containing protein 4 OS=Homo sapiens OX=9606 GN=GLOD4 PE=1 SV=1	GLOD4	0.999976	9.66159e-13	125.17	2	SDEWFAK(1)HNKPK	0.56983	8	1.3939	1.43781	0.656127	0.512161	1.08805	1.02906	0.943437	0.939447	1.281	1.397	0.695	0.545	0.466	0.231913
Q9UKM9	183	K	RNA-binding protein Raly OS=Homo sapiens OX=9606 GN=RALY PE=1 SV=1	RALY	1	1.83613e-05	104.39	2	LK(1)SSELQAIK	-0.94046	4	1.2369	1.61076	0.945841	0.206503	1.05839	0.969034	1.00598	0.966603	1.169	1.662	0.94	0.214	0.466	1.02314
P78406	212	K	mRNA export factor OS=Homo sapiens OX=9606 GN=RAE1 PE=1 SV=1	RAE1	1	4.44078e-05	101.82	3	RIESPLK(1)HQHR	0.74729	7	1.55488	1.32949	0.776177	0.339445	1.13614	1.07035	0.895798	0.897708	1.369	1.242	0.866	0.378	0.468	0.49656
P35606	318	K	Coatomer subunit beta' OS=Homo sapiens OX=9606 GN=COPB2 PE=1 SV=2	COPB2	1	7.1322e-06	112.95	3	IIWAK(1)HSEVQQANLK	-1.1677	10	1.27218	1.4461	1.01448	0.267242	0.980618	0.996571	1.03249	0.990319	1.297	1.451	0.983	0.27	0.472	0.856918
Q9UHX1	168	K	Poly(U)-binding-splicing factor PUF60 OS=Homo sapiens OX=9606 GN=PUF60 PE=1 SV=1	PUF60	1	1.04557e-08	105.94	2	SIDMSWDSVTMK(1)HK	0.24731	4	1.16709	1.69965	0.765881	0.367374	1.06132	1.01274	0.976261	0.949681	1.1	1.678	0.785	0.387	0.472	0.72282
Q92973	81	K	Transportin-1 OS=Homo sapiens OX=9606 GN=TNPO1 PE=1 SV=2	TNPO1	1	7.75214e-09	139.02	2	SLSGLILK(1)NNVK	-3.1137	6	1.25807	1.63817	0.735856	0.367899	1.05049	1.12179	0.919049	0.908671	1.198	1.46	0.801	0.405	0.473	0.586017
P21291	173	K	Cysteine and glycine-rich protein 1 OS=Homo sapiens OX=9606 GN=CSRP1 PE=1 SV=3	CSRP1	1	0.00095546	87.251	2	GCYAK(1)NFGPK	-0.37309	4	1.08353	1.08426	1.20178	0.630424	0.739928	0.695015	1.31178	1.25327	1.464	1.56	0.916	0.503	0.474	0.453503
P50502	153	K	Hsc70-interacting protein OS=Homo sapiens OX=9606 GN=ST13 PE=1 SV=2	ST13	1	0.0101449	76.833	2	LAILYAK(1)R	0.22592	3	1.24026	1.26128	0.498462		1.08869	1.06972	0.919552	0.922036	1.139	1.179	0.542		0.476
Q9NZM1	14	K	Myoferlin OS=Homo sapiens OX=9606 GN=MYOF PE=1 SV=1	MYOF	1	0.000636366	70.195	2	VIVESASNIPK(1)TK	0.10469	4	0.97218	0.970489	1.48822	0.569114	0.62598	0.6158	1.38932	1.3689	1.553	1.576	1.071	0.416	0.477	0.631504
O94903	125	K	Pyridoxal phosphate homeostasis protein OS=Homo sapiens OX=9606 GN=PLPBP PE=1 SV=1	PLPBP	1	0.00102715	103.87	2	LADK(1)VNSSWQR	1.9466	4	1.61459	1.41729	0.523493	0.444626	1.23512	1.16066	0.786143	0.818078	1.307	1.221	0.666	0.544	0.478	0.0946754
P07355	152	K	Annexin A2 OS=Homo sapiens OX=9606 GN=ANXA2 PE=1 SV=2	ANXA2	1	0.000755634	95.311	2	EMYK(1)TDLEK	1.0905	5	1.25774	1.15769	0.951846	0.632728	0.878947	0.809229	1.16798	1.14384	1.431	1.431	0.815	0.553	0.478	0.272192
P46777	220	K	60S ribosomal protein L5 OS=Homo sapiens OX=9606 GN=RPL5 PE=1 SV=3	RPL5	1	0.00127839	69.276	2	YLMEEDEDAYK(1)K	0.76092	3		0.961514	1.56666	0.471828	1.07073	0.946183	1.01161	0.971476		1.016	1.549	0.486	0.478
Q8NBU5	274	K	Outer mitochondrial transmembrane helix translocase OS=Homo sapiens OX=9606 GN=ATAD1 PE=1 SV=1	ATAD1	1	0.00512535	72.042	2	LILK(1)NENVDR	0.94357	2	1.26492		0.735076		0.925077	0.920895	1.12437	1.02966	1.367		0.654		0.478
Q06124	280	K	Tyrosine-protein phosphatase non-receptor type 11 OS=Homo sapiens OX=9606 GN=PTPN11 PE=1 SV=3	PTPN11	1	3.63539e-06	117.99	2	YK(1)NILPFDHTR	-0.53942	8	1.48858	1.31628	0.654747	0.540401	1.09153	1.02496	0.929235	0.954267	1.364	1.284	0.705	0.566	0.479	0.112192
P29692	117	K	Elongation factor 1-delta OS=Homo sapiens OX=9606 GN=EEF1D PE=1 SV=5	EEF1D	1	5.42838e-06	117.99	2	LNVLEK(1)SSPGHR	-0.53916	4	1.37489	1.31794	0.910952	0.396215	0.992574	1.02197	1.03106	0.954399	1.385	1.29	0.884	0.415	0.48	0.465512
P31948	246	K	Stress-induced-phosphoprotein 1 OS=Homo sapiens OX=9606 GN=STIP1 PE=1 SV=1	STIP1	1	1.40072e-28	175.64	2	DFDTALK(1)HYDK	0.73711	5	1.39489	1.2806	0.791735	0.53277	1.00243	0.974068	1.04488	0.97862	1.392	1.315	0.758	0.544	0.48	0.193182
P13010	439	K	X-ray repair cross-complementing protein 5 OS=Homo sapiens OX=9606 GN=XRCC5 PE=1 SV=3	XRCC5	1	4.57388e-05	101.82	2	QYMFSSLK(1)NSK	-0.79402	4	1.35854	1.40798	0.826646	0.406833	1.03218	1.04767	0.979428	0.940724	1.316	1.344	0.844	0.432	0.481	0.470424
P46776	94	K	60S ribosomal protein L27a OS=Homo sapiens OX=9606 GN=RPL27A PE=1 SV=2	RPL27A	1	4.88639e-09	148.76	2	NK(1)TGAAPIIDVVR	-1.1391	4	1.39834	1.25398	0.773071	0.574611	1.01077	0.942688	1.04657	0.999973	1.383	1.33	0.739	0.575	0.483	0.149327
Q9H299	18	K	SH3 domain-binding glutamic acid-rich-like protein 3 OS=Homo sapiens OX=9606 GN=SH3BGRL3 PE=1 SV=1	SH3BGRL3	1	2.0154e-06	106	2	EIK(1)SQQSEVTR	-0.49972	3	1.13633	1.07567	0.787997		0.843372	0.797583	1.21177	1.14727	1.347	1.349	0.65		0.483
Q8N6T3	285	K	ADP-ribosylation factor GTPase-activating protein 1 OS=Homo sapiens OX=9606 GN=ARFGAP1 PE=1 SV=2	ARFGAP1	1	0.00216162	78.816	2	VQGVGSK(1)GWR	1.3545	2		1.48938		0.510624	1.1128	1.18484	0.863131	0.839224		1.257		0.608	0.484
P04080	91	K	Cystatin-B OS=Homo sapiens OX=9606 GN=CSTB PE=1 SV=2	CSTB	1	0.0115287	58.916	2	AK(1)HDELTYF	-0.49798	4	1.27642	1.17775	0.869194	0.676635	0.899707	0.841984	1.1594	1.09891	1.419	1.399	0.75	0.616	0.485	0.129892
Q9BXP5	735	K	Serrate RNA effector molecule homolog OS=Homo sapiens OX=9606 GN=SRRT PE=1 SV=1	SRRT	1	0.00095166	88.921	3	HIFNK(1)HAEK	2.0474	7	1.42422	1.43857	0.812853	0.324357	1.11612	1.0891	0.920971	0.873813	1.276	1.321	0.883	0.371	0.486	0.597371
Q9NWH9	401	K	SAFB-like transcription modulator OS=Homo sapiens OX=9606 GN=SLTM PE=1 SV=2	SLTM	1	0.00227334	63.397	2	AADLK(1)NLFGK	-0.4665	3	1.2117	1.22725		0.561056	1.00265	1.00919	1.03906	0.949092	1.208	1.216		0.591	0.486
Q9NZU5	331	K	LIM and cysteine-rich domains protein 1 OS=Homo sapiens OX=9606 GN=LMCD1 PE=1 SV=1	LMCD1	1	8.45211e-05	95.656	3	K(1)HFVCEGCEQLLSGR	1.5622	5	1.34254	1.74933	0.688411	0.219724	1.25975	1.15659	0.819299	0.764361	1.066	1.512	0.84	0.287	0.489	0.864724
P48556	138	K	26S proteasome non-ATPase regulatory subunit 8 OS=Homo sapiens OX=9606 GN=PSMD8 PE=1 SV=2	PSMD8	1	3.43382e-21	142.56	2	LTK(1)QQLILAR	-0.5701	4	1.38559	1.35501	0.813041	0.446352	1.06289	1.00104	0.979183	0.956894	1.304	1.354	0.83	0.466	0.49	0.42239
Q8TAQ2	622	K	SWI/SNF complex subunit SMARCC2 OS=Homo sapiens OX=9606 GN=SMARCC2 PE=1 SV=1	SMARCC2	1	0.000798833	88.42	2	DDWNK(1)VSEHVGSR	3.4894	2	1.38262		0.617384		1.05806	1.03626	0.964431	0.941249	1.307		0.64		0.49
A6NHR9	1349	K	Structural maintenance of chromosomes flexible hinge domain-containing protein 1 OS=Homo sapiens OX=9606 GN=SMCHD1 PE=1 SV=2	SMCHD1	1	0.000140243	84.309	2	AIYNK(1)SIIEGPIIK	-1.3961	2		1.33286		0.667142	1.00736	0.98622	1.0015	1.00492		1.351		0.664	0.491
Q15067	643	K	Peroxisomal acyl-coenzyme A oxidase 1 OS=Homo sapiens OX=9606 GN=ACOX1 PE=1 SV=3	ACOX1	1	6.8075e-13	135.24	2	NSPLNK(1)AEVHESYK	-0.34653	3	1.19166	1.51055	0.297794		1.26884	1.44893	0.646194	0.636038	0.939	1.043	0.461		0.491
Q15393	109	K	Splicing factor 3B subunit 3 OS=Homo sapiens OX=9606 GN=SF3B3 PE=1 SV=4	SF3B3	1	3.21364e-38	200.06	3	IHQETFGK(1)SGCR	1.0521	10	1.2726	1.51763	0.698819	0.510951	1.03619	1.07569	0.958623	0.9295	1.228	1.411	0.729	0.55	0.492	0.293191
Q9UPN3	868	K	Microtubule-actin cross-linking factor 1, isoforms 1/2/3/5 OS=Homo sapiens OX=9606 GN=MACF1 PE=1 SV=4	MACF1	1	0.00390304	76.563	2	SPDHVLK(1)NTISVK	1.5208	3	1.07892	0.957396	0.963681		0.720645	0.695148	1.30812	1.27609	1.497	1.377	0.737		0.492
P35221	737	K	Catenin alpha-1 OS=Homo sapiens OX=9606 GN=CTNNA1 PE=1 SV=1	CTNNA1	1	0.000385748	83.214	2	GPLK(1)NTSDVISAAK	0.26767	3	1.30162	1.22257	0.475814		1.1507	1.13771	0.846574	0.865024	1.131	1.075	0.562		0.497
P14868	74	K	Aspartate--tRNA ligase, cytoplasmic OS=Homo sapiens OX=9606 GN=DARS1 PE=1 SV=2	DARS1	1	0.000413041	77.072	2	GK(1)QCFLVLR	0.068237	4	1.38298	1.22264	0.85278	0.541599	1.02753	0.904793	1.06009	1.00759	1.346	1.351	0.804	0.538	0.498	0.282843
Q9UII2	82	K	ATPase inhibitor, mitochondrial OS=Homo sapiens OX=9606 GN=ATP5IF1 PE=1 SV=1	ATP5IF1	1	5.73196e-07	136.06	3	HHEEEIVHHK(1)K	-0.50496	6	1.01731	1.38443	0.919268	0.678991	0.844592	0.746202	1.04933	1.35987	1.204	1.855	0.876	0.499	0.498	0.651077
Q9NVP1	135	K	ATP-dependent RNA helicase DDX18 OS=Homo sapiens OX=9606 GN=DDX18 PE=1 SV=2	DDX18	1	5.24325e-09	145.08	2	GK(1)SEEESAETTK	-0.88469	4	0.994778	1.74144	0.851135	0.412648	0.975465	0.957276	1.08785	0.979405	1.02	1.819	0.782	0.421	0.499	0.759538
P40123	175	K	Adenylyl cyclase-associated protein 2 OS=Homo sapiens OX=9606 GN=CAP2 PE=1 SV=1	CAP2	1	0.00591307	72.042	2	DYK(1)HSDLR	-0.40727	3	0.675946		1.30977	1.01428	0.411542	0.415119	1.58986	1.58348	1.642		0.824	0.641	0.502
P31949	27	K	Protein S100-A11 OS=Homo sapiens OX=9606 GN=S100A11 PE=1 SV=2	S100A11	1	5.90941e-05	117.21	2	YAGK(1)DGYNYTLSK	0.14123	4	0.894968	0.907919	1.35525	0.841864	0.783886	0.366122	1.61707	1.23292	1.142	2.48	0.838	0.683	0.504	0.643334
Q04837	103	K	Single-stranded DNA-binding protein, mitochondrial OS=Homo sapiens OX=9606 GN=SSBP1 PE=1 SV=1	SSBP1	1	0.0122642	47.349	2	DVAYQYVK(1)K	-1.3101	3		1.08208	1.35145	0.566477	0.947839	0.975547	1.06579	1.01083		1.109	1.268	0.56	0.505
Q9NQW6	500	K	Anillin OS=Homo sapiens OX=9606 GN=ANLN PE=1 SV=2	ANLN	1	0.000788644	74.733	2	VTENQIPAK(1)NSSTEPK	-0.19336	3	1.22445	1.09878	0.676776		0.956891	0.867025	1.04529	1.13079	1.28	1.267	0.647		0.505
Q9H2G2	1126	K	STE20-like serine/threonine-protein kinase OS=Homo sapiens OX=9606 GN=SLK PE=1 SV=1	SLK	1	0.00209771	53.028	3	MAQHQK(1)HENQMR	0.44143	3	1.07151		1.09091	0.837574	0.657818	0.688578	1.32171	1.33189	1.629		0.825	0.629	0.506
P39019	29	K	40S ribosomal protein S19 OS=Homo sapiens OX=9606 GN=RPS19 PE=1 SV=2	RPS19	1	0.00129145	79.889	2	LK(1)VPEWVDTVK	-1.0341	4	1.15722	1.47738	0.83412	0.531281	1.01781	0.916376	1.07713	0.988677	1.137	1.612	0.774	0.537	0.507	0.485351
P11142	539	K	Heat shock cognate 71 kDa protein OS=Homo sapiens OX=9606 GN=HSPA8 PE=1 SV=1	HSPA8	1	9.17612e-05	117.41	2	VSSK(1)NSLESYAFNMK	-2.5582	2		1.34042		0.659583	0.993638	1.01409	1.01436	0.977908		1.322		0.674	0.51
P47756	235	K	F-actin-capping protein subunit beta OS=Homo sapiens OX=9606 GN=CAPZB PE=1 SV=4	CAPZB	1	1.09709e-05	97.175	2	STLNEIYFGK(1)TK	-2.6741	4	1.23294	1.70634	0.691211	0.369511	1.1943	1.04875	0.878594	0.878364	1.032	1.627	0.787	0.421	0.511	0.69742
O75131	52	K	Copine-3 OS=Homo sapiens OX=9606 GN=CPNE3 PE=1 SV=1	CPNE3	1	3.20228e-05	118.91	2	IK(1)NCLNPQFSK	0.60313	4	1.34895	1.14903	1.07263	0.429394	0.944951	0.929415	1.08909	1.03655	1.428	1.236	0.985	0.414	0.512	0.489801
Q99829	182	K	Copine-1 OS=Homo sapiens OX=9606 GN=CPNE1 PE=1 SV=1	CPNE1	1	1.06947e-13	166.71	2	SEVIK(1)NNLNPTWK	0.20798	4	1.10212	1.38054	1.09505	0.422299	0.912769	0.840437	1.14894	1.09786	1.207	1.643	0.953	0.385	0.512	0.767874
P08238	275	K	Heat shock protein HSP 90-beta OS=Homo sapiens OX=9606 GN=HSP90AB1 PE=1 SV=4	HSP90AB1	1	1.88368e-06	96.957	2	EK(1)YIDQEELNK	0.084307	4	1.12779	1.59108	0.743867	0.537261	1.02837	1.00587	1.01151	0.954243	1.097	1.582	0.735	0.563	0.513	0.43281
P35579	1518	K	Myosin-9 OS=Homo sapiens OX=9606 GN=MYH9 PE=1 SV=4	MYH9	1	0.000228585	89.382	2	DDVGK(1)SVHELEK	0.60978	3		1.54091	0.949853	0.509237	1.22332	1.19905	0.805358	0.772271		1.285	1.179	0.659	0.513
Q01469	17	K	Fatty acid-binding protein 5 OS=Homo sapiens OX=9606 GN=FABP5 PE=1 SV=3	FABP5	1	0.000214296	97.175	2	LVDSK(1)GFDEYMK	2.0075	6	1.42667	1.56547	0.71432	0.29354	1.2224	1.1739	0.822308	0.781386	1.167	1.334	0.869	0.376	0.514	0.637567
Q92793	1591	K	CREB-binding protein OS=Homo sapiens OX=9606 GN=CREBBP PE=1 SV=3	CREBBP	1	5.8554e-74	208.35	2	NNK(1)K(1)TNK(1)NK(1)SSISR	2.0711	17	1.37977	1.38295	0.627952	0.609334	1.05911	1.07914	0.963179	0.898568	1.303	1.282	0.652	0.678	0.514	0.0398564
Q8NEY8	160	K	Periphilin-1 OS=Homo sapiens OX=9606 GN=PPHLN1 PE=1 SV=2	PPHLN1	1	0.000914436	61.194	3	SK(1)SYSFHQSQHR	-1.025	2	1.39832		0.60168		1.11668	1.02928	0.930989	0.923055	1.252		0.646		0.516
Q13263	337	K	Transcription intermediary factor 1-beta OS=Homo sapiens OX=9606 GN=TRIM28 PE=1 SV=5	TRIM28	1	1.31011e-21	133.76	2	QHWTMTK(1)IQK	0.27092	4	1.22109	1.32884	0.996779	0.453294	0.954993	0.939832	1.06182	1.04335	1.279	1.414	0.939	0.434	0.52	0.580086
P26639	319	K	Threonine--tRNA ligase 1, cytoplasmic OS=Homo sapiens OX=9606 GN=TARS1 PE=1 SV=3	TARS1	1	0.00429728	75.243	2	FQEEAK(1)NR	1.9317	3	1.22685	1.13482	0.638334		0.99854	1.0197	0.994172	0.987593	1.229	1.113	0.642		0.522
Q8N4V1	77	K	ER membrane protein complex subunit 5 OS=Homo sapiens OX=9606 GN=MMGT1 PE=1 SV=1	MMGT1	1	0.000152199	76.572	2	DMDATSELK(1)NK	1.8384	3		1.21037	1.13569	0.653934	0.884396	0.988661	1.10283	1.02412		1.224	1.03	0.639	0.522
Q9UBD5	145	K	Origin recognition complex subunit 3 OS=Homo sapiens OX=9606 GN=ORC3 PE=1 SV=1	ORC3	1	1.6723e-06	88.24	2	DCPDMK(1)HFLQK	-0.64096	4	1.39075	1.16484	0.803436	0.640974	0.968977	0.951694	1.04348	1.03584	1.435	1.224	0.77	0.619	0.522	0.0420332
Q16531	191	K	DNA damage-binding protein 1 OS=Homo sapiens OX=9606 GN=DDB1 PE=1 SV=1	DDB1	1	6.92407e-05	96.957	2	HVK(1)TYEVSLR	-0.54596	3		1.31054	1.14401	0.545449	1.08606	1.11331	0.914207	0.886426		1.177	1.251	0.615	0.523
Q9BXS5	326	K	AP-1 complex subunit mu-1 OS=Homo sapiens OX=9606 GN=AP1M1 PE=1 SV=3	AP1M1	1	0.000972078	92.732	2	FK(1)TTVGSVK	-1.5382	4	1.43153	1.18456	0.901518	0.482397	1.00113	1.01155	0.999061	0.988261	1.43	1.171	0.902	0.488	0.524	0.28878
Q13442	132	K	28 kDa heat- and acid-stable phosphoprotein OS=Homo sapiens OX=9606 GN=PDAP1 PE=1 SV=1	PDAP1	1	7.47417e-10	152.17	2	MHLAGK(1)TEQAK	-2.0937	4	1.30879	1.65736	0.568233	0.465612	1.11	1.2847	0.800065	0.805243	1.179	1.29	0.71	0.578	0.525	0.207418
P04792	198	K	Heat shock protein beta-1 OS=Homo sapiens OX=9606 GN=HSPB1 PE=1 SV=2	HSPB1	1	2.64314e-13	180.17	2	AQLGGPEAAK(1)SDETAAK	1.1779	4	1.80197	1.73827	0.261482	0.198275	1.64433	1.55759	0.381352	0.416733	1.096	1.116	0.686	0.476	0.526	0.267264
P27816	1015	K	Microtubule-associated protein 4 OS=Homo sapiens OX=9606 GN=MAP4 PE=1 SV=3	MAP4	1	1.46686e-05	112.73	3	DNIK(1)HVPGGGNVQIQNK	2.4146	4	1.16835	1.31854	1.09917	0.413943	0.952154	0.864468	1.12999	1.05339	1.227	1.525	0.973	0.393	0.526	0.71989
P63104	49	K	14-3-3 protein zeta/delta OS=Homo sapiens OX=9606 GN=YWHAZ PE=1 SV=1	YWHAZ	1	7.09163e-37	175.54	2	NLLSVAYK(1)NVVGAR	-0.43458	15	1.07091	1.59698	0.534518	0.797591	1.04429	1.00846	0.989911	0.957334	1.025	1.584	0.54	0.833	0.526	0.00134303
P61254	63	K	60S ribosomal protein L26 OS=Homo sapiens OX=9606 GN=RPL26 PE=1 SV=1	RPL26	1	9.41867e-05	102.46	2	GHYK(1)GQQIGK	0.0067102	3		1.05586	1.31284	0.631301	0.997363	0.910252	1.05713	1.03526		1.16	1.242	0.61	0.526
Q8IWX8	879	K	Calcium homeostasis endoplasmic reticulum protein OS=Homo sapiens OX=9606 GN=CHERP PE=1 SV=3	CHERP	1	0.00274178	79.809	2	DK(1)WDQYK	0.14523	3		1.43268	0.87368	0.693643	1.02104	1.03939	0.984504	0.95506		1.378	0.887	0.726	0.527
P07814	725	K	Bifunctional glutamate/proline--tRNA ligase OS=Homo sapiens OX=9606 GN=EPRS1 PE=1 SV=5	EPRS1	1	3.0748e-14	153.25	2	VEATK(1)NETSAPFK	-1.5492	4	1.25776	1.15893	0.901567	0.681736	0.909929	0.877228	1.11663	1.09621	1.382	1.321	0.807	0.622	0.528	0.151475
P46100	866	K	Transcriptional regulator ATRX OS=Homo sapiens OX=9606 GN=ATRX PE=1 SV=5	ATRX	1	5.23604e-05	121.8	2	GMDNQGHK(1)NLK	-1.5374	3		1.27477	0.835952	0.889277	0.812286	0.872294	1.16345	1.15197		1.461	0.719	0.772	0.528
Q6P1N9	27	K	Putative deoxyribonuclease TATDN1 OS=Homo sapiens OX=9606 GN=TATDN1 PE=1 SV=2	TATDN1	1	0.000164941	95.656	2	GVQK(1)HQDDLQDVIGR	-0.51555	7	1.5221	0.95897	0.997932	0.521002	1.01772	0.856545	1.08502	1.04072	1.496	1.12	0.92	0.501	0.531	0.223717
O75116	224	K	Rho-associated protein kinase 2 OS=Homo sapiens OX=9606 GN=ROCK2 PE=1 SV=4	ROCK2	1	0.000188784	91.939	3	DVKPDNMLLDK(1)HGHLK	0.25281	4	1.29171	1.15398	0.984671	0.569646	0.946454	0.88907	1.11688	1.04759	1.365	1.298	0.882	0.544	0.532	0.301433
P00441	137	K	Superoxide dismutase [Cu-Zn] OS=Homo sapiens OX=9606 GN=SOD1 PE=1 SV=2	SOD1	1	9.11773e-48	223.55	2	GGNEESTK(1)TGNAGSR	0.76699	4	1.33656	1.39063	0.716103	0.556716	1.0217	1.1131	0.95801	0.907193	1.308	1.249	0.747	0.614	0.532	0.105101
P22059	230	K	Oxysterol-binding protein 1 OS=Homo sapiens OX=9606 GN=OSBP PE=1 SV=1	OSBP	1	1.1926e-10	81.409	3	VEDLSTCNDLIAK(1)HGTALQR	0.38278	2	1.315		0.684996		1.02192	1.01185	0.999533	0.966696	1.287		0.685		0.532
P12270	290	K	Nucleoprotein TPR OS=Homo sapiens OX=9606 GN=TPR PE=1 SV=3	TPR	1	0.000247785	87.727	2	LSNLYK(1)SAADDSEAK	-0.60479	3	1.17137	1.34919	0.479437		1.13217	1.11777	0.868918	0.88114	1.035	1.207	0.552		0.533
O00571	81	K	ATP-dependent RNA helicase DDX3X OS=Homo sapiens OX=9606 GN=DDX3X PE=1 SV=3	DDX3X	1	0.00137599	81.163	2	GK(1)SSFFSDR	-0.047654	4	1.26249	1.30316	0.804625	0.629724	0.97119	0.985238	1.04309	1.00049	1.3	1.323	0.771	0.629	0.534	0.156252
P13797	52	K	Plastin-3 OS=Homo sapiens OX=9606 GN=PLS3 PE=1 SV=4	PLS3	1	0.00157804	72.365	2	EANMPLPGYK(1)VR	1.4873	2		0.974527		1.02547	0.689905	0.667189	1.33271	1.31019		1.461		0.783	0.536
P07195	156	K	L-lactate dehydrogenase B chain OS=Homo sapiens OX=9606 GN=LDHB PE=1 SV=2	LDHB	1	0.000229775	125.5	2	LSGLPK(1)HR	0.38474	4	1.24982	1.32788	1.0241	0.398191	0.985657	0.969319	1.01674	1.02829	1.268	1.37	1.007	0.387	0.538	0.672934
O14929	15	K	Histone acetyltransferase type B catalytic subunit OS=Homo sapiens OX=9606 GN=HAT1 PE=1 SV=1	HAT1	1	0.00163068	50.297	2	FLVEYK(1)SAVEK	0.25435	4	1.34436	1.45988	0.468179	0.727581	1.10083	1.1303	0.913621	0.855254	1.221	1.292	0.512	0.851	0.539	0.314853
P28838	229	K	Cytosol aminopeptidase OS=Homo sapiens OX=9606 GN=LAP3 PE=1 SV=3	LAP3	1	0.00140119	76.85	2	SASSK(1)TEVHIR	0.47498	3		1.11325	1.28343	0.60332	1.004	0.988801	1.01378	0.993411		1.126	1.266	0.607	0.539
P31948	325	K	Stress-induced-phosphoprotein 1 OS=Homo sapiens OX=9606 GN=STIP1 PE=1 SV=1	STIP1	1	2.17611e-19	187.51	3	DAIHFYNK(1)SLAEHR	0.79802	14	1.32422	1.24523	0.875814	0.55473	1.00243	0.974068	1.04488	0.97862	1.321	1.278	0.838	0.567	0.539	0.249258
O00541	98	K	Pescadillo homolog OS=Homo sapiens OX=9606 GN=PES1 PE=1 SV=1	PES1	1	0.000120435	117.45	2	AYGK(1)SEWNTVER	-1.4558	4	1.23247	1.34968	0.960958	0.45689	1.00917	0.960222	1.04387	0.986736	1.221	1.406	0.921	0.463	0.542	0.554978
P08243	168	K	Asparagine synthetase [glutamine-hydrolyzing] OS=Homo sapiens OX=9606 GN=ASNS PE=1 SV=4	ASNS	1	0.000170784	94.507	2	GLVTLK(1)HSATPFLK	-2.3622	3		0.707799	1.5425	0.749701	0.799958	0.657841	1.26032	1.28188		1.076	1.224	0.585	0.544
Q29RF7	1136	K	Sister chromatid cohesion protein PDS5 homolog A OS=Homo sapiens OX=9606 GN=PDS5A PE=1 SV=1	PDS5A	0.999999	0.000148851	65.212	3	PK(1)PAGVLGAVNKPLSATGR	-1.4401	2	1.38207		0.617929		1.10405	1.11196	0.90335	0.880647	1.252		0.684		0.546
O15355	172	K	Protein phosphatase 1G OS=Homo sapiens OX=9606 GN=PPM1G PE=1 SV=1	PPM1G	1	1.53786e-34	107.42	3	GPPHSK(1)SGGGTGEEPGSQGLNGEAGPEDSTR	1.0731	4	1.26308	1.34507	0.762144	0.629704	1.00111	1.02587	1.00671	0.966308	1.262	1.311	0.757	0.652	0.548	0.132784
Q02790	287	K	Peptidyl-prolyl cis-trans isomerase FKBP4 OS=Homo sapiens OX=9606 GN=FKBP4 PE=1 SV=3	FKBP4	1	4.08877e-09	113.7	2	YK(1)QALLQYK	1.7963	4	1.3667	1.41041	0.91765	0.305237	1.12173	1.09235	0.915876	0.870042	1.218	1.291	1.002	0.351	0.548	0.711627
Q08211	1024	K	ATP-dependent RNA helicase A OS=Homo sapiens OX=9606 GN=DHX9 PE=1 SV=4	DHX9	1	2.74482e-10	103.17	3	NALIHK(1)SSVNCPFSSQDMK	1.2784	7	1.25946	1.50462	0.696681	0.539242	1.06847	1.1202	0.913598	0.897739	1.179	1.343	0.763	0.601	0.548	0.257012
P52565	141	K	Rho GDP-dissociation inhibitor 1 OS=Homo sapiens OX=9606 GN=ARHGDIA PE=1 SV=3	ARHGDIA	1	4.15842e-48	158.59	2	IDK(1)TDYMVGSYGPR	-0.016584	9	1.25383	1.43895	0.580128	0.727095	1.03764	1.08433	0.964773	0.913255	1.208	1.327	0.601	0.796	0.549	0.131375
P62826	99	K	GTP-binding nuclear protein Ran OS=Homo sapiens OX=9606 GN=RAN PE=1 SV=3	RAN	1	2.92155e-14	171.34	2	VTYK(1)NVPNWHR	-0.83817	8	1.35649	1.30514	0.743253	0.595121	1.05949	1.03513	0.965084	0.940295	1.28	1.261	0.77	0.633	0.552	0.128099
P12814	676	K	Alpha-actinin-1 OS=Homo sapiens OX=9606 GN=ACTN1 PE=1 SV=2	ACTN1	1	0.00365534	99.174	2	QYEK(1)SIVNYKPK	0.12221	3	1.35852	1.0575	0.583973		1.13112	1.12133	0.878589	0.868955	1.201	0.943	0.665		0.554
Q00688	99	K	Peptidyl-prolyl cis-trans isomerase FKBP3 OS=Homo sapiens OX=9606 GN=FKBP3 PE=1 SV=1	FKBP3	1	9.87667e-37	171.2	2	ETK(1)SEETLDEGPPK	0.24907	4	1.4568	1.30537	0.673171	0.564661	1.12113	1.09138	0.935352	0.852139	1.299	1.196	0.72	0.663	0.554	0
P06733	60	K	Alpha-enolase OS=Homo sapiens OX=9606 GN=ENO1 PE=1 SV=2	ENO1	1	0.0202716	65.156	2	YMGK(1)GVSK	-1.3427	3		1.53236	0.842687	0.624951	1.13028	1.15974	0.859699	0.850281		1.321	0.98	0.735	0.556
P31939	66	K	Bifunctional purine biosynthesis protein ATIC OS=Homo sapiens OX=9606 GN=ATIC PE=1 SV=3	ATIC	1	8.34287e-13	147.02	4	VK(1)TLHPAVHAGILAR	0.89471	10	1.25922	1.33873	0.942512	0.459537	1.01226	1.00916	1.0009	0.977689	1.244	1.327	0.942	0.47	0.556	0.512987
P35658	1004	K	Nuclear pore complex protein Nup214 OS=Homo sapiens OX=9606 GN=NUP214 PE=1 SV=2	NUP214	1	3.04517e-13	147.02	2	TSCK(1)DDEAVVQAPR	0.20793	4	1.06396	1.40171	1.11663	0.417697	0.904299	0.910146	1.10021	1.08535	1.177	1.54	1.015	0.385	0.556	0.778326
Q9UPN3	6265	K	Microtubule-actin cross-linking factor 1, isoforms 1/2/3/5 OS=Homo sapiens OX=9606 GN=MACF1 PE=1 SV=4	MACF1	1	0.00160609	55.754	3	VIEVELAK(1)HHVLK	-1.8315	2		0.988152		1.01185	0.720645	0.695148	1.30812	1.27609		1.421		0.793	0.558
P26447	48	K	Protein S100-A4 OS=Homo sapiens OX=9606 GN=S100A4 PE=1 SV=1	S100A4	1	0.00135843	90.308	2	ELPSFLGK(1)R	-1.7175	3		1.3838	1.00587	0.610331	1.11255	1.11062	0.899607	0.877226		1.246	1.118	0.696	0.559
Q16543	126	K	Hsp90 co-chaperone Cdc37 OS=Homo sapiens OX=9606 GN=CDC37 PE=1 SV=1	CDC37	1	0.00094068	98.167	2	DGFSK(1)SMVNTKPEK	1.0664	3	1.09539	1.29221	0.6124		1.00483	1.01833	1.00549	0.971349	1.09	1.269	0.609		0.559
P21796	12	K	Voltage-dependent anion-selective channel protein 1 OS=Homo sapiens OX=9606 GN=VDAC1 PE=1 SV=2	VDAC1	1	0.00239051	46.068	2	AVPPTYADLGK(1)SAR	-1.2341	2	1.34414		0.65586		1.08825	1.05754	0.946157	0.908054	1.235		0.693		0.561
P43243	524	K	Matrin-3 OS=Homo sapiens OX=9606 GN=MATR3 PE=1 SV=2	MATR3	1	5.48139e-06	105.04	2	IK(1)NYILMR	-0.403	4	1.26295	1.50226	1.0189	0.215891	1.06684	1.12836	0.912369	0.892434	1.184	1.331	1.117	0.242	0.562	0.956637
Q10567	318	K	AP-1 complex subunit beta-1 OS=Homo sapiens OX=9606 GN=AP1B1 PE=1 SV=2	AP1B1	1	0.000107316	125.17	3	RPEILK(1)HEMK	-1.7956	5	1.2716	1.26465	0.849425	0.614333	0.918338	1.06726	1.00206	1.01234	1.385	1.185	0.848	0.607	0.562	0.12582
Q92616	436	K	eIF-2-alpha kinase activator GCN1 OS=Homo sapiens OX=9606 GN=GCN1 PE=1 SV=6	GCN1	1	0.000851714	60.547	2	AFSLK(1)TSTSAVR	-2.0737	3	1.13586	1.18448	0.679665		0.959997	1.00273	1.02193	1.01534	1.183	1.181	0.665		0.562
Q9UBK8	598	K	Methionine synthase reductase OS=Homo sapiens OX=9606 GN=MTRR PE=1 SV=4	MTRR	1	1.15838e-08	117.45	3	HFLK(1)HGILTHLK	0.94284	6	1.2735	1.51411	0.737978	0.474415	1.09138	1.15222	0.898727	0.857675	1.167	1.314	0.821	0.553	0.562	0.355753
P13073	53	K	Cytochrome c oxidase subunit 4 isoform 1, mitochondrial OS=Homo sapiens OX=9606 GN=COX4I1 PE=1 SV=1	COX4I1	1	1.1219e-06	148.62	3	DHPLPEVAHVK(1)HLSASQK	0.10715	5	1.42906	1.64184	0.584748	0.344353	1.30421	1.27896	0.714523	0.702303	1.096	1.284	0.818	0.49	0.564	0.45636
P48729	8	K	Casein kinase I isoform alpha OS=Homo sapiens OX=9606 GN=CSNK1A1 PE=1 SV=2	CSNK1A1	1	1.11916e-07	115.05	2	ASSSGSK(1)AEFIVGGK	-0.71445	4	1.32974	1.49651	0.462614	0.711143	1.16421	1.15071	0.857934	0.827146	1.142	1.301	0.539	0.86	0.566	0.23591
P53621	441	K	Coatomer subunit alpha OS=Homo sapiens OX=9606 GN=COPA PE=1 SV=2	COPA	1	0.00528013	88.921	2	NLK(1)NEITK	0.35525	3	1.15166	1.17252	0.675824		0.978197	1.01476	1.0153	0.991745	1.177	1.155	0.666		0.566
P62873	15	K	Guanine nucleotide-binding protein G(I)/G(S)/G(T) subunit beta-1 OS=Homo sapiens OX=9606 GN=GNB1 PE=1 SV=3	GNB1	1	5.08399e-50	208.6	2	QEAEQLK(1)NQIR	-2.4746	4	1.39927	1.35251	0.887153	0.361065	1.17256	1.03143	0.905719	0.890296	1.193	1.311	0.98	0.406	0.566	0.638959
P62847	37	K	40S ribosomal protein S24 OS=Homo sapiens OX=9606 GN=RPS24 PE=1 SV=1	RPS24	1	0.000593836	94.806	2	ATVPK(1)TEIR	-1.251	3	1.59917		0.874327	0.526504	1.02709	0.931394	0.990677	1.05084	1.557		0.883	0.501	0.567
Q4G0N4	397	K	NAD kinase 2, mitochondrial OS=Homo sapiens OX=9606 GN=NADK2 PE=1 SV=2	NADK2	1	0.00292806	56.378	2	CFSSK(1)VCVR	1.8131	2		1.11437		0.885632	0.757847	0.815732	1.28434	1.14209		1.366		0.775	0.567
P14618	433	K	Pyruvate kinase PKM OS=Homo sapiens OX=9606 GN=PKM PE=1 SV=4	PKM	1	7.58438e-09	123.92	2	CCSGAIIVLTK(1)SGR	-0.73381	5	1.5706	1.07079	0.811572	0.547038	1.04164	1.05808	0.960103	0.940174	1.508	1.012	0.845	0.582	0.568	0.01869
P40227	251	K	T-complex protein 1 subunit zeta OS=Homo sapiens OX=9606 GN=CCT6A PE=1 SV=3	CCT6A	1	2.19728e-05	105.08	2	TEVNSGFFYK(1)SAEER	-0.049058	4	1.24212	1.25008	0.676038	0.831761	0.943264	0.984884	1.07633	0.995524	1.317	1.269	0.628	0.836	0.568	0.226573
P30405	91	K	Peptidyl-prolyl cis-trans isomerase F, mitochondrial OS=Homo sapiens OX=9606 GN=PPIF PE=1 SV=1	PPIF	1	4.90267e-10	146.88	2	GFGYK(1)GSTFHR	1.9302	4	1.25448	1.1023	1.21126	0.431967	0.876556	0.971007	1.08191	1.07053	1.431	1.135	1.12	0.404	0.57	0.530175
P33176	240	K	Kinesin-1 heavy chain OS=Homo sapiens OX=9606 GN=KIF5B PE=1 SV=1	KIF5B	1	7.16644e-09	133.13	2	VSK(1)TGAEGAVLDEAK	-0.090477	4	1.11886	1.22082	0.875891	0.784429	0.903818	0.872719	1.12643	1.09703	1.238	1.399	0.778	0.715	0.57	0.14527
Q86UU1	1293	K	Pleckstrin homology-like domain family B member 1 OS=Homo sapiens OX=9606 GN=PHLDB1 PE=1 SV=1	PHLDB1	1	0.000412706	90.306	2	TLSYYVDK(1)HETK	2.8783	3		0.756813	1.36536	0.877825	0.725758	0.639428	1.33765	1.29716		1.184	1.021	0.677	0.572
O95573	547	K	Fatty acid CoA ligase Acsl3 OS=Homo sapiens OX=9606 GN=ACSL3 PE=1 SV=3	ACSL3	1	4.98169e-05	85.813	2	TK(1)ADFFEDENGQR	-0.86642	4	1.16781	1.28129	1.13792	0.412986	0.928218	0.961336	1.06433	1.04611	1.258	1.333	1.069	0.395	0.573	0.68366
Q8N3U4	607	K	Cohesin subunit SA-2 OS=Homo sapiens OX=9606 GN=STAG2 PE=1 SV=3	STAG2	1	0.00123642	94.66	2	LEK(1)HLDALLR	0.50231	4	1.2374	1.37611	0.902023	0.484468	1.01556	1.04925	0.970964	0.964226	1.218	1.312	0.929	0.502	0.573	0.468936
O76094	569	K	Signal recognition particle subunit SRP72 OS=Homo sapiens OX=9606 GN=SRP72 PE=1 SV=3	SRP72	1	0.000805255	74.524	2	NYDPK(1)VTPDPER	1.6169	3	1.1155	1.22308	0.661421		1.01183	0.9162	1.04489	1.02708	1.102	1.335	0.633		0.574
P00491	22	K	Purine nucleoside phosphorylase OS=Homo sapiens OX=9606 GN=PNP PE=1 SV=2	PNP	1	0.0007534	101.64	3	NTAEWLLSHTK(1)HR	0.83934	4	1.2389	1.4769	0.855118	0.429083	1.10006	1.05255	0.925351	0.922032	1.126	1.403	0.924	0.465	0.576	0.601532
P26038	3	K	Moesin OS=Homo sapiens OX=9606 GN=MSN PE=1 SV=3	MSN	1	0.0136524	67.903	2	PK(1)TISVR	-0.67792	3	1.36871		0.95927	0.672017	0.922795	0.858041	1.12336	1.0958	1.483		0.854	0.613	0.576
P61221	419	K	ATP-binding cassette sub-family E member 1 OS=Homo sapiens OX=9606 GN=ABCE1 PE=1 SV=1	ABCE1	1	0.00933693	53.517	2	ISPK(1)STGSVR	-1.311	3	1.4669		0.808041	0.725058	1.03382	1.00901	0.989017	0.968148	1.419		0.817	0.749	0.576
Q13619	480	K	Cullin-4A OS=Homo sapiens OX=9606 GN=CUL4A PE=1 SV=3	CUL4A	1	3.23636e-06	78.157	2	LK(1)HECGAAFTSK	-0.43664	3		1.05078	1.41671	0.532515	1.05561	1.05964	0.953546	0.931207		0.992	1.486	0.572	0.577
Q9UKG1	289	K	DCC-interacting protein 13-alpha OS=Homo sapiens OX=9606 GN=APPL1 PE=1 SV=1	APPL1	1	0.000752785	82.437	2	NK(1)TGLVSSTWDR	-0.17887	3	1.13869	1.14919	0.712113		0.962047	0.952126	1.04273	1.0431	1.184	1.207	0.683		0.577
Q9Y2W2	316	K	WW domain-binding protein 11 OS=Homo sapiens OX=9606 GN=WBP11 PE=1 SV=1	WBP11	1	0.00495403	79.059	2	FADMPGK(1)SR	2.3286	4	1.18939	1.45428	0.667671	0.68866	1.05683	1.05188	0.95299	0.938295	1.125	1.383	0.701	0.734	0.577	0.112745
Q14258	345	K	E3 ubiquitin/ISG15 ligase TRIM25 OS=Homo sapiens OX=9606 GN=TRIM25 PE=1 SV=2	TRIM25	1	0.000434716	72.327	3	GIHQSTIDLK(1)NELK	0.42137	6		1.12236	1.25494	0.622703	0.953274	1.04384	0.99989	1.003		1.075	1.255	0.621	0.578
Q8IWS0	299	K	PHD finger protein 6 OS=Homo sapiens OX=9606 GN=PHF6 PE=1 SV=1	PHF6	1	5.14138e-06	104.49	3	ACVK(1)TYHYHCGVQDK	6.1123	5	1.32913	1.48365	1.0101	0.177114	1.16003	1.14029	0.892703	0.806969	1.146	1.301	1.132	0.219	0.578	1.00316
P19338	403	K	Nucleolin OS=Homo sapiens OX=9606 GN=NCL PE=1 SV=3	NCL	1	0.000631169	112.93	2	NLPYK(1)VTQDELK	-1.7302	4	1.27634	1.32356	0.752618	0.647488	1.04329	1.02629	0.96546	0.964958	1.223	1.29	0.78	0.671	0.579	0.144108
O95573	706	K	Fatty acid CoA ligase Acsl3 OS=Homo sapiens OX=9606 GN=ACSL3 PE=1 SV=3	ACSL3	1	3.35583e-05	96.946	2	ELK(1)THYQADIER	-0.24995	8	1.32481	1.10061	0.875874	0.698712	0.928218	0.961336	1.06433	1.04611	1.427	1.145	0.823	0.668	0.58	0.0073149
P09651	78	K	Heterogeneous nuclear ribonucleoprotein A1 OS=Homo sapiens OX=9606 GN=HNRNPA1 PE=1 SV=5	HNRNPA1	1	0.00273788	98.009	2	PHK(1)VDGR	0.77754	4	1.4883	1.42934	0.69508	0.387286	1.18961	1.26519	0.780607	0.764593	1.251	1.13	0.89	0.507	0.58	0.319417
Q9NQZ2	144	K	Something about silencing protein 10 OS=Homo sapiens OX=9606 GN=UTP3 PE=1 SV=1	UTP3	1	0.00106215	81.799	2	LYYDTDYGSK(1)SR	0.44258	4	1.18497	1.19979	0.915369	0.699871	0.951579	0.895391	1.13672	1.01631	1.245	1.34	0.805	0.689	0.58	0.162007
O60749	447	K	Sorting nexin-2 OS=Homo sapiens OX=9606 GN=SNX2 PE=1 SV=2	SNX2	1	0.000185502	96.311	2	IQQAK(1)NEIR	-1.2029	4	1.3116	1.23124	0.950941	0.506222	1.00571	1.01884	0.989726	0.985723	1.304	1.208	0.961	0.514	0.581	0.37972
P07910	176	K	Heterogeneous nuclear ribonucleoproteins C1/C2 OS=Homo sapiens OX=9606 GN=HNRNPC PE=1 SV=4	HNRNPC	1	1.51898e-10	146.88	2	SGFNSK(1)SGQR	0.42352	6	1.39367	1.40321	0.682485	0.520629	1.16159	1.13762	0.874076	0.826713	1.2	1.233	0.781	0.63	0.581	0.170387
O95347	312	K	Structural maintenance of chromosomes protein 2 OS=Homo sapiens OX=9606 GN=SMC2 PE=1 SV=2	SMC2	1	0.000109363	112.93	2	VNTK(1)SQSAFDLK	-1.2513	4	1.31365	1.2437	0.835707	0.606941	1.01898	1.01784	0.991008	0.972179	1.289	1.222	0.843	0.624	0.582	0.17359
Q9UBD5	523	K	Origin recognition complex subunit 3 OS=Homo sapiens OX=9606 GN=ORC3 PE=1 SV=1	ORC3	1	0.000739668	81.799	2	GLQK(1)TDLYHLQK	0.55571	3	1.03653	1.31191	0.651561		0.968977	0.951694	1.04348	1.03584	1.07	1.378	0.624		0.583
P14625	95	K	Endoplasmin OS=Homo sapiens OX=9606 GN=HSP90B1 PE=1 SV=1	HSP90B1	1	1.24357e-06	125.98	2	LIINSLYK(1)NK	-0.56407	4	1.25284	1.39533	1.01296	0.338873	1.06102	1.04465	0.955347	0.938977	1.181	1.336	1.06	0.361	0.584	0.760382
Q16740	211	K	ATP-dependent Clp protease proteolytic subunit, mitochondrial OS=Homo sapiens OX=9606 GN=CLPP PE=1 SV=1	CLPP	1	0.00013397	90.142	2	QLYNIYAK(1)HTK	-0.39003	3		1.28489	1.01389	0.701227	1.0593	1.00144	1.00283	0.936427		1.283	1.011	0.749	0.584
P20073	228	K	Annexin A7 OS=Homo sapiens OX=9606 GN=ANXA7 PE=1 SV=3	ANXA7	1	0.00853947	60.892	2	AAFK(1)TSYGK	-2.5826	3	1.19991	1.1372		0.662893	1.04911	0.971282	1.01158	0.968031	1.144	1.171		0.685	0.585
O75648	103	K	Mitochondrial tRNA-specific 2-thiouridylase 1 OS=Homo sapiens OX=9606 GN=TRMU PE=1 SV=2	TRMU	1	0.000173421	88.734	2	TPNPDIVCNK(1)HIK	0.67649	3	1.06364	1.17978	0.75658		0.896838	1.05554	1.08558	0.962045	1.186	1.118	0.697		0.588
P52272	134	K	Heterogeneous nuclear ribonucleoprotein M OS=Homo sapiens OX=9606 GN=HNRNPM PE=1 SV=3	HNRNPM	1	1.3709e-13	145.08	2	AAEVLNK(1)HSLSGR	-1.2178	5	1.27423	1.48382	0.834893	0.407058	1.12967	1.1058	0.894958	0.869562	1.128	1.342	0.933	0.468	0.588	0.574825
P48637	443	K	Glutathione synthetase OS=Homo sapiens OX=9606 GN=GSS PE=1 SV=1	GSS	1	4.70928e-14	129.69	2	TLVMNK(1)HVGHLLR	0.79615	8	1.33642	1.23047	0.92712	0.50599	1.01591	1.05536	0.972061	0.956665	1.315	1.166	0.954	0.529	0.59	0.325065
O95394	350	K	Phosphoacetylglucosamine mutase OS=Homo sapiens OX=9606 GN=PGM3 PE=1 SV=1	PGM3	1	0.00135859	76.85	2	VPVYCTK(1)TGVK	-0.16545	3	1.10581	1.02348		0.870708	0.82892	0.793276	1.23451	1.14329	1.334	1.29		0.762	0.591
Q13310	240	K	Polyadenylate-binding protein 4 OS=Homo sapiens OX=9606 GN=PABPC4 PE=1 SV=1	PABPC4	1	0.000185215	95.138	2	GFGFVSYEK(1)HEDANK	-0.008156	4	1.06228	1.37249	1.14352	0.421716	0.908354	0.955421	1.08335	1.05288	1.169	1.437	1.056	0.401	0.591	0.74659
Q6KC79	634	K	Nipped-B-like protein OS=Homo sapiens OX=9606 GN=NIPBL PE=1 SV=2	NIPBL	1	0.00135258	69.915	2	LVETK(1)SSENK	-2.5506	6	1.47318	1.25555	0.627906	0.643368	1.10071	1.12946	0.847887	0.921935	1.338	1.112	0.741	0.698	0.591	0.0885379
Q52LJ0	245	K	Protein FAM98B OS=Homo sapiens OX=9606 GN=FAM98B PE=1 SV=2	FAM98B	1	0.00488664	72.492	2	VK(1)TDDIAR	1.1031	3		1.34755	0.932645	0.719801	1.05571	1.02125	1.00211	0.920931		1.32	0.931	0.782	0.592
P08758	97	K	Annexin A5 OS=Homo sapiens OX=9606 GN=ANXA5 PE=1 SV=2	ANXA5	1	0.000124676	96.946	2	LYDAYELK(1)HALK	0.77711	4	1.08369	1.04727	1.02552	0.843516	0.850195	0.759328	1.19269	1.19779	1.275	1.379	0.86	0.704	0.593	0.195557
P30085	106	K	UMP-CMP kinase OS=Homo sapiens OX=9606 GN=CMPK1 PE=1 SV=3	CMPK1	1	0.000161962	100.69	2	NQDNLQGWNK(1)TMDGK	-0.7417	3	1.06641	1.28056	0.653027		0.984293	0.994893	1.01688	1.00393	1.083	1.287	0.642		0.593
Q14204	956	K	Cytoplasmic dynein 1 heavy chain 1 OS=Homo sapiens OX=9606 GN=DYNC1H1 PE=1 SV=5	DYNC1H1	1	0.00574879	81.099	2	IK(1)NVVHELR	1.2458	3	1.5188		1.0632	0.418004	0.926991	0.923063	1.09402	1.05592	1.638		0.972	0.396	0.593
Q96MH6	307	K	Transmembrane protein 68 OS=Homo sapiens OX=9606 GN=TMEM68 PE=2 SV=2	TMEM68	1	0.000676242	75.474	2	NAVQALIDK(1)HQR	0.17004	3	0.978249	0.917395	1.10436		0.700942	0.626727	1.33372	1.33861	1.396	1.464	0.828		0.593
Q9NW13	213	K	RNA-binding protein 28 OS=Homo sapiens OX=9606 GN=RBM28 PE=1 SV=3	RBM28	1	0.000673938	76.255	2	SHESK(1)HQESVK	-0.69229	4	1.14234	1.0875		0.770167	0.955961	0.887368	1.09689	1.05978	1.195	1.226		0.727	0.593
Q9UNX4	366	K	WD repeat-containing protein 3 OS=Homo sapiens OX=9606 GN=WDR3 PE=1 SV=1	WDR3	1	9.37561e-05	79.795	3	IK(1)SFDLIHSPHGELK	0.66602	2		1.17957		0.820433	0.908442	0.91642	1.10035	1.07479		1.287		0.763	0.593
O15269	210	K	Serine palmitoyltransferase 1 OS=Homo sapiens OX=9606 GN=SPTLC1 PE=1 SV=1	SPTLC1	1	8.14394e-05	96.946	3	LFK(1)HNDMADLER	-0.75158	7	1.14938	1.19145	1.08824	0.570925	0.850253	1.0029	1.10849	1.03836	1.352	1.188	0.982	0.55	0.594	0.312816
P62826	142	K	GTP-binding nuclear protein Ran OS=Homo sapiens OX=9606 GN=RAN PE=1 SV=3	RAN	0.969002	5.58877e-29	188.6	2	K(0.031)K(0.969)NLQYYDISAK	-0.041423	4	1.30226	1.29362	0.885297	0.518827	1.05949	1.03513	0.965084	0.940295	1.229	1.25	0.917	0.552	0.594	0.361886
Q9Y6E2	391	K	Basic leucine zipper and W2 domain-containing protein 2 OS=Homo sapiens OX=9606 GN=BZW2 PE=1 SV=1	BZW2	1	0.00524979	78.816	2	GK(1)SVFLDQMK	-1.537	4	1.24685	1.41042	0.797189	0.545537	1.06278	1.09237	0.946932	0.897913	1.173	1.291	0.842	0.608	0.594	0.293785
P61160	368	K	Actin-related protein 2 OS=Homo sapiens OX=9606 GN=ACTR2 PE=1 SV=1	ACTR2	1	0.00304189	70.389	2	DK(1)DNFWMTR	-0.84314	2	1.22075		0.779251		0.964019	0.964651	1.03551	1.03582	1.266		0.753		0.595
Q13428	367	K	Treacle protein OS=Homo sapiens OX=9606 GN=TCOF1 PE=1 SV=3	TCOF1	1	6.31255e-74	224.75	2	ASGK(1)TSQVGAASAPAK	-0.43091	4	1.39447	1.34474	0.707519	0.553267	1.15322	1.10598	0.883245	0.857551	1.209	1.216	0.801	0.645	0.596	0.157662
P60866	59	K	40S ribosomal protein S20 OS=Homo sapiens OX=9606 GN=RPS20 PE=1 SV=1	RPS20	1	0.00713703	63.301	2	MPTK(1)TLR	-4.6409	2		1.26843		0.73157	0.987852	1.01766	1.01107	0.983415		1.246		0.744	0.597
Q9NZ01	57	K	Very-long-chain enoyl-CoA reductase OS=Homo sapiens OX=9606 GN=TECR PE=1 SV=1	TECR	0.999635	4.07271e-08	99.276	2	GK(1)SLKDEDVLQK	0.3671	4	1.34142	1.29809	0.734943	0.625546	1.03729	1.11418	0.958846	0.889687	1.293	1.165	0.766	0.703	0.597	0.0130179
P50990	20	K	T-complex protein 1 subunit theta OS=Homo sapiens OX=9606 GN=CCT8 PE=1 SV=4	CCT8	1	3.37237e-05	117.21	3	EGAK(1)HFSGLEEAVYR	0.36462	4	1.16808	1.33046	0.854551	0.646906	1.01071	0.970209	1.01763	1.00146	1.156	1.371	0.84	0.646	0.599	0.302203
Q9NR30	91	K	Nucleolar RNA helicase 2 OS=Homo sapiens OX=9606 GN=DDX21 PE=1 SV=5	DDX21	1	1.9569e-07	167.59	3	KKEEPSQNDISPK(1)TK	0.66559	5	1.43058	1.31555	0.653533	0.600338	1.16948	1.10184	0.892411	0.836271	1.223	1.194	0.732	0.718	0.6	0.00235702
Q5H9R7	146	K	Serine/threonine-protein phosphatase 6 regulatory subunit 3 OS=Homo sapiens OX=9606 GN=PPP6R3 PE=1 SV=2	PPP6R3	1	0.00150975	90.306	2	K(1)HDFVDLIIK	-0.6268	4		1.09801	1.37057	0.531421	1.08154	1.11057	0.912718	0.895169		0.989	1.502	0.594	0.601
O14737	20	K	Programmed cell death protein 5 OS=Homo sapiens OX=9606 GN=PDCD5 PE=1 SV=3	PDCD5	1	2.0009e-10	85.421	3	LAELQAK(1)HGDPGDAAQQEAK	0.27585	3		1.13086	1.16445	0.704686	1.00179	0.967227	1.03029	1.00069		1.169	1.13	0.704	0.602
Q15061	391	K	WD repeat-containing protein 43 OS=Homo sapiens OX=9606 GN=WDR43 PE=1 SV=3	WDR43	1	0.0197785	54.436	2	VETAITK(1)VR	-0.20395	2	1.17234		0.827659		0.920053	0.95358	1.07789	1.04848	1.274		0.768		0.603
Q7Z6Z7	2267	K	E3 ubiquitin-protein ligase HUWE1 OS=Homo sapiens OX=9606 GN=HUWE1 PE=1 SV=3	HUWE1	1	7.1211e-19	157.52	2	IVNQPSSLFGSK(1)SASSK	-0.018067	4	1.06825	1.22074	0.918013	0.793001	0.880747	0.898468	1.11619	1.10459	1.213	1.359	0.822	0.718	0.603	0.175897
Q9UK76	148	K	Jupiter microtubule associated homolog 1 OS=Homo sapiens OX=9606 GN=JPT1 PE=1 SV=3	JPT1	1	2.70827e-05	94.66	2	RNPPGGK(1)SSLVLG	1.4934	6	1.08186	1.50445	0.706248	0.707448	0.87563	1.22416	0.936181	0.964027	1.236	1.229	0.754	0.734	0.603	0.0152318
O95757	53	K	Heat shock 70 kDa protein 4L OS=Homo sapiens OX=9606 GN=HSPA4L PE=1 SV=3	HSPA4L	1	4.90379e-08	133.07	2	AIGNAAK(1)SQIVTNVR	0.33318	4	1.27625	1.32924	0.913093	0.481421	1.06779	1.04882	0.955314	0.928075	1.195	1.267	0.956	0.519	0.605	0.455821
P36578	364	K	60S ribosomal protein L4 OS=Homo sapiens OX=9606 GN=RPL4 PE=1 SV=5	RPL4	1	3.09907e-13	159.44	2	AAAAAAALQAK(1)SDEK	0.72742	8	1.23217	1.25488	0.834452	0.678499	1.05876	0.930326	1.02238	0.988534	1.164	1.349	0.816	0.686	0.605	0.224404
Q9UIG0	817	K	Tyrosine-protein kinase BAZ1B OS=Homo sapiens OX=9606 GN=BAZ1B PE=1 SV=2	BAZ1B	1	0.00133827	74.424	2	VENGLGK(1)TDR	1.0371	4	1.22317	1.33134	0.767397	0.678093	1.02112	1.05235	1.00147	0.925055	1.198	1.265	0.766	0.733	0.609	0.0696657
P19447	597	K	General transcription and DNA repair factor IIH helicase subunit XPB OS=Homo sapiens OX=9606 GN=ERCC3 PE=1 SV=1	ERCC3	1	0.000240806	99.855	2	MQILQNFK(1)HNPK	0.51263	4	1.44946	1.16048	0.813112	0.576944	1.00933	1.1379	0.902033	0.950737	1.436	1.02	0.901	0.607	0.611	0.0370334
Q9H2H8	80	K	Peptidyl-prolyl cis-trans isomerase-like 3 OS=Homo sapiens OX=9606 GN=PPIL3 PE=1 SV=1	PPIL3	1	0.00027164	88.42	3	KFEDEYSEYLK(1)HNVR	-0.74438	3	0.842181	1.49131	0.666507		0.892116	0.846827	1.15017	1.11088	0.944	1.761	0.579		0.613
O14980	693	K	Exportin-1 OS=Homo sapiens OX=9606 GN=XPO1 PE=1 SV=1	XPO1	1	5.06227e-39	216.26	2	QLGSILK(1)TNVR	-0.57912	4	1.31204	1.28609	0.748479	0.653394	1.04789	1.0824	0.923605	0.946105	1.252	1.188	0.81	0.691	0.614	0.0747957
O14974	197	K	Protein phosphatase 1 regulatory subunit 12A OS=Homo sapiens OX=9606 GN=PPP1R12A PE=1 SV=1	PPP1R12A	1	7.02475e-05	89.382	3	HAK(1)SGGTALHVAAAK	1.7477	5	1.10519	1.17503	1.36523	0.35456	0.902291	0.879575	1.12551	1.09263	1.225	1.336	1.213	0.325	0.616	0.856786
O43390	255	K	Heterogeneous nuclear ribonucleoprotein R OS=Homo sapiens OX=9606 GN=HNRNPR PE=1 SV=1	HNRNPR	1	5.03279e-05	119.07	2	LFVGSIPK(1)NK	-1.3514	4	1.29816	1.30989	0.984075	0.407881	1.07376	1.08008	0.945234	0.90092	1.209	1.213	1.041	0.453	0.617	0.559268
P22061	4	K	Protein-L-isoaspartate(D-aspartate) O-methyltransferase OS=Homo sapiens OX=9606 GN=PCMT1 PE=1 SV=4	PCMT1	1	1.25361e-09	156.02	3	AWK(1)SGGASHSELIHNLR	0.019664	4	1.17131	1.49755	0.628838	0.702297	1.11743	1.08672	0.924993	0.870859	1.048	1.378	0.68	0.806	0.617	0.0733466
P31153	88	K	S-adenosylmethionine synthase isoform type-2 OS=Homo sapiens OX=9606 GN=MAT2A PE=1 SV=1	MAT2A	1	2.05234e-13	159.44	3	EAVK(1)HIGYDDSSK	0.38611	6	1.22716	1.19439	1.011	0.567457	0.909447	1.06315	1.02982	0.997591	1.349	1.123	0.982	0.569	0.617	0.25307
Q03164	2775	K	Histone-lysine N-methyltransferase 2A OS=Homo sapiens OX=9606 GN=KMT2A PE=1 SV=5	KMT2A	1	1.39701e-14	155.57	2	SSVGHK(1)NEPK	0.37822	4	1.51086	0.994994	0.867099	0.627044	1.00181	1.02131	0.999914	0.976971	1.508	0.974	0.867	0.642	0.617	0.0962674
Q9UDT6	231	K	CAP-Gly domain-containing linker protein 2 OS=Homo sapiens OX=9606 GN=CLIP2 PE=1 SV=1	CLIP2	1	0.0022483	58.889	2	VLVGGTK(1)TGVVR	2.8482	3	1.2739	1.13588	0.590216		1.16198	1.10728	0.873444	0.857297	1.096	1.026	0.676		0.617
O75521	218	K	Enoyl-CoA delta isomerase 2 OS=Homo sapiens OX=9606 GN=ECI2 PE=1 SV=4	ECI2	1	0.000296617	109.36	2	AK(1)NNAVLLR	2.5854	3		1.06212	1.17204	0.765839	0.904416	0.923663	1.09406	1.07786		1.15	1.071	0.711	0.618
Q7L576	1188	K	Cytoplasmic FMR1-interacting protein 1 OS=Homo sapiens OX=9606 GN=CYFIP1 PE=1 SV=1	CYFIP1	0.999997	3.33857e-08	112.73	2	VQK(1)HDGKDEIIK	-1.075	7	1.30462	1.26825	0.760165	0.666964	1.0776	1.02849	0.933947	0.959953	1.211	1.233	0.814	0.695	0.618	0.123572
P53396	488	K	ATP-citrate synthase OS=Homo sapiens OX=9606 GN=ACLY PE=1 SV=3	ACLY	1	0.00272728	71.896	2	SLQGK(1)STTLFSR	-1.0266	3	1.1224	1.29061	0.586989		1.07555	1.0948	0.907951	0.921698	1.044	1.179	0.646		0.619
Q9UQR1	342	K	Zinc finger protein 148 OS=Homo sapiens OX=9606 GN=ZNF148 PE=1 SV=2	ZNF148	1	0.000170784	102.57	2	DK(1)NDYLPLYSSSTK	-0.55865	4	1.20557	1.26605	0.649753	0.878624	0.926383	1.04749	1.09937	0.92676	1.301	1.209	0.591	0.948	0.619	0.376971
Q01518	71	K	Adenylyl cyclase-associated protein 1 OS=Homo sapiens OX=9606 GN=CAP1 PE=1 SV=5	CAP1	1	1.1874e-06	119.79	3	EIGGDVQK(1)HAEMVHTGLK	0.70368	4	1.18901	1.30676	0.981104	0.523124	1.00998	1.00803	1.01088	0.971105	1.177	1.296	0.971	0.539	0.62	0.466087
P16144	1021	K	Integrin beta-4 OS=Homo sapiens OX=9606 GN=ITGB4 PE=1 SV=5	ITGB4	1	0.000868559	70.195	2	VLDGGK(1)SQVSYR	-0.22393	4	1.0007	0.896462	1.40491	0.69793	0.737702	0.709586	1.28157	1.27114	1.357	1.263	1.096	0.549	0.622	0.424378
Q09472	1560	K	Histone acetyltransferase p300 OS=Homo sapiens OX=9606 GN=EP300 PE=1 SV=2	EP300	1	1.39217e-59	212.27	2	TSK(1)NK(1)SSLSR	-0.79947	16	1.35776	1.4349	0.630953	0.576394	1.227	1.11831	0.775612	0.879071	1.107	1.283	0.813	0.656	0.622	0.253309
Q99613	877	K	Eukaryotic translation initiation factor 3 subunit C OS=Homo sapiens OX=9606 GN=EIF3C PE=1 SV=1	EIF3C	1	9.41075e-05	90.306	3	VFDHK(1)QGTYGGYFR	0.63905	3		1.13435	1.24807	0.617572	1.04034	1.06544	0.964177	0.930036		1.065	1.294	0.664	0.623
Q14247	110	K	Src substrate cortactin OS=Homo sapiens OX=9606 GN=CTTN PE=1 SV=2	CTTN	1	0.00251301	62.454	2	LSK(1)HCSQVDSVR	5.2236	5	1.21424	1.35795	1.0035	0.424309	1.08109	1.00697	0.986812	0.925129	1.123	1.349	1.017	0.459	0.623	0.642412
P11142	328	K	Heat shock cognate 71 kDa protein OS=Homo sapiens OX=9606 GN=HSPA8 PE=1 SV=1	HSPA8	1	1.44368e-05	77.325	3	LDK(1)SQIHDIVLVGGSTR	0.51421	3		1.18184	1.10726	0.710904	0.993638	1.01409	1.01436	0.977908		1.165	1.092	0.727	0.624
P46783	31	K	40S ribosomal protein S10 OS=Homo sapiens OX=9606 GN=RPS10 PE=1 SV=1	RPS10	1	1.13738e-06	98.167	3	DVHMPK(1)HPELADK	-2.672	16	1.18931	1.29094	0.923089	0.59666	1.09394	0.894831	1.00189	1.00934	1.087	1.443	0.921	0.591	0.628	0.491656
Q13619	465	K	Cullin-4A OS=Homo sapiens OX=9606 GN=CUL4A PE=1 SV=3	CUL4A	1	0.00101379	66.953	2	LLVGK(1)SASVDAEK	0.83516	4	1.39785	1.16547	0.802791	0.633883	1.05561	1.05964	0.953546	0.931207	1.324	1.1	0.842	0.681	0.628	0.0191567
Q7L014	263	K	Probable ATP-dependent RNA helicase DDX46 OS=Homo sapiens OX=9606 GN=DDX46 PE=1 SV=2	DDX46	1	0.000199226	107.6	2	SGPTVTK(1)VVTVVTTK	-1.4559	4	1.14692	1.47583	0.679133	0.698118	1.09502	1.06857	0.928832	0.907579	1.047	1.381	0.731	0.769	0.628	0.158888
P12270	1563	K	Nucleoprotein TPR OS=Homo sapiens OX=9606 GN=TPR PE=1 SV=3	TPR	1	0.00568564	51.531	2	SK(1)IAHLAGVK	-3.7154	3		1.48005	0.784699	0.735252	1.13217	1.11777	0.868918	0.88114		1.324	0.903	0.834	0.63
P46940	1027	K	Ras GTPase-activating-like protein IQGAP1 OS=Homo sapiens OX=9606 GN=IQGAP1 PE=1 SV=1	IQGAP1	1	5.80108e-14	145.75	2	LFK(1)TALQEEIK	0.63971	4	1.15288	1.2897	1.01728	0.54014	0.999676	0.965212	1.02825	1.00687	1.153	1.336	0.989	0.536	0.63	0.51334
Q9UBT2	324	K	SUMO-activating enzyme subunit 2 OS=Homo sapiens OX=9606 GN=UBA2 PE=1 SV=2	UBA2	1	0.000107456	72.922	2	LFSK(1)SIETLR	-2.0516	4	1.11209	1.40475	1.08563	0.397523	1.01404	0.986601	1.01484	0.984515	1.097	1.424	1.07	0.404	0.63	0.776189
Q9Y3B9	179	K	RRP15-like protein OS=Homo sapiens OX=9606 GN=RRP15 PE=1 SV=2	RRP15	1	6.07062e-14	130.79	2	GVVQLFNAVQK(1)HQK	0.63767	4	1.1263	1.22664	0.878803	0.768257	0.939121	0.95404	1.06882	1.03802	1.199	1.286	0.822	0.74	0.631	0.124487
P16401	78	K	Histone H1.5 OS=Homo sapiens OX=9606 GN=H1-5 PE=1 SV=3	H1-5	1	1.92607e-36	179.98	2	ALAAGGYDVEK(1)NNSR	1.1706	5	1.10514	1.74559	0.798315	0.350954	1.08819	1.27597	0.830475	0.805364	1.016	1.368	0.961	0.436	0.632	0.700958
Q09472	1550	K	Histone acetyltransferase p300 OS=Homo sapiens OX=9606 GN=EP300 PE=1 SV=2	EP300	1	1.46736e-36	176.45	2	NAK(1)K(1)K(1)NNK(1)K	0.75375	8	1.34381	1.4376	0.635535	0.583056	1.227	1.11831	0.775612	0.879071	1.095	1.286	0.819	0.663	0.632	0.259571
Q09472	1551	K	Histone acetyltransferase p300 OS=Homo sapiens OX=9606 GN=EP300 PE=1 SV=2	EP300	1	1.46736e-36	179.95	2	NAK(1)K(1)K(1)NNK(1)K	0.75375	10	1.34381	1.4376	0.635535	0.583056	1.227	1.11831	0.775612	0.879071	1.095	1.286	0.819	0.663	0.632	0.259571
Q9ULV4	19	K	Coronin-1C OS=Homo sapiens OX=9606 GN=CORO1C PE=1 SV=1	CORO1C	1	4.95167e-07	95.656	3	HVFGQAVK(1)NDQCYDDIR	1.0766	5	1.1737	1.47774	0.814024	0.534535	1.13424	1.04211	0.939566	0.884088	1.035	1.418	0.866	0.605	0.632	0.458724
P14625	161	K	Endoplasmin OS=Homo sapiens OX=9606 GN=HSP90B1 PE=1 SV=1	HSP90B1	1	3.31017e-06	138.23	2	EELVK(1)NLGTIAK	0.074323	4	1.17437	1.43608	1.10218	0.287378	1.06102	1.04465	0.955347	0.938977	1.107	1.375	1.154	0.306	0.633	0.915605
P62942	53	K	Peptidyl-prolyl cis-trans isomerase FKBP1A OS=Homo sapiens OX=9606 GN=FKBP1A PE=1 SV=2	FKBP1A	1	0.00217633	61.48	2	FMLGK(1)QEVIR	0.18129	4	1.00798	1.31194	1.1642	0.515883	0.94939	0.841451	1.14444	1.06472	1.062	1.559	1.017	0.485	0.634	0.721037
Q96AE4	394	K	Far upstream element-binding protein 1 OS=Homo sapiens OX=9606 GN=FUBP1 PE=1 SV=3	FUBP1	1	0.0117862	51.454	2	TGLIIGK(1)GGETIK	0.6575	2	1.21354		0.786457		0.997665	0.982463	1.02047	0.999405	1.216		0.771		0.634
P46734	32	K	Dual specificity mitogen-activated protein kinase kinase 3 OS=Homo sapiens OX=9606 GN=MAP2K3 PE=1 SV=2	MAP2K3	1	0.000110648	81.908	2	ISCMSK(1)PPAPNPTPPR	-2.3145	3		0.94192	1.32509	0.732989	0.875675	0.907467	1.11206	1.1048		1.038	1.192	0.663	0.639
P39023	300	K	60S ribosomal protein L3 OS=Homo sapiens OX=9606 GN=RPL3 PE=1 SV=2	RPL3	1	1.36317e-60	223.55	2	LIK(1)NNASTDYDLSDK	-0.15682	4	1.21297	1.2233	1.13558	0.428157	0.986831	1.01607	1.00201	0.995092	1.229	1.204	1.133	0.43	0.64	0.624731
P40925	110	K	Malate dehydrogenase, cytoplasmic OS=Homo sapiens OX=9606 GN=MDH1 PE=1 SV=4	MDH1	1	3.82198e-05	103.87	2	IFK(1)SQGAALDK	-0.67524	4	1.27998	1.22608	1.1705	0.323448	1.06687	1.00749	0.968569	0.957075	1.2	1.217	1.208	0.338	0.642	0.802305
Q13616	596	K	Cullin-1 OS=Homo sapiens OX=9606 GN=CUL1 PE=1 SV=2	CUL1	1	0.00070289	90.263	2	GELVTNCFK(1)NR	1.7647	3		1.2836	0.962265	0.754134	0.9502	1.06312	1.01332	0.973351		1.207	0.95	0.775	0.642
P00558	30	K	Phosphoglycerate kinase 1 OS=Homo sapiens OX=9606 GN=PGK1 PE=1 SV=3	PGK1	1	3.86317e-27	204.33	2	VDFNVPMK(1)NNQITNNQR	-1.4854	10	1.12151	1.37026	0.60219	0.906039	1.09143	0.983851	0.981854	0.94286	1.028	1.393	0.613	0.961	0.643	0.103372
P47755	268	K	F-actin-capping protein subunit alpha-2 OS=Homo sapiens OX=9606 GN=CAPZA2 PE=1 SV=3	CAPZA2	1	0.000830038	90.308	2	TK(1)IDWNK	0.84687	3	1.19267	1.2103	0.597035		1.13042	1.14231	0.880728	0.846541	1.055	1.06	0.678		0.643
P67936	116	K	Tropomyosin alpha-4 chain OS=Homo sapiens OX=9606 GN=TPM4 PE=1 SV=3	TPM4	1	0.00129145	60	2	EAK(1)HIAEEADR	-1.4028	4	1.2524	1.09125	0.934376	0.72198	0.967102	0.943868	1.05737	1.03165	1.295	1.156	0.884	0.7	0.645	0.0844798
P52272	239	K	Heterogeneous nuclear ribonucleoprotein M OS=Homo sapiens OX=9606 GN=HNRNPM PE=1 SV=3	HNRNPM	1	0.000612145	72.365	2	ADILEDK(1)DGK	-1.804	3		1.242	1.12837	0.629636	1.12967	1.1058	0.894958	0.869562		1.123	1.261	0.724	0.645
O43242	54	K	26S proteasome non-ATPase regulatory subunit 3 OS=Homo sapiens OX=9606 GN=PSMD3 PE=1 SV=2	PSMD3	1	4.42139e-43	168.17	3	EEAATGGGSTGEADGK(1)TAAAAAEHSQR	0.89667	4	1.22267	1.26458	0.867106	0.645653	1.03392	1.02398	0.981366	0.960729	1.183	1.235	0.884	0.672	0.646	0.222374
O75691	309	K	Small subunit processome component 20 homolog OS=Homo sapiens OX=9606 GN=UTP20 PE=1 SV=3	UTP20	1	2.817e-09	115.35	2	VTK(1)TNCCESSEQIK	0.58161	4	0.882395	1.25309	1.43387	0.430648	0.794432	0.806547	1.21566	1.18336	1.111	1.554	1.18	0.364	0.648	0.903525
Q13813	2047	K	Spectrin alpha chain, non-erythrocytic 1 OS=Homo sapiens OX=9606 GN=SPTAN1 PE=1 SV=3	SPTAN1	1	0.000171775	110.91	2	DQLLAAK(1)HVQSK	1.2358	4	1.26778	1.4469	0.973775	0.311542	1.13564	1.1498	0.868844	0.845717	1.116	1.258	1.121	0.368	0.648	0.775255
O94992	165	K	Protein HEXIM1 OS=Homo sapiens OX=9606 GN=HEXIM1 PE=1 SV=1	HEXIM1	1	0.00713703	56.091	2	HWK(1)PYYK	0.93935	3		1.05374	1.17523	0.771035	0.919421	0.932626	1.09576	1.0522		1.13	1.073	0.733	0.649
P08238	72	K	Heat shock protein HSP 90-beta OS=Homo sapiens OX=9606 GN=HSP90AB1 PE=1 SV=4	HSP90AB1	1	8.41277e-06	69.641	2	ELK(1)IDIIPNPQER	-1.0601	3		1.01301	1.36324	0.623749	1.02837	1.00587	1.01151	0.954243		1.007	1.348	0.654	0.649
Q96K17	18	K	Transcription factor BTF3 homolog 4 OS=Homo sapiens OX=9606 GN=BTF3L4 PE=1 SV=1	BTF3L4	1	0.016268	60.589	2	IGGK(1)GTAR	-0.93978	2	0.886509		1.11349		0.684717	0.702703	1.32412	1.28846	1.295		0.841		0.649
P61247	46	K	40S ribosomal protein S3a OS=Homo sapiens OX=9606 GN=RPS3A PE=1 SV=2	RPS3A	1	0.00737667	65.404	2	NIGK(1)TLVTR	-0.5955	3	0.968149	1.2197		0.812155	0.963493	0.968675	1.07541	0.992421	1.005	1.259		0.818	0.65
Q09472	1558	K	Histone acetyltransferase p300 OS=Homo sapiens OX=9606 GN=EP300 PE=1 SV=2	EP300	1	1.39217e-59	212.27	2	TSK(1)NK(1)SSLSR	-0.79947	20	1.31012	1.44761	0.639883	0.602388	1.227	1.11831	0.775612	0.879071	1.068	1.294	0.825	0.685	0.651	0.264146
P32119	196	K	Peroxiredoxin-2 OS=Homo sapiens OX=9606 GN=PRDX2 PE=1 SV=5	PRDX2	1	0.00504481	73.637	2	EYFSK(1)HN	-1.2604	3		1.37101	0.949801	0.67919	1.15788	1.11936	0.872492	0.850268		1.225	1.089	0.799	0.652
O75131	184	K	Copine-3 OS=Homo sapiens OX=9606 GN=CPNE3 PE=1 SV=1	CPNE3	1	3.3203e-06	112.93	2	TEVVK(1)NNLNPVWR	-0.40713	3	1.00076	1.2457	0.753539		0.944951	0.929415	1.08909	1.03655	1.059	1.34	0.692		0.653
O75369	1897	K	Filamin-B OS=Homo sapiens OX=9606 GN=FLNB PE=1 SV=2	FLNB	1	0.00228312	46.768	3	YNDK(1)HIPGSPFTAK	-2.8004	4	1.03738	1.03332	1.56137	0.367927	0.857156	0.775132	1.20698	1.16073	1.21	1.333	1.294	0.317	0.654	0.899167
O95104	41	K	SR-related and CTD-associated factor 4 OS=Homo sapiens OX=9606 GN=SCAF4 PE=1 SV=3	SCAF4	1	1.49662e-05	73.655	2	LYK(1)HVVQIVEK	0.94293	4	1.22354	1.42511	1.01055	0.3408	1.13972	1.07186	0.933866	0.854561	1.074	1.33	1.082	0.399	0.654	0.764995
Q15631	187	K	Translin OS=Homo sapiens OX=9606 GN=TSN PE=1 SV=1	TSN	1	1.73201e-06	112.8	2	LLNLK(1)NDSLR	-0.96028	4	1.2877	1.3952	0.768838	0.548263	1.16695	1.11174	0.889822	0.831492	1.103	1.255	0.864	0.659	0.654	0.27895
P09417	102	K	Dihydropteridine reductase OS=Homo sapiens OX=9606 GN=QDPR PE=1 SV=2	QDPR	1	4.9901e-05	108.2	2	SLFK(1)NCDLMWK	1.1788	5	0.909867	1.37572		0.71441	1.0762	1.1254	0.906047	0.892357	0.845	1.222		0.801	0.655
P25789	239	K	Proteasome subunit alpha type-4 OS=Homo sapiens OX=9606 GN=PSMA4 PE=1 SV=1	PSMA4	1	0.0146841	88.181	2	K(1)HEEEEAK	-1.7311	3	1.08265	1.26195	0.655407		1.03193	0.99009	0.952865	1.02511	1.049	1.275	0.688		0.656
P61353	128	K	60S ribosomal protein L27 OS=Homo sapiens OX=9606 GN=RPL27 PE=1 SV=2	RPL27	1	0.00612457	96.51	2	NK(1)WFFQK	-0.46645	4	1.10684	1.30242	1.06166	0.529084	1.0275	0.9272	1.06103	0.984267	1.077	1.405	1.001	0.538	0.656	0.588537
Q92613	383	K	Protein Jade-3 OS=Homo sapiens OX=9606 GN=JADE3 PE=1 SV=1	JADE3	1	1.40528e-08	136.06	2	AK(1)EQSQAK(1)SEK	-1.1686	4	1.0504	1.18106	0.93967	0.828874	0.836308	0.960244	0.99121	1.21224	1.256	1.23	0.948	0.684	0.656	0.214667
Q92613	389	K	Protein Jade-3 OS=Homo sapiens OX=9606 GN=JADE3 PE=1 SV=1	JADE3	1	1.40528e-08	136.06	2	AK(1)EQSQAK(1)SEK	-1.1686	4	1.0504	1.18106	0.93967	0.828874	0.836308	0.960244	0.99121	1.21224	1.256	1.23	0.948	0.684	0.656	0.214667
Q96C19	134	K	EF-hand domain-containing protein D2 OS=Homo sapiens OX=9606 GN=EFHD2 PE=1 SV=1	EFHD2	1	0.00011207	55.578	2	LGAPQTHLGLK(1)NMIK	0.23704	6	0.96198	1.18832		0.849702	0.99549	0.930328	1.05998	1.0142	0.966	1.277		0.838	0.656
O15347	112	K	High mobility group protein B3 OS=Homo sapiens OX=9606 GN=HMGB3 PE=1 SV=4	HMGB3	1	2.40147e-06	105.08	2	IK(1)STNPGISIGDVAK	-0.18247	4	1.18299	1.64319	0.885035	0.288785	1.23705	1.10233	0.864983	0.795634	0.956	1.491	1.023	0.363	0.657	0.89075
Q8IWA0	136	K	WD repeat-containing protein 75 OS=Homo sapiens OX=9606 GN=WDR75 PE=1 SV=1	WDR75	1	0.00207879	61.194	2	LPK(1)SSSQEVEAK	-0.57858	3	1.10357	1.01276	0.883667		0.913202	0.916731	1.11127	1.0588	1.208	1.105	0.795		0.658
O95336	254	K	6-phosphogluconolactonase OS=Homo sapiens OX=9606 GN=PGLS PE=1 SV=2	PGLS	1	0.000392705	74.849	2	LLTVPFEK(1)HSTL	0.3619	3	0.434802	1.37658		1.18861	0.875332	0.871531	1.1122	1.14094	0.497	1.58		1.042	0.659
Q96C01	99	K	Protein FAM136A OS=Homo sapiens OX=9606 GN=FAM136A PE=1 SV=1	FAM136A	1	0.000273536	82.437	2	DSIDAGSK(1)ELQVK	1.1308	3	1.07373	1.11717	0.809097		0.93314	0.931701	1.06804	1.06712	1.151	1.199	0.758		0.659
P07900	489	K	Heat shock protein HSP 90-alpha OS=Homo sapiens OX=9606 GN=HSP90AA1 PE=1 SV=5	HSP90AA1	1	2.83196e-27	160.52	3	ENQK(1)HIYYITGETK	0.71349	12	1.40839	1.21606	0.962299	0.413244	1.14364	1.11159	0.886149	0.858625	1.232	1.094	1.086	0.481	0.66	0.472118
P43243	3	K	Matrin-3 OS=Homo sapiens OX=9606 GN=MATR3 PE=1 SV=2	MATR3	1	0.000138177	74.849	2	SK(1)SFQQSSLSR	-0.2125	3	1.48278		0.837839	0.67938	1.06684	1.12836	0.912369	0.892434	1.39		0.918	0.761	0.66
Q13011	83	K	Delta(3,5)-Delta(2,4)-dienoyl-CoA isomerase, mitochondrial OS=Homo sapiens OX=9606 GN=ECH1 PE=1 SV=2	ECH1	1	0.000160382	105.81	2	NAMNK(1)VFWR	-0.096619	3		1.32636	1.07752	0.596124	1.19499	1.16724	0.843382	0.794392		1.136	1.278	0.75	0.66
P62081	90	K	40S ribosomal protein S7 OS=Homo sapiens OX=9606 GN=RPS7 PE=1 SV=1	RPS7	1	0.000253794	66.664	2	FSGK(1)HVVFIAQR	1.6859	7	0.987998	1.3268	1.23506	0.45014	0.764413	0.913913	0.860225	1.46145	1.292	1.452	1.436	0.308	0.662	0.960981
Q9NVP1	577	K	ATP-dependent RNA helicase DDX18 OS=Homo sapiens OX=9606 GN=DDX18 PE=1 SV=2	DDX18	1	1.31107e-09	108.91	2	NYFLHK(1)SAQEAYK	0.72991	5	1.08298	1.28541	1.27188	0.359735	0.975465	0.957276	1.08785	0.979405	1.11	1.343	1.169	0.367	0.663	0.83189
P27824	103	K	Calnexin OS=Homo sapiens OX=9606 GN=CANX PE=1 SV=2	CANX	1	0.000289389	60	2	YDGK(1)WEVEEMK	0.91301	3	1.08473	1.28837	0.626904		1.08328	1.0751	0.942609	0.899007	1.001	1.198	0.665		0.664
P67870	147	K	Casein kinase II subunit beta OS=Homo sapiens OX=9606 GN=CSNK2B PE=1 SV=1	CSNK2B	1	0.000367887	53.517	2	CMDVYTPK(1)SSR	-1.0497	3	1.61113	0.832002		0.556867	1.13313	0.938568	0.980515	0.94779	1.422	0.886		0.588	0.664
Q04446	149	K	1,4-alpha-glucan-branching enzyme OS=Homo sapiens OX=9606 GN=GBE1 PE=1 SV=3	GBE1	1	4.49093e-05	103.69	2	VVITSK(1)SGEILYR	-1.8519	4	1.18359	1.59884	0.934147	0.28343	1.21609	1.08962	0.878064	0.816222	0.973	1.467	1.064	0.347	0.666	0.910579
Q15233	99	K	Non-POU domain-containing octamer-binding protein OS=Homo sapiens OX=9606 GN=NONO PE=1 SV=4	NONO	1	0.00110981	58.889	2	YGK(1)AGEVFIHK	-0.92407	3	1.29956	0.969212	0.73123		1.10441	1.06595	0.93312	0.896519	1.177	0.909	0.784		0.666
Q7L1Q6	390	K	Basic leucine zipper and W2 domain-containing protein 1 OS=Homo sapiens OX=9606 GN=BZW1 PE=1 SV=1	BZW1	1	1.73201e-06	99.855	2	GK(1)SVFLEQMK	0.70921	5	1.23266	1.40488	0.803117	0.559343	1.13051	1.09262	0.858902	0.91797	1.09	1.286	0.935	0.609	0.666	0.407701
Q8NEF9	352	K	Serum response factor-binding protein 1 OS=Homo sapiens OX=9606 GN=SRFBP1 PE=1 SV=1	SRFBP1	0.999997	0.00029658	56.08	3	KLESVFFHSLSGSK(1)SSR	1.5716	4	0.927018	1.14514	0.945621	0.982217	0.809889	0.851192	1.26915	1.06977	1.145	1.345	0.745	0.918	0.667	0.0339242
P48730	45	K	Casein kinase I isoform delta OS=Homo sapiens OX=9606 GN=CSNK1D PE=1 SV=2	CSNK1D	1	0.000486639	84.309	2	TK(1)HPQLHIESK	-1.3874	3	1.06971	1.44246	0.487828		1.16573	1.2215	0.79377	0.818995	0.918	1.181	0.615		0.67
P53621	1119	K	Coatomer subunit alpha OS=Homo sapiens OX=9606 GN=COPA PE=1 SV=2	COPA	1	1.24357e-06	83.623	2	NFK(1)TAATFAR	1.1987	4	1.24457	1.11785	1.12498	0.512601	0.978197	1.01476	1.0153	0.991745	1.272	1.102	1.108	0.517	0.67	0.424264
Q9BWE0	527	K	Replication initiator 1 OS=Homo sapiens OX=9606 GN=REPIN1 PE=1 SV=1	REPIN1	1	1.7206e-06	145.75	2	SFSQK(1)SNLITHR	1.2875	6	1.46318	1.43791	0.670991	0.42792	1.27131	1.2952	0.756556	0.676938	1.151	1.11	0.887	0.632	0.67	0.213187
O00244	60	K	Copper transport protein ATOX1 OS=Homo sapiens OX=9606 GN=ATOX1 PE=1 SV=1	ATOX1	1	0.000554322	76.85	2	TGK(1)TVSYLGLE	0.49442	5	0.530933	0.984163		1.4849	0.569393	0.616788	1.43036	1.38346	0.932	1.596		1.073	0.672
P09874	119	K	Poly [ADP-ribose] polymerase 1 OS=Homo sapiens OX=9606 GN=PARP1 PE=1 SV=4	PARP1	1	1.95586e-21	160.62	2	TLGDFAAEYAK(1)SNR	0.46921	4	0.841409	1.33066	0.957385	0.870543	0.881105	0.835799	1.17894	1.10415	0.955	1.592	0.812	0.788	0.672	0.373268
Q92621	45	K	Nuclear pore complex protein Nup205 OS=Homo sapiens OX=9606 GN=NUP205 PE=1 SV=3	NUP205	0.999523	0.00204272	94.791	2	K(1)HKPDFISLFK	0.9375	8	1.20206	1.22044	1.03148	0.546022	1.01755	1.0175	1.00333	0.961619	1.181	1.199	1.028	0.568	0.672	0.416688
Q15847	4	K	Adipogenesis regulatory factor OS=Homo sapiens OX=9606 GN=ADIRF PE=1 SV=1	ADIRF	1	0.0133826	58.916	2	ASK(1)GLQDLK	-0.28898	2		0.946013		1.05399	0.641475	0.719683	1.44648	1.19236		1.314		0.884	0.673
P21291	141	K	Cysteine and glycine-rich protein 1 OS=Homo sapiens OX=9606 GN=CSRP1 PE=1 SV=3	CSRP1	1	0.00522992	60.589	2	SWHK(1)ACFR	-0.74998	4	0.932913	0.864689	1.74586	0.456537	0.739928	0.695015	1.31178	1.25327	1.261	1.244	1.331	0.364	0.674	0.799885
Q09472	1554	K	Histone acetyltransferase p300 OS=Homo sapiens OX=9606 GN=EP300 PE=1 SV=2	EP300	1	1.39217e-59	186.39	2	NNK(1)K(1)TSK(1)NK(1)SSLSR	-0.83032	14	1.07943	1.71539	0.628273	0.5769	1.227	1.11831	0.775612	0.879071	0.88	1.534	0.81	0.656	0.674	0.516167
Q09472	1555	K	Histone acetyltransferase p300 OS=Homo sapiens OX=9606 GN=EP300 PE=1 SV=2	EP300	1	1.39217e-59	212.27	2	NNK(1)K(1)TSK(1)NK(1)SSLSR	-0.83032	16	1.07943	1.71539	0.628273	0.5769	1.227	1.11831	0.775612	0.879071	0.88	1.534	0.81	0.656	0.674	0.516167
Q15046	363	K	Lysine--tRNA ligase OS=Homo sapiens OX=9606 GN=KARS1 PE=1 SV=3	KARS1	1	1.81513e-13	135.13	2	MVSGMVK(1)HITGSYK	0.1417	7	1.02356	1.24488	1.19853	0.533029	0.924163	0.903985	1.09183	1.08002	1.108	1.377	1.098	0.494	0.675	0.662061
Q8IY22	272	K	C-Maf-inducing protein OS=Homo sapiens OX=9606 GN=CMIP PE=1 SV=3	CMIP	1	0.000791023	68.49	2	ILK(1)HNMDFGK	0.63345	3	1.32223	1.26594	0.411838		1.42208	1.32187	0.655011	0.601035	0.93	0.958	0.629		0.676
O43776	104	K	Asparagine--tRNA ligase, cytoplasmic OS=Homo sapiens OX=9606 GN=NARS1 PE=1 SV=1	NARS1	1	8.37585e-06	91.245	2	ITIK(1)NDPSLPEPK	-0.18869	5	1.12603	1.1684	0.920961	0.784615	0.980154	0.922225	1.05152	1.0461	1.149	1.267	0.876	0.75	0.677	0.17756
P22307	453	K	Sterol carrier protein 2 OS=Homo sapiens OX=9606 GN=SCP2 PE=1 SV=2	SCP2	0.999999	5.35105e-05	63.908	2	KLEEEGEQFVK(1)K	1.6751	3	1.11191	1.17413	0.713967		1.01022	1.05751	0.95615	0.976117	1.101	1.11	0.747		0.678
Q14839	1206	K	Chromodomain-helicase-DNA-binding protein 4 OS=Homo sapiens OX=9606 GN=CHD4 PE=1 SV=2	CHD4	1	5.55171e-28	160.62	2	PGLGSK(1)TGSMSK	1.0904	4	1.16863	1.56554	0.678391	0.587433	1.17769	1.1705	0.837854	0.813954	0.992	1.337	0.81	0.722	0.678	0.288679
Q9Y5B9	280	K	FACT complex subunit SPT16 OS=Homo sapiens OX=9606 GN=SUPT16H PE=1 SV=1	SUPT16H	1	8.11374e-10	116.13	2	FK(1)SYCSNLVR	0.26053	4	1.22715	1.14854	1.13229	0.492029	0.977355	1.05331	1.01992	0.949413	1.256	1.09	1.11	0.518	0.68	0.425617
Q92796	717	K	Disks large homolog 3 OS=Homo sapiens OX=9606 GN=DLG3 PE=1 SV=2	DLG3	1	0.000812118	54.309	2	GK(1)HCILDVSGNAIK	0.36568	3	0.89304	1.18114	0.925825		0.787805	0.809958	1.1913	1.21094	1.134	1.458	0.777		0.685
Q6UX04	230	K	Spliceosome-associated protein CWC27 homolog OS=Homo sapiens OX=9606 GN=CWC27 PE=1 SV=1	CWC27	1	2.53666e-05	72.365	2	SK(1)SSHDLLK	-0.29215	3	1.27265		0.727346		1.08208	1.13041	0.902629	0.884884	1.176		0.806		0.685
P61923	46	K	Coatomer subunit zeta-1 OS=Homo sapiens OX=9606 GN=COPZ1 PE=1 SV=1	COPZ1	1	0.000873465	79.059	2	AFEK(1)NIFNK	0.034366	4	1.05841	1.34992	1.29843	0.293241	0.957948	1.04044	1.03374	0.967868	1.105	1.297	1.256	0.303	0.686	0.931462
P19338	398	K	Nucleolin OS=Homo sapiens OX=9606 GN=NCL PE=1 SV=3	NCL	1	5.79391e-10	154.35	2	TLLAK(1)NLPYK	0.35579	4	1.21647	1.22211	0.836527	0.7249	1.04329	1.02629	0.96546	0.964958	1.166	1.191	0.866	0.751	0.687	0.115278
P55060	165	K	Exportin-2 OS=Homo sapiens OX=9606 GN=CSE1L PE=1 SV=3	CSE1L	1	1.63138e-13	106.47	2	HEFK(1)SNELWTEIK	-0.10683	4	1.05883	1.26846	0.863081	0.809635	0.984185	0.961524	1.02817	1.02612	1.076	1.319	0.839	0.789	0.689	0.186783
P42766	97	K	60S ribosomal protein L35 OS=Homo sapiens OX=9606 GN=RPL35 PE=1 SV=2	RPL35	1	0.000112017	134.66	2	RLNK(1)HEENLK	0.85872	8	1.11215	1.29437	0.946772	0.646714	1.06982	0.93802	1.00694	0.985223	1.04	1.38	0.94	0.656	0.69	0.439955
P62750	70	K	60S ribosomal protein L23a OS=Homo sapiens OX=9606 GN=RPL23A PE=1 SV=1	RPL23A	1	1.33456e-06	113.46	3	RNK(1)LDHYAIIK	0.50725	7	1.09747	1.25562	0.999815	0.647095	0.98426	0.992435	1.05101	0.972299	1.115	1.265	0.951	0.666	0.69	0.33535
Q01469	61	K	Fatty acid-binding protein 5 OS=Homo sapiens OX=9606 GN=FABP5 PE=1 SV=3	FABP5	1	1.47263e-47	209.84	2	TESTLK(1)TTQFSCTLGEK	0.49984	4	1.21711	1.55424	0.756655	0.472001	1.2224	1.1739	0.822308	0.781386	0.996	1.324	0.92	0.604	0.69	0.479603
Q12931	375	K	Heat shock protein 75 kDa, mitochondrial OS=Homo sapiens OX=9606 GN=TRAP1 PE=1 SV=3	TRAP1	1	5.33687e-06	90.689	2	VLIQTK(1)ATDILPK	-0.29422	3		1.2501	1.05721	0.692696	1.11471	1.09167	0.916301	0.877324		1.145	1.154	0.79	0.69
Q7Z4W1	198	K	L-xylulose reductase OS=Homo sapiens OX=9606 GN=DCXR PE=1 SV=2	DCXR	1	0.00713703	63.301	2	AK(1)TMLNR	-2.6327	3	1.21489	1.12134		0.663765	1.15638	1.04187	0.907033	0.894712	1.051	1.076		0.742	0.69
Q9BV40	47	K	Vesicle-associated membrane protein 8 OS=Homo sapiens OX=9606 GN=VAMP8 PE=1 SV=1	VAMP8	1	3.96797e-14	154.94	2	NK(1)TEDLEATSEHFK	1.4823	4	1.22413	1.42757	1.0116	0.336701	1.18719	1.00034	0.867248	0.945216	1.031	1.427	1.166	0.356	0.69	0.903867
Q99460	720	K	26S proteasome non-ATPase regulatory subunit 1 OS=Homo sapiens OX=9606 GN=PSMD1 PE=1 SV=2	PSMD1	1	6.2183e-06	81.48	2	VINDK(1)HDDVMAK	1.1679	7	1.12657	1.22372	0.860618	0.789087	0.999073	0.983271	1.02759	0.990068	1.128	1.245	0.838	0.797	0.692	0.105325
P53680	45	K	AP-2 complex subunit sigma OS=Homo sapiens OX=9606 GN=AP2S1 PE=1 SV=2	AP2S1	1	2.17522e-09	112.7	2	DAK(1)HTNFVEFR	0.59589	6	1.34406	1.28484	0.822117	0.548989	1.0962	1.20193	0.892114	0.809757	1.226	1.069	0.922	0.678	0.693	0.120402
P06493	6	K	Cyclin-dependent kinase 1 OS=Homo sapiens OX=9606 GN=CDK1 PE=1 SV=3	CDK1	1	0.00129813	72.042	2	MEDYTK(1)IEK	-0.30478	6	1.03328	1.33984	0.752386	0.87449	0.968802	1.04017	0.977704	1.01333	1.067	1.288	0.77	0.863	0.696	0.0528298
P46100	2490	K	Transcriptional regulator ATRX OS=Homo sapiens OX=9606 GN=ATRX PE=1 SV=5	ATRX	1	0.0196594	50.834	2	NPGPSQGK(1)SM	0.70973	2	1.00169		0.998313		0.812286	0.872294	1.16345	1.15197	1.233		0.858		0.696
P17987	541	K	T-complex protein 1 subunit alpha OS=Homo sapiens OX=9606 GN=TCP1 PE=1 SV=1	TCP1	1	1.0811e-07	122.13	3	DDK(1)HGSYEDAVHSGALND	0.34411	8	1.153	1.17332	0.939805	0.733876	0.98091	0.988942	1.02727	1.00288	1.175	1.186	0.915	0.732	0.698	0.164114
Q9UFW8	16	K	CGG triplet repeat-binding protein 1 OS=Homo sapiens OX=9606 GN=CGGBP1 PE=1 SV=2	CGGBP1	1	0.000139401	84.309	2	SK(1)TALYVTPLDR	-0.58131	3	1.04794	1.28556	0.6665		1.04318	1.11001	0.949976	0.896832	1.005	1.158	0.702		0.699
Q9NR30	406	K	Nucleolar RNA helicase 2 OS=Homo sapiens OX=9606 GN=DDX21 PE=1 SV=5	DDX21	1	2.52795e-05	106.97	2	TQK(1)TAITVEHLAIK	0.049747	4	1.18573	1.47	0.937312	0.406963	1.16948	1.10184	0.892411	0.836271	1.014	1.334	1.05	0.487	0.7	0.677329
P06733	71	K	Alpha-enolase OS=Homo sapiens OX=9606 GN=ENO1 PE=1 SV=2	ENO1	1	2.99949e-36	164.56	3	AVEHINK(1)TIAPALVSK	-0.39431	12	1.302	1.31855	0.85349	0.525963	1.13028	1.15974	0.859699	0.850281	1.152	1.137	0.993	0.619	0.703	0.319858
P30153	475	K	Serine/threonine-protein phosphatase 2A 65 kDa regulatory subunit A alpha isoform OS=Homo sapiens OX=9606 GN=PPP2R1A PE=1 SV=4	PPP2R1A	1	0.000695595	72.327	2	FGK(1)EWAHATIIPK	2.1268	3	1.02392	1.18812	0.787955		0.962093	0.974654	1.05334	1.00991	1.064	1.219	0.748		0.703
O75643	1552	K	U5 small nuclear ribonucleoprotein 200 kDa helicase OS=Homo sapiens OX=9606 GN=SNRNP200 PE=1 SV=2	SNRNP200	1	5.34937e-38	160.98	2	PVYHAITK(1)HSPK	4.2333	8	1.26273	1.1243	0.957402	0.655568	1.01866	1.03302	0.981615	0.966709	1.24	1.088	0.975	0.678	0.704	0.163603
P08238	399	K	Heat shock protein HSP 90-beta OS=Homo sapiens OX=9606 GN=HSP90AB1 PE=1 SV=4	HSP90AB1	1	0.00276664	46.447	2	EMLQQSK(1)ILK	-0.21898	4	1.11609	1.28179	1.00852	0.593597	1.02837	1.00587	1.01151	0.954243	1.085	1.274	0.997	0.622	0.704	0.43321
P20700	532	K	Lamin-B1 OS=Homo sapiens OX=9606 GN=LMNB1 PE=1 SV=2	LMNB1	1	7.52725e-37	181.44	2	VILK(1)NSQGEEVAQR	-0.80037	4	1.27281	1.38822	0.877498	0.461465	1.14545	1.18408	0.852268	0.818205	1.111	1.172	1.03	0.564	0.704	0.447968
P04406	194	K	Glyceraldehyde-3-phosphate dehydrogenase OS=Homo sapiens OX=9606 GN=GAPDH PE=1 SV=3	GAPDH	1	0.000800689	70.389	2	TVDGPSGK(1)LWR	-1.3821	2		1.22675		0.773252	1.09645	1.03564	0.942253	0.92565		1.185		0.835	0.705
Q15008	165	K	26S proteasome non-ATPase regulatory subunit 6 OS=Homo sapiens OX=9606 GN=PSMD6 PE=1 SV=1	PSMD6	1	0.000170744	71.219	2	AK(1)SLIEEGGDWDR	0.81788	4	1.08659	1.3011	0.980835	0.631477	1.0146	1.00967	1.00173	0.973994	1.071	1.289	0.979	0.648	0.708	0.410192
P40227	381	K	T-complex protein 1 subunit zeta OS=Homo sapiens OX=9606 GN=CCT6A PE=1 SV=3	CCT6A	1	9.18446e-29	179.95	2	GPNK(1)HTLTQIK	-0.34406	4	1.08492	1.18081	1.02813	0.706133	0.943264	0.984884	1.07633	0.995524	1.15	1.199	0.955	0.709	0.71	0.237859
P62136	26	K	Serine/threonine-protein phosphatase PP1-alpha catalytic subunit OS=Homo sapiens OX=9606 GN=PPP1CA PE=1 SV=1	PPP1CA	1	8.15311e-05	119.43	2	PGK(1)NVQLTENEIR	0.17548	4	1.04857	1.22324	1.01543	0.712749	0.979295	0.932462	1.06612	1.02212	1.071	1.312	0.952	0.697	0.71	0.356541
Q07666	152	K	KH domain-containing, RNA-binding, signal transduction-associated protein 1 OS=Homo sapiens OX=9606 GN=KHDRBS1 PE=1 SV=1	KHDRBS1	1	9.56087e-06	102.26	3	KDDEENYLDLFSHK(1)NMK	1.367	4	0.961425	1.63924	0.708146	0.691191	1.11489	1.09732	0.945491	0.842303	0.862	1.494	0.749	0.821	0.71	0.317924
Q15067	500	K	Peroxisomal acyl-coenzyme A oxidase 1 OS=Homo sapiens OX=9606 GN=ACOX1 PE=1 SV=3	ACOX1	1	5.23185e-14	142.56	2	LVEIAAK(1)NLQK	-0.31205	4	1.4172	1.57786	0.532042	0.472897	1.26884	1.44893	0.646194	0.636038	1.117	1.089	0.823	0.744	0.71	0.05378
P11586	21	K	C-1-tetrahydrofolate synthase, cytoplasmic OS=Homo sapiens OX=9606 GN=MTHFD1 PE=1 SV=4	MTHFD1	1	1.71428e-06	127.94	2	LK(1)NQVTQLK	-1.7549	4	1.08124	1.33957	1.1021	0.477085	1.02469	1.01079	0.993255	0.97127	1.055	1.325	1.11	0.491	0.712	0.676795
P19447	52	K	General transcription and DNA repair factor IIH helicase subunit XPB OS=Homo sapiens OX=9606 GN=ERCC3 PE=1 SV=1	ERCC3	1	2.88858e-08	137.39	2	QVDESGTK(1)VDEYGAK	1.5614	4	1.11633	1.37111	0.798722	0.71384	1.00933	1.1379	0.902033	0.950737	1.106	1.205	0.885	0.751	0.712	0.175907
P23284	131	K	Peptidyl-prolyl cis-trans isomerase B OS=Homo sapiens OX=9606 GN=PPIB PE=1 SV=2	PPIB	1	4.55121e-08	111.38	3	LK(1)HYGPGWVSMANAGK	-1.9808	9	1.18037	1.51235	1.02664	0.280634	1.1383	1.16748	0.847372	0.846846	1.037	1.295	1.212	0.331	0.712	0.906089
Q00610	1501	K	Clathrin heavy chain 1 OS=Homo sapiens OX=9606 GN=CLTC PE=1 SV=5	CLTC	1	7.63675e-05	106	2	LEK(1)HELIEFR	0.11176	8	1.03929	1.42941	1.07233	0.45897	1.02261	1.04621	0.984274	0.9469	1.016	1.366	1.089	0.485	0.714	0.710575
Q71UI9	14	K	Histone H2A.V OS=Homo sapiens OX=9606 GN=H2AZ2 PE=1 SV=3	H2AZ2	1	6.06594e-17	150.85	2	AGK(1)DSGK(1)AK(1)AK	-0.46372	8	1.32545	1.10134	0.863408	0.709802	1.06003	1.0413	0.964101	0.934567	1.25	1.058	0.896	0.759	0.717	0
Q86VM9	651	K	Zinc finger CCCH domain-containing protein 18 OS=Homo sapiens OX=9606 GN=ZC3H18 PE=1 SV=2	ZC3H18	0.999981	1.04696e-29	78.359	4	KPAPPPAPPQATK(1)TTAPVPEPTKPGDPR	0.60274	4	0.970809	1.50536	0.679502	0.844329	1.04072	1.0928	0.968231	0.898254	0.933	1.378	0.702	0.94	0.717	0.0690341
P06748	154	K	Nucleophosmin OS=Homo sapiens OX=9606 GN=NPM1 PE=1 SV=2	NPM1	1	0.00846212	62.705	2	SAPGGGSK(1)VPQK(1)K	-0.65255	4	1.12024	1.19706	0.942585	0.74012	0.996513	0.989673	1.02954	0.984273	1.124	1.21	0.916	0.752	0.718	0.191057
P02545	470	K	Prelamin-A/C OS=Homo sapiens OX=9606 GN=LMNA PE=1 SV=1	LMNA	1	1.12009e-12	172.51	2	SNEDQSMGNWQIK(1)R	1.0836	3		0.663621	1.55191	0.784474	0.795597	0.726281	1.2848	1.19332		0.914	1.208	0.657	0.719
P31943	185	K	Heterogeneous nuclear ribonucleoprotein H OS=Homo sapiens OX=9606 GN=HNRNPH1 PE=1 SV=4	HNRNPH1	1	0.00644926	81.163	2	YIEIFK(1)SSR	-1.4524	4	1.20928	1.54972	0.978549	0.26246	1.20306	1.17131	0.815921	0.809703	1.005	1.323	1.199	0.324	0.719	0.932319
P43490	469	K	Nicotinamide phosphoribosyltransferase OS=Homo sapiens OX=9606 GN=NAMPT PE=1 SV=1	NAMPT	1	3.08077e-05	76.85	2	VTK(1)SYSFDEIR	-0.43472	3	1.16431	1.08649		0.749196	1.02152	1.01918	0.981274	0.978029	1.14	1.066		0.766	0.719
Q14008	1761	K	Cytoskeleton-associated protein 5 OS=Homo sapiens OX=9606 GN=CKAP5 PE=1 SV=3	CKAP5	1	3.33601e-06	105.94	2	TLK(1)TLLHTLCK	0.62443	4	1.08634	1.60956	0.73565	0.568456	1.18827	1.14213	0.850059	0.819545	0.914	1.409	0.865	0.694	0.72	0.445197
Q05209	65	K	Tyrosine-protein phosphatase non-receptor type 12 OS=Homo sapiens OX=9606 GN=PTPN12 PE=1 SV=3	PTPN12	1	0.000732741	66.664	2	YK(1)DILPFDHSR	8.2473	7	0.765373	0.727412	1.2978	1.20942	0.616007	0.585168	1.44317	1.35566	1.242	1.243	0.899	0.892	0.721	0.00588438
P21333	626	K	Filamin-A OS=Homo sapiens OX=9606 GN=FLNA PE=1 SV=4	FLNA	1	1.11312e-05	126.32	2	IECDDK(1)GDGSCDVR	-1.1849	3		0.323829	2.21071	0.465459	0.671774	0.653246	1.37372	1.30126		0.496	1.609	0.358	0.722
P09661	179	K	U2 small nuclear ribonucleoprotein A' OS=Homo sapiens OX=9606 GN=SNRPA1 PE=1 SV=2	SNRPA1	1	6.66192e-19	124.24	2	SK(1)TFNPGAGLPTDK	0.94397	4	1.14445	1.25948	0.959529	0.636536	1.07609	1.00135	1.01307	0.909491	1.064	1.258	0.947	0.7	0.723	0.326658
P60953	163	K	Cell division control protein 42 homolog OS=Homo sapiens OX=9606 GN=CDC42 PE=1 SV=2	CDC42	1	0.000211928	112.7	2	YVECSALTQK(1)GLK	-1.9871	4	1.13109	1.37358	1.08305	0.412275	1.01564	1.15707	0.909343	0.917948	1.114	1.187	1.191	0.449	0.724	0.675343
Q8IUR0	9	K	Trafficking protein particle complex subunit 5 OS=Homo sapiens OX=9606 GN=TRAPPC5 PE=1 SV=1	TRAPPC5	1	0.0116794	58.426	2	GK(1)SALLER	-0.79472	3	1.17004	1.14941	0.680551		1.10695	1.33525	0.889736	0.668071	1.057	0.861	0.765		0.724
Q4VC31	83	K	Protein MIX23 OS=Homo sapiens OX=9606 GN=MIX23 PE=1 SV=1	MIX23	1	4.5155e-19	154.94	2	NCIAQTSAVVK(1)NLR	-0.36884	4	1.14602	1.14155	0.91364	0.798792	0.927054	1.0448	1.03837	0.989776	1.236	1.093	0.88	0.807	0.725	0.0253583
P19367	429	K	Hexokinase-1 OS=Homo sapiens OX=9606 GN=HK1 PE=1 SV=3	HK1	1	0.00321436	105.04	3	RFHK(1)TLR	0.31249	3	1.14032		1.08464	0.77504	0.889271	0.813893	1.16352	1.13332	1.282		0.932	0.684	0.727
Q15149	2306	K	Plectin OS=Homo sapiens OX=9606 GN=PLEC PE=1 SV=3	PLEC	1	2.76542e-09	123.42	2	QAADAEMEK(1)HK	-1.7449	4	0.974282	1.1254	1.65072	0.249599	0.885481	0.825506	1.16247	1.12654	1.1	1.363	1.42	0.222	0.727	1.09713
O43390	235	K	Heterogeneous nuclear ribonucleoprotein R OS=Homo sapiens OX=9606 GN=HNRNPR PE=1 SV=1	HNRNPR	1	6.14614e-05	95.138	3	PGK(1)HLGVCISVANNR	0.12481	3		1.08633	1.25447	0.659195	1.07376	1.08008	0.945234	0.90092		1.006	1.327	0.732	0.728
Q9NZL9	209	K	Methionine adenosyltransferase 2 subunit beta OS=Homo sapiens OX=9606 GN=MAT2B PE=1 SV=1	MAT2B	1	6.11345e-06	105.08	3	VQFSNK(1)SANMDHWQQR	0.73483	4	0.96947	1.05706	1.03383	0.939636	0.913881	0.791171	1.18685	1.1081	1.061	1.336	0.871	0.848	0.728	0.180662
P55081	381	K	Microfibrillar-associated protein 1 OS=Homo sapiens OX=9606 GN=MFAP1 PE=1 SV=2	MFAP1	1	0.00495672	58.286	2	VMQVK(1)NFGR	2.1872	2	1.24807		0.751928		1.11567	1.05263	0.919303	0.912395	1.119		0.818		0.731
P30405	73	K	Peptidyl-prolyl cis-trans isomerase F, mitochondrial OS=Homo sapiens OX=9606 GN=PPIF PE=1 SV=1	PPIF	1	0.000177467	76.85	2	ADVVPK(1)TAENFR	-0.46745	4	0.961333	1.2116	1.02499	0.802079	0.876556	0.971007	1.08191	1.07053	1.097	1.248	0.947	0.749	0.732	0.25423
Q01780	178	K	Exosome component 10 OS=Homo sapiens OX=9606 GN=EXOSC10 PE=1 SV=2	EXOSC10	1	2.28515e-08	97.277	3	LLHAK(1)NIIRPQLK	1.1216	8	1.22425	0.838106	0.937648		1.00172	0.927364	1.04796	1.02295	1.222	0.904	0.895		0.732
Q15067	437	K	Peroxisomal acyl-coenzyme A oxidase 1 OS=Homo sapiens OX=9606 GN=ACOX1 PE=1 SV=3	ACOX1	1	6.16589e-14	130.99	2	FLMK(1)SYDQVHSGK	0.41484	6	1.47182	1.4944	0.591419	0.442356	1.26884	1.44893	0.646194	0.636038	1.16	1.031	0.915	0.695	0.732	0.111165
Q9ULX3	291	K	RNA-binding protein NOB1 OS=Homo sapiens OX=9606 GN=NOB1 PE=1 SV=1	NOB1	1	8.41041e-06	127.03	2	VFCSHCGNK(1)TLK	-1.0316	4	1.01697	1.24755	1.1436	0.591883	0.935994	0.987895	1.02901	1.0471	1.087	1.263	1.111	0.565	0.734	0.553555
Q9Y3I0	17	K	RNA-splicing ligase RtcB homolog OS=Homo sapiens OX=9606 GN=RTCB PE=1 SV=1	RTCB	1	0.0114846	69.093	2	INK(1)NCWR	-0.97214	3	1.08167	1.12901		0.789318	1.04752	1.00123	0.997963	0.953291	1.033	1.128		0.828	0.734
P15170	213	K	Eukaryotic peptide chain release factor GTP-binding subunit ERF3A OS=Homo sapiens OX=9606 GN=GSPT1 PE=1 SV=1	GSPT1	1	3.45508e-09	103.76	2	TAGVK(1)HLIVLINK	-0.4213	4	1.04944	1.44205	1.083	0.425508	1.0723	1.03121	0.967926	0.928562	0.979	1.398	1.119	0.458	0.736	0.783538
P24534	60	K	Elongation factor 1-beta OS=Homo sapiens OX=9606 GN=EEF1B2 PE=1 SV=3	EEF1B2	1	9.16937e-40	175.07	2	WYNHIK(1)SYEK	-1.2654	4	1.09089	1.19574	1.11317	0.600197	0.994288	0.973786	1.02754	1.00438	1.097	1.228	1.083	0.598	0.737	0.47972
P27635	19	K	60S ribosomal protein L10 OS=Homo sapiens OX=9606 GN=RPL10 PE=1 SV=4	RPL10	1	0.0100564	87.251	2	NKPYPK(1)SR	0.6585	2		1.15269		0.847309	0.982216	0.99713	1.02591	0.994742		1.156		0.852	0.737
Q9UKD2	109	K	mRNA turnover protein 4 homolog OS=Homo sapiens OX=9606 GN=MRTO4 PE=1 SV=2	MRTO4	1	4.583e-06	75.474	2	TK(1)EEVNEWFTK	-0.62864	3	1.00311	1.30873	0.688159		1.05174	1.0508	0.979329	0.918126	0.954	1.245	0.703		0.737
P62280	38	K	40S ribosomal protein S11 OS=Homo sapiens OX=9606 GN=RPS11 PE=1 SV=3	RPS11	1	5.73869e-10	118.06	2	YYK(1)NIGLGFK	-0.4957	4	1.11088	1.35378	1.02734	0.508002	1.10666	0.984351	0.93139	0.9776	1.004	1.375	1.103	0.52	0.738	0.690351
Q86UU0	36	K	B-cell CLL/lymphoma 9-like protein OS=Homo sapiens OX=9606 GN=BCL9L PE=1 SV=1	BCL9L	1	4.45946e-28	123.92	4	GHCPPAPAK(1)PMHPENK(1)LTNHGK	-0.85109	4	0.95256	1.33006	0.867566	0.849817	0.81544	1.1641	0.960647	1.05981	1.168	1.143	0.903	0.802	0.738	0.068074
Q86UU0	43	K	B-cell CLL/lymphoma 9-like protein OS=Homo sapiens OX=9606 GN=BCL9L PE=1 SV=1	BCL9L	1	4.45946e-28	123.92	4	GHCPPAPAK(1)PMHPENK(1)LTNHGK	-0.85109	4	0.95256	1.33006	0.867566	0.849817	0.81544	1.1641	0.960647	1.05981	1.168	1.143	0.903	0.802	0.738	0.068074
O95433	94	K	Activator of 90 kDa heat shock protein ATPase homolog 1 OS=Homo sapiens OX=9606 GN=AHSA1 PE=1 SV=1	AHSA1	1	1.6244e-05	98.167	2	LNWTGTSK(1)SGVQYK	1.8129	4	0.989373	1.1394	1.20104	0.670186	0.895252	0.920179	1.12161	1.06296	1.105	1.238	1.071	0.63	0.739	0.440148
Q15185	65	K	Prostaglandin E synthase 3 OS=Homo sapiens OX=9606 GN=PTGES3 PE=1 SV=1	PTGES3	1	5.44522e-21	141.36	4	HLNEIDLFHCIDPNDSK(1)HK	0.82462	6	0.613407	1.3915		0.995094	1.16692	0.978731	0.90716	0.947193	0.526	1.422		1.051	0.739
Q9BQ67	341	K	Glutamate-rich WD repeat-containing protein 1 OS=Homo sapiens OX=9606 GN=GRWD1 PE=1 SV=1	GRWD1	1	0.000806191	88.24	2	QFK(1)SGSPVATFK	2.6307	3	1.10171	1.07	0.828295		1.00767	0.932636	1.02473	1.03497	1.093	1.147	0.808		0.739
Q02880	208	K	DNA topoisomerase 2-beta OS=Homo sapiens OX=9606 GN=TOP2B PE=1 SV=3	TOP2B	1	0.00198604	102.46	2	EYK(1)HSFK	-0.24903	3	0.95062	1.19504		0.854342	1.08741	0.975289	0.995326	0.941973	0.874	1.225		0.907	0.74
Q00610	1347	K	Clathrin heavy chain 1 OS=Homo sapiens OX=9606 GN=CLTC PE=1 SV=5	CLTC	1	0.00994828	63.301	2	VNIPK(1)VLR	-1.7339	4	1.11594	1.26704	1.25631	0.360705	1.02261	1.04621	0.984274	0.9469	1.091	1.211	1.276	0.381	0.742	0.814244
P39023	286	K	60S ribosomal protein L3 OS=Homo sapiens OX=9606 GN=RPL3 PE=1 SV=2	RPL3	1	9.9077e-05	90.761	2	IYK(1)IGQGYLIK	0.0062547	4	1.00092	1.36528	1.12757	0.506228	0.986831	1.01607	1.00201	0.995092	1.014	1.344	1.125	0.509	0.744	0.693801
Q02790	390	K	Peptidyl-prolyl cis-trans isomerase FKBP4 OS=Homo sapiens OX=9606 GN=FKBP4 PE=1 SV=3	FKBP4	1	4.22192e-20	150.21	2	AAK(1)TQLAVCQQR	0.50798	4	1.16923	1.36105	1.06011	0.409602	1.12173	1.09235	0.915876	0.870042	1.042	1.246	1.157	0.471	0.744	0.695702
Q8TEQ6	426	K	Gem-associated protein 5 OS=Homo sapiens OX=9606 GN=GEMIN5 PE=1 SV=3	GEMIN5	1	0.00202528	56.378	2	NFWQGVK(1)SK	-0.95395	3	1.02787	1.08155	0.890579		0.918552	0.943425	1.07061	1.06742	1.119	1.146	0.832		0.744
Q92793	1588	K	CREB-binding protein OS=Homo sapiens OX=9606 GN=CREBBP PE=1 SV=3	CREBBP	1	4.18616e-39	195.4	2	NAK(1)K(1)K(1)NNK(1)K	0.75375	8	1.11549	1.13001	0.754501		1.05911	1.07914	0.963179	0.898568	1.053	1.047	0.783		0.744
Q92793	1592	K	CREB-binding protein OS=Homo sapiens OX=9606 GN=CREBBP PE=1 SV=3	CREBBP	1	5.8554e-74	208.35	2	NNK(1)K(1)TNK(1)NK(1)SSISR	2.0711	20	1.18567	1.24208	0.810286	0.761963	1.05911	1.07914	0.963179	0.898568	1.119	1.151	0.841	0.848	0.744	0.0142466
P14618	89	K	Pyruvate kinase PKM OS=Homo sapiens OX=9606 GN=PKM PE=1 SV=4	PKM	1	9.80801e-49	236.67	4	LNFSHGTHEYHAETIK(1)NVR	2.5402	8	1.16876	1.22262	1.22656	0.382055	1.04164	1.05808	0.960103	0.940174	1.122	1.156	1.278	0.406	0.745	0.74792
Q8NFD5	1898	K	AT-rich interactive domain-containing protein 1B OS=Homo sapiens OX=9606 GN=ARID1B PE=1 SV=2	ARID1B	1	1.41472e-05	92.445	3	FPFGIQQAK(1)SHR	0.24064	6	1.04438	1.11524		0.840389	0.898762	1.01936	1.05109	1.03078	1.162	1.094		0.815	0.745
Q92793	1595	K	CREB-binding protein OS=Homo sapiens OX=9606 GN=CREBBP PE=1 SV=3	CREBBP	1	5.8554e-74	208.35	2	TNK(1)NK(1)SSISR	-0.49591	24	1.18332	1.24302	0.808024	0.765631	1.05911	1.07914	0.963179	0.898568	1.117	1.152	0.839	0.852	0.746	0.0104335
Q92793	1597	K	CREB-binding protein OS=Homo sapiens OX=9606 GN=CREBBP PE=1 SV=3	CREBBP	1	5.8554e-74	208.35	2	TNK(1)NK(1)SSISR	-0.49591	20	1.18332	1.24302	0.808024	0.765631	1.05911	1.07914	0.963179	0.898568	1.117	1.152	0.839	0.852	0.746	0.0104335
Q9Y2X3	353	K	Nucleolar protein 58 OS=Homo sapiens OX=9606 GN=NOP58 PE=1 SV=1	NOP58	1	7.76767e-10	117.77	3	YGLIYHASLVGQTSPK(1)HK	-0.81384	4	1.19388	1.14131	0.940623	0.724183	1.01693	1.03366	1.02026	0.929148	1.174	1.104	0.922	0.779	0.746	0.0749315
P42330	270	K	Aldo-keto reductase family 1 member C3 OS=Homo sapiens OX=9606 GN=AKR1C3 PE=1 SV=4	AKR1C3	1	2.30824e-09	124.46	2	GVVVLAK(1)SYNEQR	1.6284	3	1.65796	1.23734	0.104693		1.83889	1.85861	0.155258	0.147236	0.902	0.666	0.674		0.747
P47755	91	K	F-actin-capping protein subunit alpha-2 OS=Homo sapiens OX=9606 GN=CAPZA2 PE=1 SV=3	CAPZA2	1	0.00924166	69.093	2	FLDPK(1)NR	-0.37699	3		1.16341	1.18986	0.64673	1.13042	1.14231	0.880728	0.846541		1.018	1.351	0.764	0.75
Q15738	126	K	Sterol-4-alpha-carboxylate 3-dehydrogenase, decarboxylating OS=Homo sapiens OX=9606 GN=NSDHL PE=1 SV=2	NSDHL	1	2.31156e-08	137.58	2	VNYIGTK(1)NVIETCK	-1.3946	4	0.890643	1.06117	1.14316	0.905031	0.832873	0.817106	1.16967	1.18036	1.069	1.299	0.977	0.767	0.752	0.304658
P30405	167	K	Peptidyl-prolyl cis-trans isomerase F, mitochondrial OS=Homo sapiens OX=9606 GN=PPIF PE=1 SV=1	PPIF	1	0.000114201	62.454	3	TDWLDGK(1)HVVFGHVK	-0.25341	3		1.13832	0.91503	0.946645	0.876556	0.971007	1.08191	1.07053		1.172	0.846	0.884	0.754
O60884	152	K	DnaJ homolog subfamily A member 2 OS=Homo sapiens OX=9606 GN=DNAJA2 PE=1 SV=1	DNAJA2	1	1.68659e-37	182.1	2	NVLCSACSGQGGK(1)SGAVQK	-0.4429	4	1.05235	1.28391	0.932386	0.731348	1.07786	0.951303	1.01013	0.960711	0.976	1.35	0.923	0.761	0.755	0.357768
P18206	228	K	Vinculin OS=Homo sapiens OX=9606 GN=VCL PE=1 SV=4	VCL	1	0.000168562	104.39	2	NQGIEEALK(1)NR	0.41767	3	1.09955	1.05256	0.847895		1.01565	0.944306	1.03542	1.00462	1.083	1.115	0.819		0.756
P61247	56	K	40S ribosomal protein S3a OS=Homo sapiens OX=9606 GN=RPS3A PE=1 SV=2	RPS3A	1	0.00025402	115.04	2	TQGTK(1)IASDGLK	-1.4613	4	1.0375	1.18336	1.17453	0.60461	0.963493	0.968675	1.07541	0.992421	1.077	1.222	1.092	0.609	0.756	0.482628
P62424	37	K	60S ribosomal protein L7a OS=Homo sapiens OX=9606 GN=RPL7A PE=1 SV=2	RPL7A	1	0.000249307	108.2	3	RPK(1)NFGIGQDIQPK	0.15386	4	1.07235	1.2058	0.721845		1.1522	0.900339	1.02449	0.922973	0.931	1.339	0.705		0.757
Q29RF7	974	K	Sister chromatid cohesion protein PDS5 homolog A OS=Homo sapiens OX=9606 GN=PDS5A PE=1 SV=1	PDS5A	1	0.000790837	85.716	2	QCLLK(1)NISIR	-1.814	4	1.12849	1.38714	0.947318	0.537046	1.10405	1.11196	0.90335	0.880647	1.022	1.247	1.049	0.61	0.758	0.501276
P52209	38	K	6-phosphogluconate dehydrogenase, decarboxylating OS=Homo sapiens OX=9606 GN=PGD PE=1 SV=3	PGD	1	8.75701e-13	156.02	2	TVSK(1)VDDFLANEAK	0.051581	4	1.04003	1.30267	0.692796	0.964498	1.0393	1.03711	0.964853	0.958744	1.001	1.256	0.718	1.006	0.759	0.0782569
Q09472	1542	K	Histone acetyltransferase p300 OS=Homo sapiens OX=9606 GN=EP300 PE=1 SV=2	EP300	1	1.35685e-125	225.94	3	REENTSNESTDVTK(1)GDSK(1)NAK(1)K	-0.54667	35	1.31594	1.30074	0.737738	0.645583	1.227	1.11831	0.775612	0.879071	1.072	1.163	0.951	0.734	0.759	0.238497
P78527	689	K	DNA-dependent protein kinase catalytic subunit OS=Homo sapiens OX=9606 GN=PRKDC PE=1 SV=3	PRKDC	1	0.000130184	56.202	2	YFEGVSPK(1)SLK	-0.038097	3	1.11222	1.19905	0.688733		1.11419	1.09519	0.906931	0.883694	0.998	1.095	0.759		0.761
Q09472	1546	K	Histone acetyltransferase p300 OS=Homo sapiens OX=9606 GN=EP300 PE=1 SV=2	EP300	1	1.35685e-125	225.94	3	REENTSNESTDVTK(1)GDSK(1)NAK(1)K	-0.54667	38	1.318	1.29651	0.738896	0.646597	1.227	1.11831	0.775612	0.879071	1.074	1.159	0.953	0.736	0.761	0.234154
P06454	103	K	Prothymosin alpha OS=Homo sapiens OX=9606 GN=PTMA PE=1 SV=2	PTMA	1	1.41492e-26	193.94	2	AAEDDEDDDVDTK(1)K	-0.38796	4	1.18233	1.46255	0.892928	0.462194	1.15049	1.24821	0.910856	0.69044	1.028	1.172	0.98	0.669	0.762	0.354481
Q8WUM4	627	K	Programmed cell death 6-interacting protein OS=Homo sapiens OX=9606 GN=PDCD6IP PE=1 SV=1	PDCD6IP	0.999995	3.43085e-08	138.87	3	KQEGLLK(1)NIQVSHQEFSK	-0.059709	3	0.91514	1.23488	0.849977		0.908974	0.902495	1.10675	1.08178	1.007	1.368	0.768		0.763
O15145	61	K	Actin-related protein 2/3 complex subunit 3 OS=Homo sapiens OX=9606 GN=ARPC3 PE=1 SV=3	ARPC3	1	0.000321191	90.142	2	NYEIK(1)NEADR	-0.3353	4	1.0045	1.20422	1.07501	0.716283	0.975112	0.939897	1.061	1.02399	1.03	1.281	1.013	0.7	0.764	0.404193
P21333	700	K	Filamin-A OS=Homo sapiens OX=9606 GN=FLNA PE=1 SV=4	FLNA	1	4.68959e-23	222.25	2	PAEFTVDAK(1)HGGK	-1.8017	8	0.814132	0.756306	1.34844	1.08112	0.671774	0.653246	1.37372	1.30126	1.212	1.158	0.982	0.831	0.764	0.085149
Q8TEA8	61	K	D-aminoacyl-tRNA deacylase 1 OS=Homo sapiens OX=9606 GN=DTD1 PE=1 SV=2	DTD1	1	0.000861046	76.255	2	VFEDESGK(1)HWSK	-0.38929	4	1.09469	1.18514	0.982833	0.73734	1.07916	0.908725	0.986716	1.0254	1.014	1.304	0.996	0.719	0.766	0.397603
O75475	16	K	PC4 and SFRS1-interacting protein OS=Homo sapiens OX=9606 GN=PSIP1 PE=1 SV=1	PSIP1	1	0.0015296	79.059	2	MK(1)GYPHWPAR	1.1088	7	1.18097	1.05133	1.11017	0.657532	0.98774	0.990523	0.996173	1.02556	1.196	1.061	1.114	0.641	0.768	0.301269
P26373	123	K	60S ribosomal protein L13 OS=Homo sapiens OX=9606 GN=RPL13 PE=1 SV=4	RPL13	1	0.0047753	69.905	2	SK(1)LILFPR	-0.57082	4	1.03346	1.22837	1.19426	0.5439	1.03263	0.907562	1.04654	1.01327	1.001	1.353	1.141	0.537	0.768	0.683644
Q9NXE4	604	K	Sphingomyelin phosphodiesterase 4 OS=Homo sapiens OX=9606 GN=SMPD4 PE=1 SV=3	SMPD4	1	7.4499e-06	91.245	2	LAQLITQAK(1)HTAK	-0.097017	4	1.15489	1.23221	1.22992	0.382977	1.02215	1.12822	0.948961	0.900667	1.13	1.092	1.296	0.425	0.768	0.6979
Q9H2U1	862	K	ATP-dependent DNA/RNA helicase DHX36 OS=Homo sapiens OX=9606 GN=DHX36 PE=1 SV=2	DHX36	1	2.69595e-06	108.5	2	VYTK(1)TDGLVAVHPK	-1.5085	3	1.15862	1.24097	0.60041		1.1753	1.21856	0.791622	0.814522	0.986	1.018	0.758		0.769
P08670	292	K	Vimentin OS=Homo sapiens OX=9606 GN=VIM PE=1 SV=4	VIM	1	6.71811e-28	189.56	2	NLQEAEEWYK(1)SK	0.83347	4	0.572395	0.721141	1.66173	1.04473	0.528275	0.523003	1.51911	1.42961	1.084	1.379	1.094	0.731	0.77	0.440161
P63208	66	K	S-phase kinase-associated protein 1 OS=Homo sapiens OX=9606 GN=SKP1 PE=1 SV=2	SKP1	0.999998	0.000181327	63.025	4	VIQWCTHHK(1)DDPPPPEDDENKEK	1.0758	2		1.18596		0.814045	1.05051	1.04273	0.976062	0.930697		1.137		0.875	0.77
Q92613	38	K	Protein Jade-3 OS=Homo sapiens OX=9606 GN=JADE3 PE=1 SV=1	JADE3	1	4.86373e-07	107.08	2	SK(1)IPNEHK(1)K	-0.74403	9	1.13699	0.933009	0.93129	0.998714	0.836308	0.960244	0.99121	1.21224	1.36	0.972	0.94	0.824	0.77	0.14427
Q9Y230	197	K	RuvB-like 2 OS=Homo sapiens OX=9606 GN=RUVBL2 PE=1 SV=3	RUVBL2	1	0.00258211	70.598	2	VQAGDVITIDK(1)ATGK	-0.066826	3		0.964535	1.31919	0.716279	1.04153	0.995849	1.00187	0.960751		0.969	1.317	0.746	0.77
Q9HCE1	846	K	Helicase MOV-10 OS=Homo sapiens OX=9606 GN=MOV10 PE=1 SV=2	MOV10	1	0.00778364	56.378	2	YCITK(1)LDR	0.44531	3	0.990006		1.28708	0.722915	0.729477	0.798634	1.23106	1.24083	1.357		1.046	0.583	0.771
P52565	52	K	Rho GDP-dissociation inhibitor 1 OS=Homo sapiens OX=9606 GN=ARHGDIA PE=1 SV=3	ARHGDIA	1	0.00877323	69.905	2	YK(1)EALLGR	-2.3101	4	1.03262	1.42397	1.2417	0.301713	1.03764	1.08433	0.964773	0.913255	0.995	1.313	1.287	0.33	0.772	0.954411
P07900	443	K	Heat shock protein HSP 90-alpha OS=Homo sapiens OX=9606 GN=HSP90AA1 PE=1 SV=5	HSP90AA1	1	1.74636e-06	102.55	2	FYEQFSK(1)NIK	1.5883	4	1.11575	1.45471	1.04058	0.388966	1.14364	1.11159	0.886149	0.858625	0.976	1.309	1.174	0.453	0.774	0.782428
P78527	3642	K	DNA-dependent protein kinase catalytic subunit OS=Homo sapiens OX=9606 GN=PRKDC PE=1 SV=3	PRKDC	1	0.00201355	102.46	2	EFDK(1)HFGK	0.38376	3	1.43931		0.906955	0.653736	1.11419	1.09519	0.906931	0.883694	1.292		1	0.74	0.774
Q09472	1549	K	Histone acetyltransferase p300 OS=Homo sapiens OX=9606 GN=EP300 PE=1 SV=2	EP300	1	1.42046e-40	225.94	3	REENTSNESTDVTK(1)GDSK(1)NAK(1)K	-0.54667	20	1.29147	1.30816	0.743544	0.656823	1.227	1.11831	0.775612	0.879071	1.053	1.17	0.959	0.747	0.774	0.249245
Q7L014	470	K	Probable ATP-dependent RNA helicase DDX46 OS=Homo sapiens OX=9606 GN=DDX46 PE=1 SV=2	DDX46	1	0.00778364	83.358	2	FSK(1)TLGLR	0.61933	4	1.11497	1.15346	0.731574		1.09502	1.06857	0.928832	0.907579	1.018	1.079	0.788		0.774
P62805	17	K	Histone H4 OS=Homo sapiens OX=9606 GN=H4C1 PE=1 SV=2	H4C1	1	3.2508e-25	163.59	2	GLGK(1)GGAK(1)RHR	-1.0693	162	1.20865	1.28274	0.864646	0.643967	1.20623	1.02313	0.887673	0.882959	1.002	1.254	0.974	0.729	0.776	0.356058
Q14690	1369	K	Protein RRP5 homolog OS=Homo sapiens OX=9606 GN=PDCD11 PE=1 SV=3	PDCD11	1	0.00169587	68.49	2	ALYNK(1)HLPEGK	0.29389	3	0.979157	1.18967	0.831168		0.983919	0.972056	1.07727	0.966752	0.995	1.224	0.772		0.776
Q9UMS4	179	K	Pre-mRNA-processing factor 19 OS=Homo sapiens OX=9606 GN=PRPF19 PE=1 SV=1	PRPF19	1	1.13165e-19	145.95	2	LQDK(1)ATVLTTER	0.32247	4	1.08579	1.13486	1.29983	0.479514	0.991883	0.973321	1.04252	0.99228	1.095	1.166	1.247	0.483	0.776	0.660209
P11387	650	K	DNA topoisomerase 1 OS=Homo sapiens OX=9606 GN=TOP1 PE=1 SV=2	TOP1	1	6.83312e-06	105.94	2	SMMNLQTK(1)IDAK	0.69243	4	1.13279	1.26038	0.708181	0.898649	1.11153	1.04016	0.947506	0.900803	1.019	1.212	0.747	0.998	0.778	0.081799
Q13813	1911	K	Spectrin alpha chain, non-erythrocytic 1 OS=Homo sapiens OX=9606 GN=SPTAN1 PE=1 SV=3	SPTAN1	1	3.27616e-05	106.47	3	K(1)HEAFETDFTVHK	0.47753	7	1.08968	1.54887	1.11777	0.243679	1.13564	1.1498	0.868844	0.845717	0.96	1.347	1.287	0.288	0.778	1.02496
P30050	54	K	60S ribosomal protein L12 OS=Homo sapiens OX=9606 GN=RPL12 PE=1 SV=1	RPL12	1	0.000513475	76.605	2	ATGDWK(1)GLR	-0.3098	4	1.00461	1.18798	1.32087	0.486539	0.966342	0.935174	1.07203	1.02646	1.04	1.27	1.232	0.474	0.779	0.737061
Q9P258	77	K	Protein RCC2 OS=Homo sapiens OX=9606 GN=RCC2 PE=1 SV=2	RCC2	1	1.57513e-08	107.46	3	PATAGK(1)AGGAAVVITEPEHTK	-0.034818	3	1.21286	1.37222	0.414923		1.3853	1.42064	0.607795	0.586265	0.876	0.966	0.683		0.78
P07814	1109	K	Bifunctional glutamate/proline--tRNA ligase OS=Homo sapiens OX=9606 GN=EPRS1 PE=1 SV=5	EPRS1	1	0.000149005	72.846	2	SGK(1)TELAEPIAIR	-1.7987	3	1.1547		1.10706	0.738246	0.909929	0.877228	1.11663	1.09621	1.269		0.991	0.673	0.781
P78371	284	K	T-complex protein 1 subunit beta OS=Homo sapiens OX=9606 GN=CCT2 PE=1 SV=4	CCT2	1	1.40774e-09	174.92	3	ILK(1)HGINCFINR	0.17314	4	1.06148	1.12991	1.17919	0.62942	0.970173	0.967104	1.03823	1.02449	1.094	1.168	1.136	0.614	0.782	0.462965
Q00610	737	K	Clathrin heavy chain 1 OS=Homo sapiens OX=9606 GN=CLTC PE=1 SV=5	CLTC	1	0.000209365	83.775	2	YIQAACK(1)TGQIK	5.1189	4	1.11059	1.20641	1.09159	0.591413	1.02261	1.04621	0.984274	0.9469	1.086	1.153	1.109	0.625	0.782	0.433403
Q04637	925	K	Eukaryotic translation initiation factor 4 gamma 1 OS=Homo sapiens OX=9606 GN=EIF4G1 PE=1 SV=4	EIF4G1	1	1.05424e-19	211.52	3	LLK(1)NHDEESLECLCR	-0.27054	4	0.943567	1.34964	1.13565	0.571148	0.979822	0.992581	1.03417	0.993426	0.963	1.36	1.098	0.575	0.782	0.648747
P34932	53	K	Heat shock 70 kDa protein 4 OS=Homo sapiens OX=9606 GN=HSPA4 PE=1 SV=4	HSPA4	1	1.90344e-47	208.35	2	SIGAAAK(1)SQVISNAK	0.0016091	4	1.12379	1.08538	1.0352	0.755634	1.00496	0.962372	1.03149	1.00118	1.118	1.128	1.004	0.755	0.784	0.206672
Q14847	27	K	LIM and SH3 domain protein 1 OS=Homo sapiens OX=9606 GN=LASP1 PE=1 SV=2	LASP1	1	2.38815e-09	108.24	3	FWHK(1)ACFHCETCK	-0.015692	8	1.28628	1.48014	0.866253	0.367327	1.26522	1.26601	0.75638	0.712387	1.017	1.169	1.145	0.516	0.784	0.618211
P46777	27	K	60S ribosomal protein L5 OS=Homo sapiens OX=9606 GN=RPL5 PE=1 SV=3	RPL5	1	0.00204231	72.038	2	EGK(1)TDYYAR	5.5857	4		0.957048	1.27164	0.771312	1.07073	0.946183	1.01161	0.971476		1.011	1.257	0.794	0.785
P52597	87	K	Heterogeneous nuclear ribonucleoprotein F OS=Homo sapiens OX=9606 GN=HNRNPF PE=1 SV=3	HNRNPF	1	4.04301e-09	119.07	2	YIEVFK(1)SHR	1.2873	7	1.15584	1.2831	1.08313	0.477931	1.13498	1.03471	0.930698	0.899609	1.018	1.24	1.164	0.531	0.786	0.643643
Q9NVI7	231	K	ATPase family AAA domain-containing protein 3A OS=Homo sapiens OX=9606 GN=ATAD3A PE=1 SV=2	ATAD3A	1	0.00126565	87.251	2	HK(1)NEMLR	-0.67671	4	1.24182	1.12111	0.941378	0.695692	1.09724	1.03293	0.956053	0.91378	1.132	1.085	0.985	0.761	0.786	0.152134
P09622	166	K	Dihydrolipoyl dehydrogenase, mitochondrial OS=Homo sapiens OX=9606 GN=DLD PE=1 SV=2	DLD	1	9.06185e-106	290.32	3	NQVTATK(1)ADGGTQVIDTK	1.8015	8	1.16353	1.19997	0.800582	0.835911	1.01102	1.1164	0.95913	0.913451	1.151	1.075	0.835	0.915	0.788	0.113065
P04040	243	K	Catalase OS=Homo sapiens OX=9606 GN=CAT PE=1 SV=3	CAT	1	3.24843e-36	194.83	2	TDQGIK(1)NLSVEDAAR	-1.6892	4	1.32456	1.5134	0.724502	0.437541	1.31384	1.30568	0.706053	0.674425	1.008	1.159	1.026	0.649	0.789	0.410462
O75369	2530	K	Filamin-B OS=Homo sapiens OX=9606 GN=FLNB PE=1 SV=2	FLNB	1	1.91086e-05	110.91	2	AFVGQK(1)SSFLVDCSK	-0.37989	4	0.948862	0.911888	0.754297	1.38495	0.857156	0.775132	1.20698	1.16073	1.107	1.176	0.625	1.193	0.79	0.402142
Q9NR45	79	K	Sialic acid synthase OS=Homo sapiens OX=9606 GN=NANS PE=1 SV=2	NANS	1	2.2908e-14	159.12	2	HSWGK(1)TYGEHK	3.4945	8	0.940706	1.22287	1.01276	0.823661	0.95981	0.935307	1.0561	1.04879	0.98	1.307	0.959	0.785	0.79	0.338337
P29401	260	K	Transketolase OS=Homo sapiens OX=9606 GN=TKT PE=1 SV=3	TKT	1	0.000657613	85.716	2	ESWHGK(1)PLPK	-0.085391	3		1.07031	1.22656	0.70313	1.08002	1.09063	0.92347	0.905878		0.981	1.328	0.776	0.791
Q9NY93	337	K	Probable ATP-dependent RNA helicase DDX56 OS=Homo sapiens OX=9606 GN=DDX56 PE=1 SV=1	DDX56	1	0.00026736	83.214	2	GDK(1)ASDPEAGVAR	0.32868	3	0.975948	1.12136	0.90269		0.920519	0.944024	1.07675	1.0587	1.06	1.188	0.838		0.791
P17931	176	K	Galectin-3 OS=Homo sapiens OX=9606 GN=LGALS3 PE=1 SV=5	LGALS3	1	3.08016e-29	208.03	2	VIVCNTK(1)LDNNWGR	-0.29482	4	0.953538	1.00975	1.15858	0.878137	0.861645	0.869837	1.16452	1.10399	1.107	1.161	0.995	0.795	0.792	0.191062
A2RRP1	799	K	Neuroblastoma-amplified sequence OS=Homo sapiens OX=9606 GN=NBAS PE=1 SV=2	NBAS	1	0.00169587	57.293	2	AK(1)DWCEELACR	-0.23933	4	0.881074	1.40528	1.40457	0.309078	0.877831	0.990488	1.00375	1.12794	1.004	1.419	1.399	0.274	0.793	1.07002
P34932	61	K	Heat shock 70 kDa protein 4 OS=Homo sapiens OX=9606 GN=HSPA4 PE=1 SV=4	HSPA4	1	1.1831e-47	197.79	2	SQVISNAK(1)NTVQGFK	-0.70209	4	0.930067	1.30986	0.936741	0.823332	1.00496	0.962372	1.03149	1.00118	0.925	1.361	0.908	0.822	0.793	0.337057
P55263	61	K	Adenosine kinase OS=Homo sapiens OX=9606 GN=ADK PE=1 SV=2	ADK	1	0.0001432	128.68	3	YSLKPNDQILAEDK(1)HK	-0.59513	4	1.1828	1.43564	1.05252	0.329038	1.19153	1.16699	0.849717	0.791763	0.993	1.23	1.239	0.416	0.793	0.811434
O15371	426	K	Eukaryotic translation initiation factor 3 subunit D OS=Homo sapiens OX=9606 GN=EIF3D PE=1 SV=1	EIF3D	1	8.70416e-14	154.94	2	GAVIATELK(1)NNSYK	-1.9339	4	1.01986	1.26998	1.30558	0.40458	0.995913	1.00078	1.00307	1.00024	1.024	1.269	1.302	0.404	0.794	0.848172
Q14204	576	K	Cytoplasmic dynein 1 heavy chain 1 OS=Homo sapiens OX=9606 GN=DYNC1H1 PE=1 SV=5	DYNC1H1	1	9.58796e-09	102.03	2	DQLGTAK(1)NANEMFR	-0.19235	3	1.06696	0.933117	0.999926		0.926991	0.923063	1.09402	1.05592	1.151	1.011	0.914		0.794
Q5H9R7	816	K	Serine/threonine-protein phosphatase 6 regulatory subunit 3 OS=Homo sapiens OX=9606 GN=PPP6R3 PE=1 SV=2	PPP6R3	1	6.9867e-05	113.46	2	TETAVFK(1)SEEGK	-0.17782	3	1.12541	1.11934	0.755257		1.08154	1.11057	0.912718	0.895169	1.041	1.008	0.827		0.794
Q9NYK5	72	K	39S ribosomal protein L39, mitochondrial OS=Homo sapiens OX=9606 GN=MRPL39 PE=1 SV=3	MRPL39	1	4.075e-36	175.68	2	HVGK(1)TDPGTVFVMNK	0.58487	12	0.955099	1.12901	1.05274	0.863152	0.897747	0.945137	1.07481	1.08231	1.064	1.195	0.979	0.798	0.794	0.224422
Q5JVF3	133	K	PCI domain-containing protein 2 OS=Homo sapiens OX=9606 GN=PCID2 PE=1 SV=2	PCID2	1	0.000113758	121.8	2	SK(1)VGDMLEK	-0.23922	4	1.16098	1.34387	0.809105	0.686049	0.958072	1.3427	0.858158	0.841071	1.212	1.001	0.943	0.816	0.796	0.0328474
P54819	147	K	Adenylate kinase 2, mitochondrial OS=Homo sapiens OX=9606 GN=AK2 PE=1 SV=2	AK2	1	0.011945	69.905	2	LIHPK(1)SGR	0.25739	4	1.06046	1.05207	1.04687	0.840596	0.98092	0.905945	1.08031	1.03283	1.081	1.161	0.969	0.814	0.798	0.172681
P84103	23	K	Serine/arginine-rich splicing factor 3 OS=Homo sapiens OX=9606 GN=SRSF3 PE=1 SV=1	SRSF3	1	1.34007e-05	107.6	2	VYVGNLGNNGNK(1)TELER	-0.56771	3	0.998308	1.35962	0.642075		1.11319	1.12008	0.895344	0.871383	0.897	1.214	0.717		0.799
P35579	1775	K	Myosin-9 OS=Homo sapiens OX=9606 GN=MYH9 PE=1 SV=4	MYH9	1	2.04432e-07	120.65	2	SHAQK(1)NENAR	0.6773	4	1.59262	1.03438	0.835194	0.537809	1.22332	1.19905	0.805358	0.772271	1.302	0.863	1.037	0.696	0.801	0.0088278
Q8TCS8	591	K	Polyribonucleotide nucleotidyltransferase 1, mitochondrial OS=Homo sapiens OX=9606 GN=PNPT1 PE=1 SV=2	PNPT1	1	0.000952275	83.775	2	EILQIMNK(1)TISK	-0.22817	2		1.09051		0.909488	0.946414	0.988647	1.03588	1.02906		1.103		0.884	0.801
Q9P2R3	937	K	Rabankyrin-5 OS=Homo sapiens OX=9606 GN=ANKFY1 PE=1 SV=2	ANKFY1	1	0.00182846	94.806	2	VNELTK(1)HR	-2.0268	4	1.13242	1.00858	0.996336	0.862666	0.953489	0.968095	1.05619	1.02223	1.188	1.042	0.943	0.844	0.802	0.0141069
O94888	440	K	UBX domain-containing protein 7 OS=Homo sapiens OX=9606 GN=UBXN7 PE=1 SV=2	UBXN7	1	0.000753157	108.93	2	LLALVK(1)HVQSK	0.67644	3	1.03026	1.0328	0.936933		0.932004	1.00761	1.04955	1.01084	1.105	1.025	0.893		0.808
Q9NSD9	443	K	Phenylalanine--tRNA ligase beta subunit OS=Homo sapiens OX=9606 GN=FARSB PE=1 SV=3	FARSB	1	0.000142394	61.067	3	AVHISNPK(1)TAEFQVAR	2.0578	6	1.04217	0.990096	1.17342	0.79431	0.950179	0.867342	1.09193	1.09055	1.097	1.142	1.075	0.728	0.808	0.299985
Q9NTX5	108	K	Ethylmalonyl-CoA decarboxylase OS=Homo sapiens OX=9606 GN=ECHDC1 PE=1 SV=2	ECHDC1	1	1.05524e-12	148.69	2	GAK(1)NTFSSGSDLNAVK	0.2717	4	1.05473	1.10885	1.08167	0.754746	0.913166	1.04169	0.997499	1.04765	1.155	1.064	1.084	0.72	0.808	0.229285
P13667	533	K	Protein disulfide-isomerase A4 OS=Homo sapiens OX=9606 GN=PDIA4 PE=1 SV=2	PDIA4	1	2.61965e-10	124.24	2	VVVGK(1)TFDSIVMDPK	-0.96071	4	1.09212	1.31278	1.04738	0.547722	1.0905	1.07488	0.934181	0.900434	1.001	1.221	1.121	0.608	0.809	0.543659
P06748	141	K	Nucleophosmin OS=Homo sapiens OX=9606 GN=NPM1 PE=1 SV=2	NPM1	1	1.97477e-05	130	2	LLSISGK(1)R	-0.006059	4	1.04454	1.15768	0.992401	0.805384	0.996513	0.989673	1.02954	0.984273	1.048	1.17	0.964	0.818	0.81	0.193046
P16949	128	K	Stathmin OS=Homo sapiens OX=9606 GN=STMN1 PE=1 SV=3	STMN1	1	1.39524e-06	126.29	2	DK(1)HIEEVRK	-0.5579	14	1.22344	1.33508	0.760311	0.681164	1.11644	1.24123	0.889614	0.752718	1.096	1.076	0.855	0.905	0.81	0.0532184
Q99873	134	K	Protein arginine N-methyltransferase 1 OS=Homo sapiens OX=9606 GN=PRMT1 PE=1 SV=3	PRMT1	1	0.000152746	80.623	2	ANK(1)LDHVVTIIK	-0.45582	4	0.999153	1.41546	1.08842	0.496965	0.984502	1.18312	0.923475	0.908899	1.015	1.196	1.179	0.547	0.81	0.615825
O15145	171	K	Actin-related protein 2/3 complex subunit 3 OS=Homo sapiens OX=9606 GN=ARPC3 PE=1 SV=3	ARPC3	1	3.28936e-06	106	2	QFMNK(1)SLSGPGQ	2.0518	3	0.891157	1.32085	0.787993		0.975112	0.939897	1.061	1.02399	0.914	1.405	0.743		0.813
P05783	426	K	Keratin, type I cytoskeletal 18 OS=Homo sapiens OX=9606 GN=KRT18 PE=1 SV=2	KRT18	1	9.9873e-20	156.57	2	VVSETNDTK(1)VLR	-0.32397	5	1.22722	1.51742	0.774301	0.48106	1.24124	1.30298	0.742911	0.712863	0.989	1.165	1.042	0.675	0.816	0.41136
O43707	455	K	Alpha-actinin-4 OS=Homo sapiens OX=9606 GN=ACTN4 PE=1 SV=2	ACTN4	1	3.86921e-48	241.15	2	K(1)HEAFESDLAAHQDR	0.94055	8	0.868175	1.06067	1.68602	0.385142	0.84213	0.815806	1.18761	1.15445	1.031	1.3	1.42	0.334	0.817	0.969351
Q9NZ01	12	K	Very-long-chain enoyl-CoA reductase OS=Homo sapiens OX=9606 GN=TECR PE=1 SV=1	TECR	1	1.21142e-08	108.4	2	HYEVEILDAK(1)TR	0.18343	3	1.38392		1.0461	0.569981	1.03729	1.11418	0.958846	0.889687	1.334		1.091	0.641	0.818
Q9UK59	128	K	Lariat debranching enzyme OS=Homo sapiens OX=9606 GN=DBR1 PE=1 SV=2	DBR1	1	0.000116281	124.06	2	IGGISGIFK(1)SHDYR	0.71563	5	1.01043	1.15879	0.946739	0.884039	0.963188	1.00277	1.04894	0.985106	1.049	1.156	0.903	0.897	0.818	0.073432
P15880	275	K	40S ribosomal protein S2 OS=Homo sapiens OX=9606 GN=RPS2 PE=1 SV=2	RPS2	1	1.44673e-26	198.1	3	SPYQEFTDHLVK(1)THTR	0.51479	4	0.91367	1.33092	1.25748	0.497929	0.974134	0.978905	1.05669	0.990273	0.938	1.36	1.19	0.503	0.819	0.775703
Q13601	15	K	KRR1 small subunit processome component homolog OS=Homo sapiens OX=9606 GN=KRR1 PE=1 SV=4	KRR1	1	0.000673575	94.806	2	GAGK(1)SEFR	-2.2448	3	0.945194	1.05717		0.997636	0.921451	0.905769	1.1298	1.04298	1.026	1.167		0.957	0.82
P36551	371	K	Oxygen-dependent coproporphyrinogen-III oxidase, mitochondrial OS=Homo sapiens OX=9606 GN=CPOX PE=1 SV=3	CPOX	1	4.92369e-13	119.55	2	K(1)HCDDSFTPQEK	0.20492	4	1.35029	1.11736	1.14644	0.385911	1.24422	1.04412	0.866132	0.845529	1.085	1.07	1.324	0.456	0.823	0.682191
P09651	3	K	Heterogeneous nuclear ribonucleoprotein A1 OS=Homo sapiens OX=9606 GN=HNRNPA1 PE=1 SV=5	HNRNPA1	1	2.19501e-62	202.72	2	SK(1)SESPKEPEQLR	1.5736	4	1.18915	1.45243	0.707254	0.651168	1.18961	1.26519	0.780607	0.764593	1	1.148	0.906	0.852	0.824	0.140735
P09874	425	K	Poly [ADP-ribose] polymerase 1 OS=Homo sapiens OX=9606 GN=PARP1 PE=1 SV=4	PARP1	1	4.22675e-08	132.9	2	LTGTANK(1)ASLCISTK	-0.18499	3		0.681949	1.57651	0.741544	0.881105	0.835799	1.17894	1.10415		0.816	1.337	0.672	0.824
P19338	324	K	Nucleolin OS=Homo sapiens OX=9606 GN=NCL PE=1 SV=3	NCL	1	1.89204e-05	113.34	2	SAPELK(1)TGISDVFAK	-0.43097	4	0.927099	1.45365	1.06801	0.551238	1.04329	1.02629	0.96546	0.964958	0.889	1.416	1.106	0.571	0.824	0.722133
P13804	206	K	Electron transfer flavoprotein subunit alpha, mitochondrial OS=Homo sapiens OX=9606 GN=ETFA PE=1 SV=1	ETFA	1	0.000649343	112.95	2	LTK(1)SDRPELTGAK	2.3257	5	1.15068	1.32929	0.910267	0.609767	1.14732	1.12836	0.866955	0.857366	1.003	1.178	1.05	0.711	0.825	0.379465
O75367	295	K	Core histone macro-H2A.1 OS=Homo sapiens OX=9606 GN=MACROH2A1 PE=1 SV=4	MACROH2A1	1	0.00119016	110.58	2	TVK(1)NCLALADDK	-2.6561	9	1.09146	1.21875	1.13237	0.557423	1.05916	1.05109	0.978218	0.911538	1.03	1.16	1.158	0.612	0.826	0.510213
Q8IX01	1035	K	SURP and G-patch domain-containing protein 2 OS=Homo sapiens OX=9606 GN=SUGP2 PE=1 SV=2	SUGP2	1	0.000320233	96.946	2	EGHGLGSLGK(1)GIR	-0.32439	5	0.828247	1.61774	0.554009		1.07545	1.18275	0.870234	0.871565	0.77	1.368	0.637		0.827
P13797	471	K	Plastin-3 OS=Homo sapiens OX=9606 GN=PLS3 PE=1 SV=4	PLS3	1	5.71411e-05	123.99	3	LENCNYAVELGK(1)HPAK	0.69051	5	0.728633	0.832342	1.65149	0.787537	0.689905	0.667189	1.33271	1.31019	1.056	1.248	1.239	0.601	0.828	0.590466
Q6UX53	109	K	Thiol S-methyltransferase METTL7B OS=Homo sapiens OX=9606 GN=METTL7B PE=1 SV=2	METTL7B	1	0.000235763	109.88	2	FLTK(1)SMAENR	0.99864	4	0.888903	1.10105	1.5976	0.412452	0.863388	0.870304	1.13308	1.13323	1.03	1.265	1.41	0.364	0.828	0.92261
P14618	66	K	Pyruvate kinase PKM OS=Homo sapiens OX=9606 GN=PKM PE=1 SV=4	PKM	1	2.12919e-09	112.8	2	EMIK(1)SGMNVAR	-0.84901	4	1.07462	1.23302	1.19158	0.500776	1.04164	1.05808	0.960103	0.940174	1.032	1.165	1.241	0.533	0.83	0.63431
P29372	80	K	DNA-3-methyladenine glycosylase OS=Homo sapiens OX=9606 GN=MPG PE=1 SV=3	MPG	1	0.00338484	71.896	2	SIYFSSPK(1)GHLTR	0.69977	3	1.08153	1.14112	0.777348		1.10386	1.02947	0.955978	0.910695	0.98	1.108	0.813		0.83
Q92900	378	K	Regulator of nonsense transcripts 1 OS=Homo sapiens OX=9606 GN=UPF1 PE=1 SV=2	UPF1	1	0.000876219	66.664	2	YK(1)GDLAPLWK	-0.54709	3		0.840169	1.53297	0.626865	1.05045	1.03303	0.98803	0.928499		0.813	1.552	0.675	0.83
Q96C86	138	K	m7GpppX diphosphatase OS=Homo sapiens OX=9606 GN=DCPS PE=1 SV=2	DCPS	1	5.72642e-27	176.97	2	TTVVYPATEK(1)HLQK	0.32861	4	1.0928	0.964302	1.0911	0.851793	0.943057	0.93287	1.07494	1.04913	1.159	1.034	1.015	0.812	0.83	0.0774795
Q9BSH4	132	K	Translational activator of cytochrome c oxidase 1 OS=Homo sapiens OX=9606 GN=TACO1 PE=1 SV=1	TACO1	1	0.000563882	75.474	2	SK(1)DTYLLYEGR	3.24	3		0.991555	1.07287	0.935575	0.916575	0.931062	1.09418	1.05819		1.065	0.981	0.884	0.83
Q15075	647	K	Early endosome antigen 1 OS=Homo sapiens OX=9606 GN=EEA1 PE=1 SV=2	EEA1	1	5.66612e-05	91.245	2	AK(1)TELLLSAEAAK	-1.7174	2	1.11338		0.886619		1.04646	1.01555	1.00146	0.936528	1.064		0.885		0.832
P40227	199	K	T-complex protein 1 subunit zeta OS=Homo sapiens OX=9606 GN=CCT6A PE=1 SV=3	CCT6A	1	3.44358e-29	177.47	2	HK(1)SETDTSLIR	3.0279	4	1.10527	1.00482	0.996735	0.893176	0.943264	0.984884	1.07633	0.995524	1.172	1.02	0.926	0.897	0.834	0.0754134
Q9NYU2	783	K	UDP-glucose:glycoprotein glucosyltransferase 1 OS=Homo sapiens OX=9606 GN=UGGT1 PE=1 SV=3	UGGT1	1	0.00474548	55.235	2	QLLYDAIK(1)HQK	-1.0948	2	1.03057		0.969428		0.952739	0.946126	1.07348	1.02765	1.082		0.903		0.835
O00541	49	K	Pescadillo homolog OS=Homo sapiens OX=9606 GN=PES1 PE=1 SV=1	PES1	1	0.0146025	60.892	2	GIYPHEPK(1)HK	0.25244	3	1.00929	1.11851	0.872203		1.00917	0.960222	1.04387	0.986736	1	1.165	0.836		0.836
Q5C9Z4	827	K	Nucleolar MIF4G domain-containing protein 1 OS=Homo sapiens OX=9606 GN=NOM1 PE=1 SV=1	NOM1	1	7.6442e-10	121.96	3	LFISHFLLK(1)NAQAHR	1.3608	3		1.06884	0.801007	1.13015	0.788704	0.894579	1.18605	1.13066		1.195	0.675	1	0.837
Q13428	892	K	Treacle protein OS=Homo sapiens OX=9606 GN=TCOF1 PE=1 SV=3	TCOF1	1	7.90548e-06	109.88	3	PSGK(1)THQIR	0.70277	5		1.34572	0.778808	0.875469	1.15322	1.10598	0.883245	0.857551		1.217	0.882	1.021	0.839
Q01082	1878	K	Spectrin beta chain, non-erythrocytic 1 OS=Homo sapiens OX=9606 GN=SPTBN1 PE=1 SV=2	SPTBN1	1	2.19728e-05	116.36	2	LQAAYAGDK(1)ADDIQK	0.68777	4	1.24638	1.23595	0.912587	0.605077	1.15374	1.16416	0.849277	0.832823	1.08	1.062	1.075	0.727	0.84	0.260956
P34897	302	K	Serine hydroxymethyltransferase, mitochondrial OS=Homo sapiens OX=9606 GN=SHMT2 PE=1 SV=3	SHMT2	1	0.00530625	67.464	2	AVDPK(1)TGR	0.0014766	4	1.05421	1.166	0.946344	0.833446	1.06508	0.974047	0.995366	0.965506	0.99	1.197	0.951	0.863	0.841	0.20179
P05165	519	K	Propionyl-CoA carboxylase alpha chain, mitochondrial OS=Homo sapiens OX=9606 GN=PCCA PE=1 SV=4	PCCA	1	0.00281171	63.397	2	GHMLTK(1)SEK	0.76591	4	0.916343	0.95115	1.24665	0.885859	0.839797	0.858353	1.16307	1.13878	1.091	1.108	1.072	0.778	0.842	0.235842
P15559	262	K	NAD(P)H dehydrogenase [quinone] 1 OS=Homo sapiens OX=9606 GN=NQO1 PE=1 SV=1	NQO1	1	1.04429e-07	71.935	3	FGLSVGHHLGK(1)SIPTDNQIK	-0.1741	4	0.5604	1.63484	0.813943	0.990816	0.891339	0.93049	1.11801	1.06016	0.629	1.757	0.728	0.935	0.844	0.523318
P23497	306	K	Nuclear autoantigen Sp-100 OS=Homo sapiens OX=9606 GN=SP100 PE=1 SV=3	SP100	0.999992	0.000157382	115.05	3	EKPFSNSK(1)VECQAQAR	-0.72883	6	0.798697	0.782674	1.29289	1.12574	0.760964	0.648053	1.21684	1.37414	1.05	1.208	1.062	0.819	0.844	0.278824
P50990	534	K	T-complex protein 1 subunit theta OS=Homo sapiens OX=9606 GN=CCT8 PE=1 SV=4	CCT8	1	0.00115728	64.906	2	PAGGPK(1)PPSGK	0.030679	3	1.14985		0.97722	0.872935	1.01071	0.970209	1.01763	1.00146	1.138		0.96	0.872	0.844
P62805	9	K	Histone H4 OS=Homo sapiens OX=9606 GN=H4C1 PE=1 SV=2	H4C1	1	3.2508e-25	163.59	2	SGRGK(1)GGK(1)GLGK(1)GGAK	1.5966	150	1.16678	1.2447	0.891109	0.697409	1.20623	1.02313	0.887673	0.882959	0.967	1.217	1.004	0.79	0.844	0.326099
O94979	120	K	Protein transport protein Sec31A OS=Homo sapiens OX=9606 GN=SEC31A PE=1 SV=3	SEC31A	1	2.65942e-09	128.68	2	EVVIAQNDK(1)HTGPVR	2.0134	3	0.97769	1.08324	0.939073		0.937079	0.958805	1.06573	1.03838	1.043	1.13	0.881		0.845
P62805	13	K	Histone H4 OS=Homo sapiens OX=9606 GN=H4C1 PE=1 SV=2	H4C1	1	3.2508e-25	156.14	2	SGRGK(1)GGK(1)GLGK(1)GGAK	1.5966	179	1.1651	1.24489	0.891867	0.698148	1.20623	1.02313	0.887673	0.882959	0.966	1.217	1.005	0.791	0.845	0.326357
Q7Z7H5	218	K	Transmembrane emp24 domain-containing protein 4 OS=Homo sapiens OX=9606 GN=TMED4 PE=1 SV=1	TMED4	1	0.000841966	74.424	2	HLK(1)SFFEAK	-0.42164	4	0.56838	1.17849	1.74227	0.510856	0.664376	0.80094	1.50476	1.02992	0.856	1.471	1.158	0.496	0.845	0.850202
Q9NV35	24	K	Nucleotide triphosphate diphosphatase NUDT15 OS=Homo sapiens OX=9606 GN=NUDT15 PE=1 SV=1	NUDT15	1	0.00010166	69.641	3	RPGVGVGVVVTSCK(1)HPR	0.21242	2	1.13234		0.867664		1.11855	1.07784	1.01486	0.78875	1.012		0.855		0.845
P34897	469	K	Serine hydroxymethyltransferase, mitochondrial OS=Homo sapiens OX=9606 GN=SHMT2 PE=1 SV=3	SHMT2	1	0.00187177	74.424	2	LQDFK(1)SFLLK	-2.0018	4	0.960118	1.24964	0.801089	0.989157	1.06508	0.974047	0.995366	0.965506	0.901	1.283	0.805	1.024	0.846	0.0794502
Q13126	147	K	S-methyl-5'-thioadenosine phosphorylase OS=Homo sapiens OX=9606 GN=MTAP PE=1 SV=2	MTAP	1	0.000152926	61.194	3	GVCHIPMAEPFCPK(1)TR	0.44814	3		0.768259	1.47254	0.759198	0.949642	0.911198	1.07362	1.06554		0.843	1.372	0.713	0.846
P06493	24	K	Cyclin-dependent kinase 1 OS=Homo sapiens OX=9606 GN=CDK1 PE=1 SV=3	CDK1	1	6.74644e-05	103.69	2	HK(1)TTGQVVAMK	-0.083212	4	0.901494	1.39112	1.2081	0.499283	0.968802	1.04017	0.977704	1.01333	0.931	1.337	1.236	0.493	0.848	0.799193
Q9BQE3	394	K	Tubulin alpha-1C chain OS=Homo sapiens OX=9606 GN=TUBA1C PE=1 SV=1	TUBA1C	1	6.77642e-14	134.2	3	LDHK(1)FDLMYAK	2.0988	8	0.942734	1.12033	1.51647	0.42047	0.94868	0.867453	1.09191	1.09195	0.994	1.292	1.389	0.385	0.848	0.916944
Q04726	309	K	Transducin-like enhancer protein 3 OS=Homo sapiens OX=9606 GN=TLE3 PE=1 SV=2	TLE3	1	3.87823e-13	158.59	2	DLGHNDK(1)SSTPGLK	0.95525	7	1.50515	1.46285	0.575476	0.456524	1.38567	1.45399	0.577015	0.583328	1.086	1.006	0.997	0.783	0.848	0.116739
P08621	162	K	U1 small nuclear ribonucleoprotein 70 kDa OS=Homo sapiens OX=9606 GN=SNRNP70 PE=1 SV=2	SNRNP70	1	5.93347e-28	166.65	2	DMHSAYK(1)HADGK	-0.16735	8	1.41781	0.84187	1.18359	0.556732	1.07027	1.05788	0.947053	0.924794	1.325	0.796	1.25	0.602	0.849	0.155655
P19338	429	K	Nucleolin OS=Homo sapiens OX=9606 GN=NCL PE=1 SV=3	NCL	1	0.000863489	74.849	2	SK(1)GIAYIEFK	-0.81166	4	1.13556	1.09653	0.862724	0.905181	1.04329	1.02629	0.96546	0.964958	1.088	1.068	0.894	0.938	0.85	0.0465859
Q9UBD5	480	K	Origin recognition complex subunit 3 OS=Homo sapiens OX=9606 GN=ORC3 PE=1 SV=1	ORC3	1	0.00277009	51.07	2	VFK(1)SYCENHLGSTAK	1.1371	2	1.04411		0.955888		0.968977	0.951694	1.04348	1.03584	1.078		0.916		0.85
P38159	30	K	RNA-binding motif protein, X chromosome OS=Homo sapiens OX=9606 GN=RBMX PE=1 SV=3	RBMX	1	3.72407e-05	93.467	2	ALEAVFGK(1)YGR	-0.20334	4	1.11658	1.27993	0.882964	0.720526	1.12475	1.1075	0.913874	0.853874	0.993	1.156	0.966	0.844	0.851	0.201793
Q86UE4	195	K	Protein LYRIC OS=Homo sapiens OX=9606 GN=MTDH PE=1 SV=2	MTDH	1	6.40398e-05	91.939	2	EVDEGAWETK(1)ISHR	-1.7557	3	0.907412	1.38902	0.703565		1.10916	1.01307	1.00977	0.867999	0.818	1.371	0.697		0.852
Q96HW7	26	K	Integrator complex subunit 4 OS=Homo sapiens OX=9606 GN=INTS4 PE=1 SV=2	INTS4	1	0.000743322	88.24	2	VVQPQEEIATK(1)K	-0.85235	4	0.920896	1.23625	0.935245	0.907606	0.954169	1.02433	0.985898	1.0356	0.965	1.207	0.949	0.876	0.854	0.21267
Q01518	412	K	Adenylyl cyclase-associated protein 1 OS=Homo sapiens OX=9606 GN=CAP1 PE=1 SV=5	CAP1	1	1.24792e-07	92.593	3	VPTISINK(1)TDGCHAYLSK	-0.32718	3	0.821719	1.1941		0.984184	1.00998	1.00803	1.01088	0.971105	0.814	1.185		1.013	0.855
P49368	222	K	T-complex protein 1 subunit gamma OS=Homo sapiens OX=9606 GN=CCT3 PE=1 SV=4	CCT3	1	0.000569825	71.066	2	GVMINK(1)DVTHPR	-2.0427	4	1.07114	1.1102	1.26976	0.548892	1.03189	0.98017	1.0031	0.984842	1.038	1.133	1.266	0.557	0.856	0.601371
Q08945	90	K	FACT complex subunit SSRP1 OS=Homo sapiens OX=9606 GN=SSRP1 PE=1 SV=1	SSRP1	1	0.0003929	85.716	2	LSDFFK(1)THYR	2.9799	6	1.0924	1.11595	1.26311	0.528552	1.03501	1.02599	1.00132	0.937675	1.055	1.088	1.261	0.564	0.856	0.558916
P40227	5	K	T-complex protein 1 subunit zeta OS=Homo sapiens OX=9606 GN=CCT6A PE=1 SV=3	CCT6A	1	7.97811e-05	99.305	2	AAVK(1)TLNPK	-0.21332	4	1.0116	1.07118	0.989593	0.92763	0.943264	0.984884	1.07633	0.995524	1.072	1.088	0.919	0.932	0.857	0
Q9NRW3	51	K	DNA dC->dU-editing enzyme APOBEC-3C OS=Homo sapiens OX=9606 GN=APOBEC3C PE=1 SV=2	APOBEC3C	1	0.000595604	76.85	2	SVVSWK(1)TGVFR	-0.7297	4	0.829694	1.54226	0.926848	0.701202	0.975564	1.09357	0.876457	1.0544	0.85	1.41	1.057	0.665	0.858	0.636231
P27708	1411	K	CAD protein OS=Homo sapiens OX=9606 GN=CAD PE=1 SV=3	CAD	1	0.00383545	52.591	2	LSSFVTK(1)GYR	2.4105	4	0.990499	1.17921	1.06384	0.766456	1.00323	0.994637	1.01267	0.989471	0.987	1.186	1.051	0.775	0.859	0.339148
P29401	232	K	Transketolase OS=Homo sapiens OX=9606 GN=TKT PE=1 SV=3	TKT	1	9.35932e-61	183	2	AFGQAK(1)HQPTAIIAK	-0.11096	11	1.09469	1.23812	1.01058	0.656616	1.08002	1.09063	0.92347	0.905878	1.014	1.135	1.094	0.725	0.859	0.362197
Q53GQ0	72	K	Very-long-chain 3-oxoacyl-CoA reductase OS=Homo sapiens OX=9606 GN=HSD17B12 PE=1 SV=2	HSD17B12	1	4.39009e-09	145.75	2	SYAEELAK(1)HGMK	-1.1663	4	1.26255	1.51176	0.874535	0.351155	1.27598	1.35009	0.709187	0.664744	0.989	1.12	1.233	0.528	0.859	0.638783
Q8TED0	245	K	U3 small nucleolar RNA-associated protein 15 homolog OS=Homo sapiens OX=9606 GN=UTP15 PE=1 SV=3	UTP15	1	6.66272e-06	110.52	2	GGQLLVSLK(1)NHHK	0.57354	6	1.00926	1.02242	0.968322		0.945672	0.966242	1.05603	1.03206	1.067	1.058	0.917		0.859
P07814	907	K	Bifunctional glutamate/proline--tRNA ligase OS=Homo sapiens OX=9606 GN=EPRS1 PE=1 SV=5	EPRS1	1	0.00145716	77.696	2	VLFDK(1)VASQGEVVR	-0.26238	4	0.818794	1.14718	1.0181	1.01593	0.909929	0.877228	1.11663	1.09621	0.9	1.308	0.912	0.927	0.861	0.249664
Q9BW27	92	K	Nuclear pore complex protein Nup85 OS=Homo sapiens OX=9606 GN=NUP85 PE=1 SV=1	NUP85	1	0.00149072	81.099	2	IDEELTGK(1)SR	-1.7364	3	1.25512		0.962376	0.782504	1.04111	1.13007	0.926344	0.902475	1.206		1.039	0.867	0.862
P46013	379	K	Proliferation marker protein Ki-67 OS=Homo sapiens OX=9606 GN=MKI67 PE=1 SV=2	MKI67	1	0.000468048	67.548	2	ESVNLGK(1)SEGFK	0.35469	4	1.37917	0.96828	1.02937	0.623188	1.16443	1.05022	0.921809	0.863546	1.184	0.922	1.117	0.722	0.863	0.131097
Q00839	352	K	Heterogeneous nuclear ribonucleoprotein U OS=Homo sapiens OX=9606 GN=HNRNPU PE=1 SV=6	HNRNPU	1	4.39102e-39	232.48	3	HLYTK(1)DIDIHEVR	1.276	8	1.41882	0.957185	0.921862	0.702128	1.07642	1.13962	0.918049	0.865913	1.318	0.84	1.004	0.811	0.863	0.166234
Q08170	419	K	Serine/arginine-rich splicing factor 4 OS=Homo sapiens OX=9606 GN=SRSF4 PE=1 SV=2	SRSF4	1	0.000703057	76.85	2	EHAK(1)SESSQR	-1.3335	3	1.07688	1.05946	0.86366		1.07689	1.01168	0.996395	0.915038	1	1.047	0.867		0.867
O14686	3121	K	Histone-lysine N-methyltransferase 2D OS=Homo sapiens OX=9606 GN=KMT2D PE=1 SV=2	KMT2D	0.980552	4.36691e-05	113.34	3	LASVLPEVK(0.019)PK(0.981)VEEGGR	0.64354	4	0.833967	1.15764	0.959041	1.04935	0.924552	0.905225	1.08687	1.08335	0.902	1.279	0.882	0.969	0.868	0.179221
P25789	199	K	Proteasome subunit alpha type-4 OS=Homo sapiens OX=9606 GN=PSMA4 PE=1 SV=1	PSMA4	1	0.00186407	81.099	2	VLNK(1)TMDVSK	-0.56881	4	1.00446	1.26218	1.30857	0.424787	1.03193	0.99009	0.952865	1.02511	0.973	1.275	1.373	0.414	0.868	0.884698
Q9P0M6	123	K	Core histone macro-H2A.2 OS=Homo sapiens OX=9606 GN=MACROH2A2 PE=1 SV=3	MACROH2A2	1	6.66735e-05	99.589	2	GK(1)SETILSPPPEK	-0.96843	4	0.877986	1.2571	1.07772	0.787192	0.964702	0.980038	1.05529	0.999973	0.91	1.283	1.021	0.787	0.868	0.41489
O95696	981	K	Bromodomain-containing protein 1 OS=Homo sapiens OX=9606 GN=BRD1 PE=1 SV=1	BRD1	1	6.91287e-20	133.49	2	IGEHMQTK(1)SDEK	-0.34107	4	1.19236	1.21586	0.76242	0.829358		1.10522	1.02822	0.866556		1.1	0.741	0.957	0.87
Q96GK7	234	K	Fumarylacetoacetate hydrolase domain-containing protein 2A OS=Homo sapiens OX=9606 GN=FAHD2A PE=1 SV=1	FAHD2A	1	0.000217942	65.408	2	DSVADPHNLK(1)ICCR	0.37366	2	1.18433		0.815666		1.19113	0.966633	0.943334	0.898902	0.994		0.865		0.87
P06748	202	K	Nucleophosmin OS=Homo sapiens OX=9606 GN=NPM1 PE=1 SV=2	NPM1	1	0.00144046	94.806	2	DTPAK(1)NAQK	1.9143	3	1.13367		1.02171	0.844619	0.996513	0.989673	1.02954	0.984273	1.138		0.992	0.858	0.872
P62937	49	K	Peptidyl-prolyl cis-trans isomerase A OS=Homo sapiens OX=9606 GN=PPIA PE=1 SV=2	PPIA	1	2.92155e-14	136.84	2	GFGYK(1)GSCFHR	-1.4817	8	1.24897	1.19789	1.02051	0.532618	1.18085	1.14041	0.85231	0.82643	1.058	1.05	1.197	0.644	0.872	0.420047
P61981	69	K	14-3-3 protein gamma OS=Homo sapiens OX=9606 GN=YWHAG PE=1 SV=2	YWHAG	1	1.6343e-18	117.77	2	VISSIEQK(1)TSADGNEK	0.91141	3	1.06491	1.08089	0.854204		1.12048	0.913913	1.03031	0.935294	0.95	1.183	0.829		0.873
P22392	49	K	Nucleoside diphosphate kinase B OS=Homo sapiens OX=9606 GN=NME2 PE=1 SV=1	NME2	1	2.09043e-06	115.35	3	ASEEHLK(1)QHYIDLK	-0.45593	8	1.0612	1.17087	1.16402	0.603912	1.08696	0.981903	0.982789	0.948345	0.976	1.192	1.184	0.637	0.874	0.549657
P18669	106	K	Phosphoglycerate mutase 1 OS=Homo sapiens OX=9606 GN=PGAM1 PE=1 SV=2	PGAM1	1	3.98285e-49	224.49	2	AETAAK(1)HGEAQVK	0.72064	4	1.05201	1.41454	0.965174	0.568283	1.17723	1.0952	0.8715	0.856064	0.894	1.292	1.107	0.664	0.876	0.584412
Q8IWA0	203	K	WD repeat-containing protein 75 OS=Homo sapiens OX=9606 GN=WDR75 PE=1 SV=1	WDR75	1	1.21745e-25	123.72	4	HAK(1)NNFTCVACHPTEDCIASGHMDGK	1.1181	4	0.947061	1.01641	1.09725	0.939277	0.913202	0.916731	1.11127	1.0588	1.037	1.109	0.987	0.887	0.876	0.122694
E9PAV3	1963	K	Nascent polypeptide-associated complex subunit alpha, muscle-specific form OS=Homo sapiens OX=9606 GN=NACA PE=1 SV=1	NACA	1	0.00123481	108.91	2	SK(1)NILFVITKPDVYK	0.90992	4	0.752753	1.3859	0.716959	1.14439	1.01116	0.976335	1.03568	0.97683	0.744	1.419	0.692	1.172	0.878	0.0837575
Q13619	668	K	Cullin-4A OS=Homo sapiens OX=9606 GN=CUL4A PE=1 SV=3	CUL4A	1	0.000140994	98.009	2	IK(1)INQIQMK	-0.95127	3	1.08315	1.05742	0.859436		1.05561	1.05964	0.953546	0.931207	1.026	0.998	0.901		0.878
P17980	245	K	26S proteasome regulatory subunit 6A OS=Homo sapiens OX=9606 GN=PSMC3 PE=1 SV=3	PSMC3	1	0.000232398	108.2	2	ACAAQTK(1)ATFLK	1.2104	4	1.01141	1.22748	1.35495	0.406163	0.995206	1.06861	0.950517	0.985666	1.016	1.149	1.425	0.412	0.881	0.837934
P09622	430	K	Dihydrolipoyl dehydrogenase, mitochondrial OS=Homo sapiens OX=9606 GN=DLD PE=1 SV=2	DLD	1	1.85622e-28	169.81	2	AK(1)TNADTDGMVK	-0.8708	6	1.06783	1.18421	0.923207	0.824756	1.01102	1.1164	0.95913	0.913451	1.056	1.061	0.963	0.903	0.882	0.0489319
O43390	300	K	Heterogeneous nuclear ribonucleoprotein R OS=Homo sapiens OX=9606 GN=HNRNPR PE=1 SV=1	HNRNPR	1	0.000108015	59.67	3	GFCFLEYEDHK(1)SAAQAR	0.34788	2		1.14857		0.851425	1.07376	1.08008	0.945234	0.90092		1.063		0.945	0.889
P30086	150	K	Phosphatidylethanolamine-binding protein 1 OS=Homo sapiens OX=9606 GN=PEBP1 PE=1 SV=3	PEBP1	1	0.00283608	78.178	2	FK(1)VASFR	0.057085	4	1.09832	1.44821	1.09931	0.354168	1.16045	1.22034	0.830601	0.788611	0.946	1.187	1.324	0.449	0.889	0.812894
Q9BZZ5	398	K	Apoptosis inhibitor 5 OS=Homo sapiens OX=9606 GN=API5 PE=1 SV=3	API5	1	0.00106517	86.243	2	LALQGK(1)TGEALK	-0.10614	4	1.20355	1.43386	0.884874	0.477711	1.25145	1.25527	0.763311	0.729963	0.962	1.142	1.159	0.654	0.889	0.50269
P19338	477	K	Nucleolin OS=Homo sapiens OX=9606 GN=NCL PE=1 SV=3	NCL	1	3.52758e-38	196.44	2	GGK(1)NSTWSGESK	0.97988	4	1.08177	1.10544	0.989261	0.823536	1.04329	1.02629	0.96546	0.964958	1.037	1.077	1.025	0.853	0.89	0.155722
Q13148	263	K	TAR DNA-binding protein 43 OS=Homo sapiens OX=9606 GN=TARDBP PE=1 SV=1	TARDBP	1	2.51595e-05	83.061	3	GISVHISNAEPK(1)HNSNR	-0.91811	3	1.05472	1.02513	0.920149		1.02279	0.984163	1.00233	0.99072	1.031	1.042	0.918		0.89
P36578	353	K	60S ribosomal protein L4 OS=Homo sapiens OX=9606 GN=RPL4 PE=1 SV=5	RPL4	1	0.00120799	64.266	2	VDK(1)AAAAAAALQAK	-0.46047	6	1.03981	1.08499	1.21992	0.655286	1.05876	0.930326	1.02238	0.988534	0.982	1.166	1.193	0.663	0.892	0.512098
P60228	409	K	Eukaryotic translation initiation factor 3 subunit E OS=Homo sapiens OX=9606 GN=EIF3E PE=1 SV=1	EIF3E	1	0.00931954	53.878	2	TK(1)SLSFR	0.61331	4	1.0705	1.12684	1.01538	0.787273	1.05396	1.028	0.982875	0.935167	1.016	1.096	1.033	0.842	0.892	0.197277
Q99460	803	K	26S proteasome non-ATPase regulatory subunit 1 OS=Homo sapiens OX=9606 GN=PSMD1 PE=1 SV=2	PSMD1	1	0.00691086	69.905	2	VQYK(1)SNCK	-1.1428	2	1.04266		0.957336		0.999073	0.983271	1.02759	0.990068	1.044		0.932		0.893
Q9HB71	146	K	Calcyclin-binding protein OS=Homo sapiens OX=9606 GN=CACYBP PE=1 SV=2	CACYBP	1	8.75687e-22	203.55	2	VK(1)TDTVLILCR	-1.0812	5	1.1161	1.11832	0.917564	0.848013	1.05516	1.06801	0.951293	0.925542	1.058	1.047	0.965	0.916	0.894	0.0292814
P50395	269	K	Rab GDP dissociation inhibitor beta OS=Homo sapiens OX=9606 GN=GDI2 PE=1 SV=2	GDI2	1	4.41147e-09	138.23	2	VIGVK(1)SEGEIAR	0.60796	4	0.982945	1.1491	1.22815	0.639806	0.980192	1.0204	1.00194	0.997466	1.003	1.126	1.226	0.641	0.896	0.515623
Q96AG4	143	K	Leucine-rich repeat-containing protein 59 OS=Homo sapiens OX=9606 GN=LRRC59 PE=1 SV=1	LRRC59	1	0.00219476	76.605	3	QCANK(1)VLQHMK	1.5745	3		0.758172	1.56048	0.681346	0.97562	0.985365	1.05035	0.98866		0.769	1.486	0.689	0.896
P30405	190	K	Peptidyl-prolyl cis-trans isomerase F, mitochondrial OS=Homo sapiens OX=9606 GN=PPIF PE=1 SV=1	PPIF	1	0.000380999	78.864	2	IESFGSK(1)SGR	1.1986	6	0.842771	1.08448		1.07275	0.876556	0.971007	1.08191	1.07053	0.961	1.117		1.002	0.897
P62805	6	K	Histone H4 OS=Homo sapiens OX=9606 GN=H4C1 PE=1 SV=2	H4C1	1	3.2508e-25	163.59	2	SGRGK(1)GGK(1)GLGK(1)GGAK	1.5966	109	1.09515	1.25105	0.849756	0.804036	1.20623	1.02313	0.887673	0.882959	0.908	1.223	0.957	0.911	0.9	0.242908
Q13428	155	K	Treacle protein OS=Homo sapiens OX=9606 GN=TCOF1 PE=1 SV=3	TCOF1	1	3.72485e-28	145.95	2	TVANLLSGK(1)SPR	-0.91838	4	1.11392	1.25981	0.899219	0.727047	1.15322	1.10598	0.883245	0.857551	0.966	1.139	1.018	0.848	0.9	0.242908
P35250	192	K	Replication factor C subunit 2 OS=Homo sapiens OX=9606 GN=RFC2 PE=1 SV=3	RFC2	1	1.26615e-08	108.2	2	YTK(1)LTDAQILTR	-0.82295	4	0.995694	1.23274	0.92644	0.845122	1.07497	1.03316	0.957339	0.934538	0.926	1.193	0.968	0.904	0.902	0.225113
Q5UIP0	1524	K	Telomere-associated protein RIF1 OS=Homo sapiens OX=9606 GN=RIF1 PE=1 SV=2	RIF1	1	4.72606e-08	141.88	2	SEGDGTQDIVDK(1)SSEK	1.1901	4	1.32726	0.978035	1.06549	0.629219	1.05531	1.17269	0.877971	0.894033	1.258	0.834	1.214	0.704	0.904	0.0945936
O75534	307	K	Cold shock domain-containing protein E1 OS=Homo sapiens OX=9606 GN=CSDE1 PE=1 SV=2	CSDE1	1	0.000412706	90.306	2	SK(1)VTLLEGDHVR	0.39992	3	1.01396	1.19403	0.792012		1.07962	1.1001	0.928865	0.891418	0.939	1.085	0.853		0.908
P26583	30	K	High mobility group protein B2 OS=Homo sapiens OX=9606 GN=HMGB2 PE=1 SV=2	HMGB2	1	1.2521e-07	88.42	2	K(1)HPDSSVNFAEFSK	0.026667	5	0.981726	1.50952	1.07964	0.429118	1.17831	1.08566	0.894615	0.841412	0.833	1.39	1.207	0.51	0.908	0.84261
P78527	1612	K	DNA-dependent protein kinase catalytic subunit OS=Homo sapiens OX=9606 GN=PRKDC PE=1 SV=3	PRKDC	1	7.34907e-14	155.82	2	ANQK(1)HQGLK	-1.2483	2	1.15031		0.84969		1.11419	1.09519	0.906931	0.883694	1.032		0.937		0.908
Q9BY42	110	K	Replication termination factor 2 OS=Homo sapiens OX=9606 GN=RTF2 PE=1 SV=3	RTF2	1	0.00262739	65.404	2	GDK(1)HDDLQR	1.0433	3	1.01841	1.35254	0.629056		1.17722	1.16631	0.801686	0.854776	0.865	1.16	0.785		0.908
P35579	565	K	Myosin-9 OS=Homo sapiens OX=9606 GN=MYH9 PE=1 SV=4	MYH9	1	3.69094e-09	142.51	2	DK(1)ADFCIIHYAGK	0.40288	4	1.13781	1.41188	0.955438	0.494868	1.22332	1.19905	0.805358	0.772271	0.93	1.178	1.186	0.641	0.91	0.568329
Q16836	206	K	Hydroxyacyl-coenzyme A dehydrogenase, mitochondrial OS=Homo sapiens OX=9606 GN=HADH PE=1 SV=3	HADH	1	0.000230712	90.142	2	ALGK(1)HPVSCK	-2.0935	4	1.01075	1.32002	1.24286	0.426367	1.10269	1.10365	0.981148	0.812515	0.917	1.196	1.267	0.525	0.91	0.732347
Q9UHB7	747	K	AF4/FMR2 family member 4 OS=Homo sapiens OX=9606 GN=AFF4 PE=1 SV=1	AFF4	1	0.0277103	46.447	2	NVPEK(1)HTR	1.7185	2	1.01901		0.980993		0.91257	0.954485	0.964769	1.16818	1.117		1.017		0.91
Q99543	117	K	DnaJ homolog subfamily C member 2 OS=Homo sapiens OX=9606 GN=DNAJC2 PE=1 SV=4	DNAJC2	1	0.00217633	53.517	2	AMVLK(1)HHPDK	1.4577	3	1.08557	1.12918	0.785254		1.11408	1.16491	0.883012	0.837999	0.974	0.969	0.889		0.913
P40939	60	K	Trifunctional enzyme subunit alpha, mitochondrial OS=Homo sapiens OX=9606 GN=HADHA PE=1 SV=2	HADHA	1	4.04495e-20	130.99	2	INSPNSK(1)VNTLSK	-1.9025	4	0.992758	1.17466	0.971045	0.861538	1.05304	1.00781	0.952192	0.986954	0.943	1.166	1.02	0.873	0.916	0.2572
P15311	3	K	Ezrin OS=Homo sapiens OX=9606 GN=EZR PE=1 SV=4	EZR	1	0.00667933	76.833	2	PK(1)PINVR	0.49281	2	0.987377		1.01262		0.96433	0.910558	1.07688	1.04823	1.024		0.94		0.918
P47897	25	K	Glutamine--tRNA ligase OS=Homo sapiens OX=9606 GN=QARS1 PE=1 SV=1	QARS1	1	0.000105828	76.255	2	ETLK(1)NSALSAQLR	0.13863	3	0.840867	1.23575	0.923378		0.928417	0.895224	1.11015	1.06621	0.906	1.38	0.832		0.918
P04843	564	K	Dolichyl-diphosphooligosaccharide--protein glycosyltransferase subunit 1 OS=Homo sapiens OX=9606 GN=RPN1 PE=1 SV=1	RPN1	1	0.000468048	77.358	2	ELVLK(1)SAVEAER	-0.45714	4	1.22773	0.993077	0.506251	1.27294	1.03489	1.03578	0.983796	0.945535	1.186	0.959	0.515	1.346	0.919	0.746348
P22314	528	K	Ubiquitin-like modifier-activating enzyme 1 OS=Homo sapiens OX=9606 GN=UBA1 PE=1 SV=3	UBA1	1	0.00077388	101.48	2	LK(1)SDTAAAAVR	6.9354	5	0.950659	1.06083	1.70729	0.28122	0.946826	0.930331	1.05905	1.06379	1.004	1.14	1.612	0.264	0.919	1.0572
P48047	162	K	ATP synthase subunit O, mitochondrial OS=Homo sapiens OX=9606 GN=ATP5PO PE=1 SV=1	ATP5PO	1	0.000246574	83.214	2	TVLK(1)SFLSQGQVLK	-0.88435	3		1.22489	0.655943	1.11917	1.0842	0.971579	0.978597	0.96562		1.261	0.67	1.159	0.919
P27708	1325	K	CAD protein OS=Homo sapiens OX=9606 GN=CAD PE=1 SV=3	CAD	1	1.53983e-10	129.28	2	NK(1)SELLPTVR	-1.5495	4	1.05215	1.0278	1.04163	0.878425	1.00323	0.994637	1.01267	0.989471	1.049	1.033	1.029	0.888	0.92	0.0929494
Q6UN15	135	K	Pre-mRNA 3'-end-processing factor FIP1 OS=Homo sapiens OX=9606 GN=FIP1L1 PE=1 SV=1	FIP1L1	1	0.000698188	65.404	2	VYGTTGTK(1)VK	0.95311	4	1.00819	1.17068	0.962009	0.859127	1.00022	1.09244	0.957828	0.949516	1.008	1.072	1.004	0.905	0.92	0.116826
P35579	1024	K	Myosin-9 OS=Homo sapiens OX=9606 GN=MYH9 PE=1 SV=4	MYH9	1	1.03134e-09	143.22	3	NK(1)HEAMITDLEER	-0.34725	10	1.18304	1.33159	0.929194	0.556172	1.22332	1.19905	0.805358	0.772271	0.967	1.111	1.154	0.72	0.921	0.418656
P19338	87	K	Nucleolin OS=Homo sapiens OX=9606 GN=NCL PE=1 SV=3	NCL	1	0.0326018	56.014	2	AAVTPGK(1)K	-0.46282	2		1.07057		0.92943	1.04329	1.02629	0.96546	0.964958		1.043		0.963	0.923
Q14152	409	K	Eukaryotic translation initiation factor 3 subunit A OS=Homo sapiens OX=9606 GN=EIF3A PE=1 SV=1	EIF3A	1	0.00356673	67.507	2	VTK(1)VLNWVR	-2.1391	2	1.09244		0.90756		1.06323	1.05561	0.956862	0.92429	1.027		0.948		0.923
O94979	647	K	Protein transport protein Sec31A OS=Homo sapiens OX=9606 GN=SEC31A PE=1 SV=3	SEC31A	1	2.40299e-13	120.65	2	EIVESCDLK(1)NWR	-0.0078373	4	0.764593	1.39394	1.28862	0.552851	0.937079	0.958805	1.06573	1.03838	0.816	1.454	1.209	0.532	0.924	0.854038
Q13126	51	K	S-methyl-5'-thioadenosine phosphorylase OS=Homo sapiens OX=9606 GN=MTAP PE=1 SV=2	MTAP	1	4.85582e-10	136.94	2	IK(1)NVDCVLLAR	0.54682	4	0.877033	1.13139	1.35271	0.638862	0.949642	0.911198	1.07362	1.06554	0.924	1.242	1.26	0.6	0.924	0.674565
P08579	85	K	U2 small nuclear ribonucleoprotein B'' OS=Homo sapiens OX=9606 GN=SNRPB2 PE=1 SV=1	SNRPB2	1	6.3997e-05	81.48	2	IQYAK(1)TDSDIISK	0.93703	3	0.987905	1.22625	0.785842		1.09089	1.06409	0.937535	0.907491	0.906	1.152	0.838		0.925
Q93009	914	K	Ubiquitin carboxyl-terminal hydrolase 7 OS=Homo sapiens OX=9606 GN=USP7 PE=1 SV=2	USP7	1	8.1013e-19	130.99	3	EEEITLYPDK(1)HGCVR	1.2962	9	1.02268	1.049	1.1693	0.75902	1.01008	0.980033	1.01321	0.99668	1.012	1.07	1.154	0.762	0.926	0.326827
Q99798	689	K	Aconitate hydratase, mitochondrial OS=Homo sapiens OX=9606 GN=ACO2 PE=1 SV=2	ACO2	1	0.00165861	65.156	2	AIITK(1)SFAR	0.028253	4	0.7588	1.03209	1.58274	0.626368	0.846339	0.776982	1.21619	1.16049	0.897	1.328	1.301	0.54	0.928	0.794305
Q9UQE7	629	K	Structural maintenance of chromosomes protein 3 OS=Homo sapiens OX=9606 GN=SMC3 PE=1 SV=2	SMC3	1	2.06672e-06	97.277	2	HVFGK(1)TLICR	-1.6449	4	1.04659	1.21862	1.03144	0.703348	1.1158	1.05582	0.93842	0.889957	0.938	1.154	1.099	0.79	0.928	0.370879
O14874	192	K	[3-methyl-2-oxobutanoate dehydrogenase [lipoamide]] kinase, mitochondrial OS=Homo sapiens OX=9606 GN=BCKDK PE=1 SV=2	BCKDK	1	0.00373847	53.517	2	YFLDK(1)TLTSR	0.50954	3	1.05345		1.0358	0.910757	0.992916	1.05691	1.05086	0.899312	1.061		0.986	1.013	0.929
Q14566	643	K	DNA replication licensing factor MCM6 OS=Homo sapiens OX=9606 GN=MCM6 PE=1 SV=1	MCM6	1	6.70467e-28	151.66	3	MHCCDEVQPK(1)HVK	0.0039187	12	1.1926	1.19433	0.953572	0.659497	1.13323	1.18885	0.849145	0.828783	1.052	1.005	1.123	0.796	0.93	0.209203
P12235	272	K	ADP/ATP translocase 1 OS=Homo sapiens OX=9606 GN=SLC25A4 PE=1 SV=4	SLC25A4	1	0.00315366	71.066	2	AFFK(1)GAWSNVLR	-0.61871	3		0.977853	0.652833	1.36931	0.825744	0.793349	1.18861	1.19229		1.233	0.549	1.148	0.931
Q15424	54	K	Scaffold attachment factor B1 OS=Homo sapiens OX=9606 GN=SAFB PE=1 SV=4	SAFB	1	0.000288115	69.201	2	NVDSSGNK(1)SVLMER	2.216	3		0.870068	1.36141	0.768524	1.03443	0.996322	1.02368	0.945566		0.873	1.33	0.813	0.931
Q92499	268	K	ATP-dependent RNA helicase DDX1 OS=Homo sapiens OX=9606 GN=DDX1 PE=1 SV=2	DDX1	1	2.18022e-06	51.785	3	APDGYIVK(1)SQHSGNAQVTQTK	-1.9957	2	1.0686		0.931398		1.03944	1.03869	0.97322	0.948643	1.028		0.957		0.931
P26038	165	K	Moesin OS=Homo sapiens OX=9606 GN=MSN PE=1 SV=3	MSN	1	3.08956e-05	105.36	2	LNK(1)DQWEER	1.4484	4	0.87914	1.03528	1.61079	0.474795	0.922795	0.858041	1.12336	1.0958	0.953	1.207	1.434	0.433	0.932	0.869468
O15381	156	K	Nuclear valosin-containing protein-like OS=Homo sapiens OX=9606 GN=NVL PE=1 SV=1	NVL	1	0.000467697	83.438	2	ISSK(1)TGSIPLK	1.2429	3	1.06773	0.987129	0.945143		1.01036	1.01329	0.957596	1.01875	1.057	0.974	0.987		0.934
P07814	341	K	Bifunctional glutamate/proline--tRNA ligase OS=Homo sapiens OX=9606 GN=EPRS1 PE=1 SV=5	EPRS1	1	9.14523e-05	86.838	2	AK(1)IDMSSNNGCMR	-1.0335	3		0.462708	1.99772	0.539571	0.909929	0.877228	1.11663	1.09621		0.527	1.789	0.492	0.934
P21333	2575	K	Filamin-A OS=Homo sapiens OX=9606 GN=FLNA PE=1 SV=4	FLNA	1	1.41101e-18	161.23	2	AYVGQK(1)SSFTVDCSK	-0.15803	4	0.927087	0.567873	0.97777	1.52727	0.671774	0.653246	1.37372	1.30126	1.38	0.869	0.712	1.174	0.934	0.632495
P55209	82	K	Nucleosome assembly protein 1-like 1 OS=Homo sapiens OX=9606 GN=NAP1L1 PE=1 SV=1	NAP1L1	1	8.75716e-10	150.24	2	VNALK(1)NLQVK	-0.29989	5	0.878654	1.21375	1.27412	0.633481	0.934751	1.0477	1.03043	0.987121	0.94	1.158	1.236	0.642	0.934	0.575825
Q12888	1966	K	TP53-binding protein 1 OS=Homo sapiens OX=9606 GN=TP53BP1 PE=1 SV=2	TP53BP1	1	0.00719978	69.716	2	YK(1)HDYVSH	-1.7561	3	0.891935	0.967202	1.14086		0.8395	0.87754	1.14983	1.13313	1.062	1.102	0.992		0.934
Q14566	611	K	DNA replication licensing factor MCM6 OS=Homo sapiens OX=9606 GN=MCM6 PE=1 SV=1	MCM6	1	0.000135798	101.82	2	DGSGVTK(1)SSWR	0.91274	3	1.18056	0.99318	0.826265		1.13323	1.18885	0.849145	0.828783	1.042	0.835	0.973		0.934
P62136	238	K	Serine/threonine-protein phosphatase PP1-alpha catalytic subunit OS=Homo sapiens OX=9606 GN=PPP1CA PE=1 SV=1	PPP1CA	1	1.45621e-06	136.94	2	FLHK(1)HDLDLICR	0.12915	8	0.82339	1.27357	1.26958	0.633462	0.979295	0.932462	1.06612	1.02212	0.841	1.366	1.191	0.62	0.935	0.727526
P49590	374	K	Histidine--tRNA ligase, mitochondrial OS=Homo sapiens OX=9606 GN=HARS2 PE=1 SV=1	HARS2	1	0.000480373	66.953	2	YDGLVGMFDPK(1)GHK	-0.51545	2		1.00775		0.992252	1.06318	0.952307	0.981812	1.0027		1.058		0.99	0.936
P10809	91	K	60 kDa heat shock protein, mitochondrial OS=Homo sapiens OX=9606 GN=HSPD1 PE=1 SV=2	HSPD1	1	0.00274194	73.637	2	YK(1)NIGAK	-0.71184	3	0.979584	1.12511	0.895301		1.02086	1.0391	0.994316	0.945728	0.96	1.083	0.9		0.938
Q5SSJ5	175	K	Heterochromatin protein 1-binding protein 3 OS=Homo sapiens OX=9606 GN=HP1BP3 PE=1 SV=1	HP1BP3	1	0.000203095	89.382	2	ACFQK(1)SGASVVAIR	-2.1146	4	0.789718	1.11076	1.40272	0.696795	0.908945	0.839044	1.14809	1.10393	0.869	1.324	1.222	0.631	0.942	0.697719
Q8IYB8	225	K	ATP-dependent RNA helicase SUPV3L1, mitochondrial OS=Homo sapiens OX=9606 GN=SUPV3L1 PE=1 SV=1	SUPV3L1	1	4.95055e-05	108.4	2	YFSAK(1)SGVYCGPLK	-0.30201	4	0.833295	1.05065	1.1705	0.945558	0.916287	0.883997	1.11671	1.083	0.909	1.189	1.048	0.873	0.944	0.31402
O60547	70	K	GDP-mannose 4,6 dehydratase OS=Homo sapiens OX=9606 GN=GMDS PE=1 SV=1	GMDS	1	6.04531e-09	89.636	3	IEHLYK(1)NPQAHIEGNMK	0.56336	3	1.2063	1.28154	0.512156		1.39099	1.37648	0.625303	0.607227	0.867	0.931	0.819		0.945
O00154	362	K	Cytosolic acyl coenzyme A thioester hydrolase OS=Homo sapiens OX=9606 GN=ACOT7 PE=1 SV=3	ACOT7	1	0.00625726	56.091	2	FEEGK(1)GR	0.38518	3	0.934601	1.04292		1.02248	0.94996	0.986969	1.0401	1.02297	0.984	1.057		1	0.946
P00367	191	K	Glutamate dehydrogenase 1, mitochondrial OS=Homo sapiens OX=9606 GN=GLUD1 PE=1 SV=2	GLUD1	1	0.000170744	95.138	2	INPK(1)NYTDNELEK	0.45926	4	0.999142	1.0608	1.08599	0.854068	1.03772	0.960765	1.02091	0.9806	0.963	1.104	1.064	0.871	0.947	0.235951
P06733	193	K	Alpha-enolase OS=Homo sapiens OX=9606 GN=ENO1 PE=1 SV=2	ENO1	1	1.01849e-12	171.09	3	IGAEVYHNLK(1)NVIK	0.10098	10	0.924204	1.44714	0.75007	0.878591	1.13028	1.15974	0.859699	0.850281	0.818	1.248	0.872	1.033	0.947	0.17771
Q8TEQ6	428	K	Gem-associated protein 5 OS=Homo sapiens OX=9606 GN=GEMIN5 PE=1 SV=3	GEMIN5	1	0.000424827	61.194	2	SK(1)VTALCWHPTK	0.88243	4	0.931628	0.989545	1.49892	0.57991	0.918552	0.943425	1.07061	1.06742	1.014	1.049	1.4	0.543	0.95	0.642689
O14787	182	K	Transportin-2 OS=Homo sapiens OX=9606 GN=TNPO2 PE=1 SV=3	TNPO2	1	7.15958e-05	108.4	2	FLQFFK(1)HCSPK	2.0657	3	0.984253	0.959607	1.05614		0.949306	0.987049	1.07164	0.992002	1.037	0.972	0.986		0.951
P06748	32	K	Nucleophosmin OS=Homo sapiens OX=9606 GN=NPM1 PE=1 SV=2	NPM1	1	1.7813e-91	220.43	4	ADKDYHFK(1)VDNDENEHQLSLR	0.74541	8	0.898201	1.1498	0.967629	0.984368	0.996513	0.989673	1.02954	0.984273	0.901	1.162	0.94	1	0.952	0.135182
Q15631	69	K	Translin OS=Homo sapiens OX=9606 GN=TSN PE=1 SV=1	TSN	1	1.1775e-19	163.93	3	EHFGTVK(1)THLTSLK	0.10831	7	1.07677	1.30989	1.29746	0.31589	1.16695	1.11174	0.889822	0.831492	0.923	1.178	1.458	0.38	0.952	0.934139
Q8WUM4	60	K	Programmed cell death 6-interacting protein OS=Homo sapiens OX=9606 GN=PDCD6IP PE=1 SV=1	PDCD6IP	1	9.29757e-05	67.887	3	PLDK(1)HEGALETLLR	-1.2363	4		1.04355	0.766489	1.18996	0.908974	0.902495	1.10675	1.08178		1.156	0.693	1.1	0.952
P39019	77	K	40S ribosomal protein S19 OS=Homo sapiens OX=9606 GN=RPS19 PE=1 SV=2	RPS19	1	5.83608e-13	106.11	2	GGAGVGSMTK(1)IYGGR	-0.3851	4	0.833234	1.36663	1.51814	0.281991	1.01781	0.916376	1.07713	0.988677	0.819	1.491	1.409	0.285	0.956	1.13152
Q99613	712	K	Eukaryotic translation initiation factor 3 subunit C OS=Homo sapiens OX=9606 GN=EIF3C PE=1 SV=1	EIF3C	1	0.000158738	58.916	3	MISK(1)QFHHQLR	-1.0717	4	0.988884	1.17475	1.09181	0.744561	1.04034	1.06544	0.964177	0.930036	0.951	1.103	1.132	0.801	0.958	0.342482
O75150	420	K	E3 ubiquitin-protein ligase BRE1B OS=Homo sapiens OX=9606 GN=RNF40 PE=1 SV=5	RNF40	1	0.00391711	64.906	2	GLLLATK(1)NSHLR	-2.782	4	0.92447	1.39322	1.20821	0.474104	1.08485	1.07415	0.938252	0.902742	0.852	1.297	1.288	0.525	0.958	0.816659
O76094	504	K	Signal recognition particle subunit SRP72 OS=Homo sapiens OX=9606 GN=SRP72 PE=1 SV=3	SRP72	1	0.000173449	78.157	3	ALSK(1)HLPSSDSMSLK	-1.4489	6	1.02112	0.950417	1.07709	0.95137	1.01183	0.9162	1.04489	1.02708	1.009	1.037	1.031	0.926	0.958	0.0952656
P26640	952	K	Valine--tRNA ligase OS=Homo sapiens OX=9606 GN=VARS1 PE=1 SV=4	VARS1	1	0.00283007	64.906	2	HFCNK(1)LWNATK	-0.26511	3		0.818719	1.36883	0.812454	0.981022	0.964405	1.05481	0.999764		0.849	1.298	0.813	0.958
P62979	6	K	Ubiquitin-40S ribosomal protein S27a OS=Homo sapiens OX=9606 GN=RPS27A PE=1 SV=2	RPS27A	1	3.75743e-14	179.31	2	MQIFVK(1)TLTGK	-0.94202	8	0.858011	1.27738	1.11047	0.754135	0.975243	1.0579	0.986038	0.980819	0.88	1.207	1.126	0.769	0.958	0.474355
Q9UPT9	59	K	Ubiquitin carboxyl-terminal hydrolase 22 OS=Homo sapiens OX=9606 GN=USP22 PE=1 SV=2	USP22	1	5.1068e-06	168.05	2	AK(1)SCICHVCGVHLNR	1.8641	9	1.02145	1.19973	0.94223	0.836583	1.01186	1.16634	0.900139	0.921656	1.009	1.029	1.047	0.908	0.96	0.114905
P12268	511	K	Inosine-5'-monophosphate dehydrogenase 2 OS=Homo sapiens OX=9606 GN=IMPDH2 PE=1 SV=2	IMPDH2	1	3.09658e-28	131.06	3	TSSAQVEGGVHSLHSYEK(1)R	3.7093	4	0.990522	1.0118	1.32017	0.677509	0.975395	0.987222	1.02296	1.01442	1.016	1.025	1.291	0.668	0.962	0.455225
P25786	115	K	Proteasome subunit alpha type-1 OS=Homo sapiens OX=9606 GN=PSMA1 PE=1 SV=1	PSMA1	1	1.34675e-18	142.08	2	LVSLIGSK(1)TQIPTQR	-0.89796	4	0.914247	1.20482	1.03358	0.847354	1.03353	1.02182	1.01666	0.927997	0.885	1.179	1.017	0.913	0.962	0.275783
P12429	293	K	Annexin A3 OS=Homo sapiens OX=9606 GN=ANXA3 PE=1 SV=3	ANXA3	1	5.11137e-05	84.999	2	K(1)HYGYSLYSAIK	1.0132	3	1.03146	1.28349	0.685055		1.20719	1.14909	0.833151	0.810565	0.854	1.117	0.822		0.963
Q14653	39	K	Interferon regulatory factor 3 OS=Homo sapiens OX=9606 GN=IRF3 PE=1 SV=1	IRF3	1	0.00269611	60.709	2	IPWK(1)HGLR	-0.77073	3	0.983007	0.895994	1.121		0.856479	1.02278	1.01343	1.10731	1.148	0.876	1.106		0.963
P49590	444	K	Histidine--tRNA ligase, mitochondrial OS=Homo sapiens OX=9606 GN=HARS2 PE=1 SV=1	HARS2	1	0.00159097	93.467	2	AEMLYK(1)NNPK	0.24866	4	0.943117	1.13475	1.03083	0.891304	1.06318	0.952307	0.981812	1.0027	0.887	1.192	1.05	0.889	0.965	0.320946
P61088	74	K	Ubiquitin-conjugating enzyme E2 N OS=Homo sapiens OX=9606 GN=UBE2N PE=1 SV=1	UBE2N	1	6.2758e-20	163.59	2	FMTK(1)IYHPNVDK	1.8803	7	1.11758	1.19404	1.15776	0.530617	1.16913	1.08461	0.881316	0.864948	0.956	1.101	1.314	0.613	0.966	0.598349
P12956	565	K	X-ray repair cross-complementing protein 6 OS=Homo sapiens OX=9606 GN=XRCC6 PE=1 SV=2	XRCC6	1	6.61727e-13	138	2	VEYSEEELK(1)THISK	1.2625	5	0.915671	1.22892	1.44427	0.411147	1.01459	1.00554	1.00718	0.972698	0.903	1.222	1.434	0.423	0.967	0.908197
P04083	245	K	Annexin A1 OS=Homo sapiens OX=9606 GN=ANXA1 PE=1 SV=2	ANXA1	1	0.000654923	114.64	2	YSK(1)HDMNK	-1.4583	6	0.426596	0.42302	2.05647	1.09392	0.432178	0.387873	1.60102	1.57893	0.987	1.091	1.284	0.693	0.968	0.486501
P34897	269	K	Serine hydroxymethyltransferase, mitochondrial OS=Homo sapiens OX=9606 GN=SHMT2 PE=1 SV=3	SHMT2	1	1.28983e-06	77.696	3	VIPSPFK(1)HADIVTTTTHK	0.88764	4	0.94637	1.14676	1.03293	0.873935	1.06508	0.974047	0.995366	0.965506	0.889	1.177	1.038	0.905	0.968	0.291312
P14635	408	K	G2/mitotic-specific cyclin-B1 OS=Homo sapiens OX=9606 GN=CCNB1 PE=1 SV=1	CCNB1	1	0.0145807	53.878	2	YATSK(1)HAK	-1.4039	2	0.777697		1.2223		0.796625	0.743359	1.29192	1.16809	0.976		0.946		0.969
Q99832	368	K	T-complex protein 1 subunit eta OS=Homo sapiens OX=9606 GN=CCT7 PE=1 SV=2	CCT7	1	0.000701124	81.642	2	AK(1)TCTFILR	-0.48305	4	1.10276	0.90494	1.23066	0.761638	1.01781	0.970691	1.01119	1.00032	1.083	0.932	1.217	0.761	0.97	0.22368
P22087	84	K	rRNA 2'-O-methyltransferase fibrillarin OS=Homo sapiens OX=9606 GN=FBL PE=1 SV=2	FBL	1	7.25086e-20	161.23	3	RGNQSGK(1)NVMVEPHR	1.8169	10	0.959638	1.13987	1.00911	0.891385	1.01141	1.05176	0.976459	0.96037	0.949	1.084	1.033	0.928	0.972	0.169415
P54886	767	K	Delta-1-pyrroline-5-carboxylate synthase OS=Homo sapiens OX=9606 GN=ALDH18A1 PE=1 SV=2	ALDH18A1	1	1.41638e-26	216.01	3	GK(1)DHVVSDFSEHGSLK	0.24837	5	0.937432	1.12354	1.14541	0.793615	0.976287	1.04657	1.00371	0.973441	0.96	1.074	1.141	0.815	0.974	0.312172
P46778	21	K	60S ribosomal protein L21 OS=Homo sapiens OX=9606 GN=RPL21 PE=1 SV=2	RPL21	1	0.000161257	99.34	2	K(1)HGVVPLATYMR	-0.9544	7	0.779432	1.18137	1.53131	0.507886	0.928152	0.782955	1.09149	1.19741	0.84	1.509	1.403	0.424	0.976	1.00684
P82933	287	K	28S ribosomal protein S9, mitochondrial OS=Homo sapiens OX=9606 GN=MRPS9 PE=1 SV=2	MRPS9	1	4.80663e-06	117.21	2	AEAIVYK(1)HGSGR	0.4471	4	0.880485	0.964724	1.17664	0.978156	0.914857	0.901369	1.12008	1.0637	0.962	1.07	1.05	0.92	0.976	0.167444
Q92616	2183	K	eIF-2-alpha kinase activator GCN1 OS=Homo sapiens OX=9606 GN=GCN1 PE=1 SV=6	GCN1	1	5.36441e-07	83.438	2	SK(1)ADYTSHLR	1.1366	4	0.940138	1.06644	1.47274	0.520685	0.959997	1.00273	1.02193	1.01534	0.979	1.064	1.441	0.513	0.977	0.716516
P49773	21	K	Adenosine 5'-monophosphoramidase HINT1 OS=Homo sapiens OX=9606 GN=HINT1 PE=1 SV=2	HINT1	1	5.42838e-06	115.41	2	PGGDTIFGK(1)IIR	-1.3989	4	0.770296	0.85339	1.01054	1.36577	0.798624	0.808052	1.19091	1.20241	0.965	1.056	0.849	1.136	0.978	0.141711
P25789	127	K	Proteasome subunit alpha type-4 OS=Homo sapiens OX=9606 GN=PSMA4 PE=1 SV=1	PSMA4	1	0.0135199	58.916	2	QAYTQFGGK(1)R	-1.2197	4	0.902687	1.18778	1.05338	0.856148	1.03193	0.99009	0.952865	1.02511	0.875	1.2	1.105	0.835	0.979	0.409321
P00492	103	K	Hypoxanthine-guanine phosphoribosyltransferase OS=Homo sapiens OX=9606 GN=HPRT1 PE=1 SV=2	HPRT1	1	2.19127e-27	160.52	2	LK(1)SYCNDQSTGDIK	-1.7974	4	0.894954	1.08403	1.19852	0.822495	0.999626	0.922572	1.04123	1.03657	0.895	1.175	1.151	0.793	0.98	0.440635
Q9UL46	180	K	Proteasome activator complex subunit 2 OS=Homo sapiens OX=9606 GN=PSME2 PE=1 SV=4	PSME2	1	2.86342e-06	128.97	2	ASK(1)ETHVMDYR	1.6423	4	0.704119	1.32291	1.13813	0.834842	0.945754	0.903235	1.06035	1.09066	0.745	1.465	1.073	0.765	0.981	0.661696
P34897	103	K	Serine hydroxymethyltransferase, mitochondrial OS=Homo sapiens OX=9606 GN=SHMT2 PE=1 SV=3	SHMT2	1	0.000556557	94.806	2	YSEGYPGK(1)R	0.23566	4	0.781278	1.37688	0.967194	0.874652	1.06508	0.974047	0.995366	0.965506	0.734	1.414	0.972	0.906	0.982	0.491556
P61978	34	K	Heterogeneous nuclear ribonucleoprotein K OS=Homo sapiens OX=9606 GN=HNRNPK PE=1 SV=1	HNRNPK	1	0.00017612	150.44	3	RPAEDMEEEQAFK(1)R	0.26859	4	1.03131	1.16892	1.0974	0.702367	1.05504	1.12498	0.937358	0.882621	0.978	1.039	1.171	0.796	0.982	0.310507
O15550	799	K	Lysine-specific demethylase 6A OS=Homo sapiens OX=9606 GN=KDM6A PE=1 SV=2	KDM6A	1	3.07271e-45	232.34	3	ANNNVGTGTCDK(1)VNNIHPAVHTK	0.76587	5	1.07942	1.11633	0.804246		1.06373	0.937521	0.805881	1.19287	1.015	1.191	0.998		0.983
Q9UKV3	717	K	Apoptotic chromatin condensation inducer in the nucleus OS=Homo sapiens OX=9606 GN=ACIN1 PE=1 SV=2	ACIN1	1	7.41556e-05	65.173	2	LSQPESAEK(1)HVTQR	0.27641	6	1.01032	1.07368	1.1496	0.766393	1.02378	1.04189	0.98418	0.950144	0.987	1.031	1.168	0.807	0.983	0.287734
P06744	252	K	Glucose-6-phosphate isomerase OS=Homo sapiens OX=9606 GN=GPI PE=1 SV=4	GPI	1	3.0617e-28	145.95	2	HFVALSTNTTK(1)VK	2.6659	4	1.11716	1.11723	1.05592	0.709685	1.11823	1.09982	0.895997	0.885954	0.999	1.016	1.178	0.801	0.984	0.281117
Q9NVS2	45	K	39S ribosomal protein S18a, mitochondrial OS=Homo sapiens OX=9606 GN=MRPS18A PE=1 SV=1	MRPS18A	1	3.89042e-47	176.58	2	EVVETQEGK(1)TTIIEGR	1.5527	7	0.623347	0.952946	0.991085	1.43262	0.906018	0.654058	1.32197	1.11796	0.688	1.457	0.75	1.281	0.984	0.151549
Q92973	192	K	Transportin-1 OS=Homo sapiens OX=9606 GN=TNPO1 PE=1 SV=2	TNPO1	1	0.000426687	77.358	2	FLQFFK(1)HSSPK	2.3275	4	0.925988	1.40667	1.42534	0.242002	1.05049	1.12179	0.919049	0.908671	0.881	1.254	1.551	0.266	0.986	1.11014
Q9UIA9	338	K	Exportin-7 OS=Homo sapiens OX=9606 GN=XPO7 PE=1 SV=3	XPO7	1	2.09273e-13	121.71	2	LK(1)SNYQLGELVK	0.82198	4	0.872058	0.870719	1.41041	0.84681	0.863341	0.868277	1.14685	1.12153	1.01	1.003	1.23	0.755	0.986	0.333642
P15121	86	K	Aldo-keto reductase family 1 member B1 OS=Homo sapiens OX=9606 GN=AKR1B1 PE=1 SV=3	AKR1B1	1	0.00144578	83.775	2	LWCTYHEK(1)GLVK	0.88478	4	0.990251	1.20339	1.33257	0.473784	1.06768	1.07682	0.952353	0.903146	0.927	1.118	1.399	0.525	0.989	0.74248
O15145	56	K	Actin-related protein 2/3 complex subunit 3 OS=Homo sapiens OX=9606 GN=ARPC3 PE=1 SV=3	ARPC3	1	7.69153e-07	120.65	2	ANVFFK(1)NYEIK	0.055895	4	0.817095	1.21933	1.34917	0.61441	0.975112	0.939897	1.061	1.02399	0.838	1.297	1.272	0.6	0.99	0.753153
P25787	171	K	Proteasome subunit alpha type-2 OS=Homo sapiens OX=9606 GN=PSMA2 PE=1 SV=2	PSMA2	1	0.00154101	66.664	2	NYVNGK(1)TFLEK	0.076401	3	0.888587	1.05781		1.0536	1.02838	1.01034	0.945881	1.0154	0.864	1.047		1.038	0.991
Q08945	566	K	FACT complex subunit SSRP1 OS=Homo sapiens OX=9606 GN=SSRP1 PE=1 SV=1	SSRP1	1	0.000208863	94.63	3	IK(1)SDHPGISITDLSK	0.91225	2	1.02106		0.978944		1.03501	1.02599	1.00132	0.937675	0.987		0.978		0.991
P27708	2036	K	CAD protein OS=Homo sapiens OX=9606 GN=CAD PE=1 SV=3	CAD	1	1.05698e-36	218.12	3	HPQPGAVELAAK(1)HCR	-1.5045	4	0.979764	1.03145	1.27309	0.715701	1.00323	0.994637	1.01267	0.989471	0.977	1.037	1.257	0.723	0.992	0.420557
P09960	20	K	Leukotriene A-4 hydrolase OS=Homo sapiens OX=9606 GN=LTA4H PE=1 SV=2	LTA4H	1	0.00486575	72.492	2	TK(1)HLHLR	-0.64286	4	1.02642	1.15712	1.26023	0.556227	1.08545	1.07172	0.940404	0.902429	0.946	1.08	1.34	0.616	0.993	0.602429
O75874	236	K	Isocitrate dehydrogenase [NADP] cytoplasmic OS=Homo sapiens OX=9606 GN=IDH1 PE=1 SV=2	IDH1	1	1.1666e-06	124.81	2	QYK(1)SQFEAQK	0.57261	6	0.735254	0.861878	1.3398	1.06306	0.819276	0.751208	1.23192	1.1976	0.897	1.147	1.088	0.888	0.994	0.312451
P40926	157	K	Malate dehydrogenase, mitochondrial OS=Homo sapiens OX=9606 GN=MDH2 PE=1 SV=3	MDH2	1	5.1617e-09	150.88	2	K(1)HGVYNPNK	1.7828	4	0.894049	1.47786	1.14705	0.481045	1.14863	1.0233	0.903057	0.925011	0.778	1.444	1.27	0.52	0.996	0.903052
P46776	59	K	60S ribosomal protein L27a OS=Homo sapiens OX=9606 GN=RPL27A PE=1 SV=2	RPL27A	1	0.00853947	56.378	2	VGMK(1)HYHLK	-2.5499	4	0.970191	1.00005	1.53348	0.496276	1.01077	0.942688	1.04657	0.999973	0.96	1.061	1.465	0.496	0.996	0.751456
P13010	338	K	X-ray repair cross-complementing protein 5 OS=Homo sapiens OX=9606 GN=XRCC5 PE=1 SV=3	XRCC5	1	0.000126737	52.863	2	SEGK(1)CFSVLGFCK	-1.4893	2		1.05537		0.944633	1.03218	1.04767	0.979428	0.940724		1.007		1.004	0.997
P30740	317	K	Leukocyte elastase inhibitor OS=Homo sapiens OX=9606 GN=SERPINB1 PE=1 SV=1	SERPINB1	1	0.00157969	53.517	2	DIFISK(1)IVHK	-0.58655	3	0.935596	1.04814	1.01627		1.00607	0.87316	1.09567	1.0251	0.93	1.2	0.928		0.998
Q14676	812	K	Mediator of DNA damage checkpoint protein 1 OS=Homo sapiens OX=9606 GN=MDC1 PE=1 SV=3	MDC1	1	1.88368e-06	96.957	2	QTVDK(1)VMGIPK	-0.3654	4	1.15891	1.33916	0.851764	0.650164	1.26796	1.21231	0.768786	0.750952	0.914	1.105	1.108	0.866	0.998	0.303248
Q99615	60	K	DnaJ homolog subfamily C member 7 OS=Homo sapiens OX=9606 GN=DNAJC7 PE=1 SV=2	DNAJC7	1	4.45802e-08	115.05	2	AIDMCPK(1)NASYYGNR	-0.25336	4	0.999287	1.08108	1.22712	0.692506	0.996059	1.08602	0.965493	0.952426	1.003	0.995	1.271	0.727	0.999	0.379389
P18206	476	K	Vinculin OS=Homo sapiens OX=9606 GN=VCL PE=1 SV=4	VCL	1	2.89967e-36	158.02	2	QVATALQNLQTK(1)TNR	0.51436	4	0.886779	1.15292	1.39456	0.565747	1.01565	0.944306	1.03542	1.00462	0.873	1.221	1.347	0.563	1.002	0.763562
Q52LJ0	299	K	Protein FAM98B OS=Homo sapiens OX=9606 GN=FAM98B PE=1 SV=2	FAM98B	1	6.54885e-28	171.34	2	TACAINK(1)VLMGR	-0.50224	5	0.923909	1.20003	1.25448	0.621575	1.05571	1.02125	1.00211	0.920931	0.875	1.175	1.252	0.675	1.002	0.604479
Q15029	244	K	116 kDa U5 small nuclear ribonucleoprotein component OS=Homo sapiens OX=9606 GN=EFTUD2 PE=1 SV=1	EFTUD2	1	0.000841966	83.358	2	LIK(1)HAVQER	-0.10806	3	0.953564	1.09596	0.950475		1.01219	0.996932	1.00607	0.984807	0.942	1.099	0.945		1.003
O60885	1050	K	Bromodomain-containing protein 4 OS=Homo sapiens OX=9606 GN=BRD4 PE=1 SV=2	BRD4	1	0.000105738	101.45	3	HHK(1)SDPYSTGHLR	-1.5289	4	0.965252	1.3999	0.755714	0.879139	1.19334	1.15428	0.827757	0.824625	0.809	1.213	0.913	1.066	1.004	0.176072
P61978	52	K	Heterogeneous nuclear ribonucleoprotein K OS=Homo sapiens OX=9606 GN=HNRNPK PE=1 SV=1	HNRNPK	1	3.38754e-19	172.51	2	ILLQSK(1)NAGAVIGK	-0.57183	4	0.96331	1.25137	1.29105	0.494273	1.05504	1.12498	0.937358	0.882621	0.913	1.112	1.377	0.56	1.006	0.705701
P50851	195	K	Lipopolysaccharide-responsive and beige-like anchor protein OS=Homo sapiens OX=9606 GN=LRBA PE=1 SV=4	LRBA	1	3.62245e-06	114.39	2	LLSVLK(1)HMPQK	-0.66835	8	1.2301	1.05709	0.96786	0.744949	1.13983	1.15901	0.880121	0.821038	1.079	0.912	1.1	0.907	1.007	0.0168526
P42166	281	K	Lamina-associated polypeptide 2, isoform alpha OS=Homo sapiens OX=9606 GN=TMPO PE=1 SV=2	TMPO	1	6.62967e-05	99.174	2	NLFISCK(1)SSHDR	0.014824	3	1.02005	1.1815	0.798449		1.12405	1.13662	0.872004	0.86733	0.907	1.039	0.916		1.01
P54136	629	K	Arginine--tRNA ligase, cytoplasmic OS=Homo sapiens OX=9606 GN=RARS1 PE=1 SV=2	RARS1	1	0.00563996	63.301	2	ILK(1)VNMWR	-0.58151	4	0.810576	1.14729	1.55469	0.487443	0.930622	0.918033	1.07658	1.07476	0.871	1.25	1.444	0.454	1.01	0.906188
P09417	124	K	Dihydropteridine reductase OS=Homo sapiens OX=9606 GN=QDPR PE=1 SV=2	QDPR	1	2.96238e-07	79.235	3	QSIWTSTISSHLATK(1)HLK	0.85195	3		1.19622	0.844754	0.959028	1.0762	1.1254	0.906047	0.892357		1.063	0.932	1.075	1.011
Q96JM3	617	K	Chromosome alignment-maintaining phosphoprotein 1 OS=Homo sapiens OX=9606 GN=CHAMP1 PE=1 SV=2	CHAMP1	1	2.24184e-05	125.17	2	LLEDTLFPSSK(1)K	-0.67512	4	0.787534	1.32753	0.815447	1.06949	1.06694	1.02697	0.965197	0.940892	0.738	1.293	0.845	1.137	1.012	0.18586
Q13596	237	K	Sorting nexin-1 OS=Homo sapiens OX=9606 GN=SNX1 PE=1 SV=3	SNX1	1	1.77251e-37	183.57	2	EDSSSAEFLEK(1)R	-0.55368	4	1.00661	1.16507	1.01984	0.808477	1.08143	1.09142	0.919067	0.908075	0.931	1.067	1.11	0.89	1.013	0.249896
P09622	277	K	Dihydrolipoyl dehydrogenase, mitochondrial OS=Homo sapiens OX=9606 GN=DLD PE=1 SV=2	DLD	1	7.16257e-05	117.99	2	LNTK(1)VTGATK	-0.065109	4	0.994848	1.11731	1.03697	0.850872	1.01102	1.1164	0.95913	0.913451	0.984	1.001	1.081	0.931	1.014	0.117793
Q5T4S7	1150	K	E3 ubiquitin-protein ligase UBR4 OS=Homo sapiens OX=9606 GN=UBR4 PE=1 SV=1	UBR4	1	0.000329815	65.173	2	MAAETDPHK(1)SSEITK	-0.50012	3	0.945698	0.955915	1.09839		0.939009	0.915797	1.07601	1.06918	1.007	1.044	1.021		1.014
P50570	393	K	Dynamin-2 OS=Homo sapiens OX=9606 GN=DNM2 PE=1 SV=2	DNM2	1	8.88257e-38	168.69	2	EISYAIK(1)NIHGVR	-0.77643	4	0.998275	1.15148	1.25943	0.590822	1.08958	1.05042	0.96093	0.899067	0.916	1.096	1.311	0.657	1.015	0.579619
Q93079	6	K	Histone H2B type 1-H OS=Homo sapiens OX=9606 GN=H2BC9 PE=1 SV=3	H2BC9	1	6.8339e-10	145.75	3	PDPAK(1)SAPAPK(1)K(1)GSK(1)K	-0.34009	20	0.943126	0.961875	1.07902	1.01598	0.98502	0.935239	1.06439	1.01535	0.957	1.028	1.014	1.001	1.017	0.0597947
O95347	919	K	Structural maintenance of chromosomes protein 2 OS=Homo sapiens OX=9606 GN=SMC2 PE=1 SV=2	SMC2	1	1.1666e-06	129.28	2	ELDHNISK(1)HK	-0.36268	7	0.782091	1.32142	1.02485	0.871634	1.01898	1.01784	0.991008	0.972179	0.768	1.298	1.034	0.897	1.018	0.454742
P08397	74	K	Porphobilinogen deaminase OS=Homo sapiens OX=9606 GN=HMBS PE=1 SV=2	HMBS	1	0.017591	59.645	2	IGEK(1)SLFTK	-0.54766	2		0.931309		1.06869	0.894125	0.949632	1.08791	1.06834		0.981		1	1.019
Q9NY33	235	K	Dipeptidyl peptidase 3 OS=Homo sapiens OX=9606 GN=DPP3 PE=1 SV=2	DPP3	1	0.00273553	67.903	2	LK(1)SYEFR	-0.46003	2	0.826881		1.17312		0.843543	0.880743	1.17342	1.1023	0.98		1		1.02
Q7L1Q6	191	K	Basic leucine zipper and W2 domain-containing protein 1 OS=Homo sapiens OX=9606 GN=BZW1 PE=1 SV=1	BZW1	1	1.8843e-11	146.88	2	LFK(1)SWINEK	-2.4733	4	0.979062	1.37386	1.28791	0.35917	1.13051	1.09262	0.858902	0.91797	0.866	1.257	1.499	0.391	1.021	0.983439
P38646	138	K	Stress-70 protein, mitochondrial OS=Homo sapiens OX=9606 GN=HSPA9 PE=1 SV=2	HSPA9	1	0.00474001	77.072	2	DIK(1)NVPFK	0.87599	6	0.838102	1.02446	1.24352	0.893915	0.930898	0.934089	1.09875	1.03627	0.9	1.097	1.132	0.863	1.022	0.325719
P61254	69	K	60S ribosomal protein L26 OS=Homo sapiens OX=9606 GN=RPL26 PE=1 SV=1	RPL26	1	7.13763e-28	154.81	2	GQQIGK(1)VVQVYR	-1.0156	4	0.840372	1.19776	1.57127	0.390601	0.997363	0.910252	1.05713	1.03526	0.843	1.316	1.486	0.377	1.024	1.01942
Q9Y2R5	78	K	28S ribosomal protein S17, mitochondrial OS=Homo sapiens OX=9606 GN=MRPS17 PE=1 SV=1	MRPS17	1	1.21498e-05	68.108	2	HVK(1)HELAEIVFK	-0.22333	4	0.723571	1.1419	1.33662	0.797915	0.834219	1.0067	1.12305	1.03603	0.867	1.134	1.19	0.77	1.026	0.478296
Q9H0A0	34	K	RNA cytidine acetyltransferase OS=Homo sapiens OX=9606 GN=NAT10 PE=1 SV=2	NAT10	1	1.15579e-05	76.196	2	GK(1)DQVVILHHMLSK	0.81102	4	1.13973	1.33266	0.805891	0.721711	1.26408	1.22347	0.764971	0.747475	0.902	1.089	1.053	0.966	1.027	0.192785
Q9NY27	231	K	Serine/threonine-protein phosphatase 4 regulatory subunit 2 OS=Homo sapiens OX=9606 GN=PPP4R2 PE=1 SV=3	PPP4R2	1	2.65107e-05	94.63	3	NK(1)HPDEDAVEAEGHEVK	-1.8226	4	1.12822	1.1052	0.968759	0.797818	1.14778	1.11398	0.886321	0.851927	0.983	0.992	1.093	0.936	1.028	0.115558
Q8NI27	1106	K	THO complex subunit 2 OS=Homo sapiens OX=9606 GN=THOC2 PE=1 SV=2	THOC2	1	5.98562e-08	96.78	3	LTK(1)ASVHCLETGEYTHIR	-0.25598	3		1.10561	0.987202	0.907185	1.09369	1.10838	0.914994	0.882937		0.998	1.079	1.027	1.029
Q9UNE7	203	K	E3 ubiquitin-protein ligase CHIP OS=Homo sapiens OX=9606 GN=STUB1 PE=1 SV=2	STUB1	1	2.697e-06	103.76	2	AQQACIEAK(1)HDK	-2.1522	4	0.9438	1.19651	1.28481	0.574874	1.0514	1.06839	0.949976	0.93024	0.898	1.12	1.352	0.618	1.029	0.655568
Q6PJT7	352	K	Zinc finger CCCH domain-containing protein 14 OS=Homo sapiens OX=9606 GN=ZC3H14 PE=1 SV=1	ZC3H14	1	0.00917839	65.313	2	QANK(1)NLILK	0.037674	3		0.921553	1.14153	0.936918	0.979626	0.990201	1.05418	0.975996		0.931	1.083	0.96	1.031
Q9BUQ8	596	K	Probable ATP-dependent RNA helicase DDX23 OS=Homo sapiens OX=9606 GN=DDX23 PE=1 SV=3	DDX23	1	0.00134177	83.358	2	MLANFESGK(1)HK	1.7971	3	1.05676	0.981904	0.96134		1.06082	1.08037	0.936096	0.922723	0.996	0.909	1.027		1.031
Q9Y4L1	463	K	Hypoxia up-regulated protein 1 OS=Homo sapiens OX=9606 GN=HYOU1 PE=1 SV=1	HYOU1	1	0.00010032	105.94	3	EVEEEPGIHSLK(1)HNK	0.7052	3	0.829208	1.0364	1.13439		0.844273	0.924801	1.1213	1.10963	0.982	1.121	1.012		1.031
Q92576	190	K	PHD finger protein 3 OS=Homo sapiens OX=9606 GN=PHF3 PE=1 SV=3	PHF3	1	1.12972e-09	99.276	2	EEVCMSLK(1)PEYHK	0.76795	4	1.01143	1.23306	1.1237	0.631805	1.16568	1.05716	0.890851	0.886299	0.868	1.166	1.261	0.713	1.032	0.576922
P34897	356	K	Serine hydroxymethyltransferase, mitochondrial OS=Homo sapiens OX=9606 GN=SHMT2 PE=1 SV=3	SHMT2	1	5.62473e-29	187.23	2	EYSLQVLK(1)NAR	-0.47204	4	0.904954	1.12673	1.07251	0.895806	1.06508	0.974047	0.995366	0.965506	0.85	1.157	1.077	0.928	1.034	0.317839
Q15181	22	K	Inorganic pyrophosphatase OS=Homo sapiens OX=9606 GN=PPA1 PE=1 SV=2	PPA1	1	0.00111542	108.92	2	VFLK(1)NEK	-1.48	3	0.943225	1.05733	0.999442		0.994574	1.00412	1.01894	0.982357	0.948	1.053	0.981		1.035
O15355	383	K	Protein phosphatase 1G OS=Homo sapiens OX=9606 GN=PPM1G PE=1 SV=1	PPM1G	1	1.7959e-20	152.17	2	NAGGK(1)VTMDGR	0.45898	9	0.94009	1.05365	1.02335	0.982911	1.00111	1.02587	1.00671	0.966308	0.939	1.027	1.017	1.017	1.036	0.0634452
P25786	41	K	Proteasome subunit alpha type-1 OS=Homo sapiens OX=9606 GN=PSMA1 PE=1 SV=1	PSMA1	1	0.000505979	85.821	2	SK(1)THAVLVALK	0.11899	4	0.982536	1.0319	1.35873	0.626833	1.03353	1.02182	1.01666	0.927997	0.951	1.01	1.336	0.675	1.036	0.502786
P83731	27	K	60S ribosomal protein L24 OS=Homo sapiens OX=9606 GN=RPL24 PE=1 SV=1	RPL24	1	4.50403e-09	120.65	2	TDGK(1)VFQFLNAK	-0.32136	4	0.85345	1.07257	0.845595	1.22839	1.07096	0.905063	1.02637	0.997611	0.797	1.185	0.824	1.231	1.036	0.00341103
P08238	107	K	Heat shock protein HSP 90-beta OS=Homo sapiens OX=9606 GN=HSP90AB1 PE=1 SV=4	HSP90AB1	1	1.32335e-18	153.52	2	ADLINNLGTIAK(1)SGTK	-1.9535	4	0.742419	1.45122	1.184	0.622356	1.02837	1.00587	1.01151	0.954243	0.722	1.443	1.171	0.652	1.037	0.797796
Q8WWQ0	1533	K	PH-interacting protein OS=Homo sapiens OX=9606 GN=PHIP PE=1 SV=2	PHIP	1	0.000107378	112.95	2	TFITK(1)ANASAIPGK	-0.35299	4	1.01122	0.92457	1.04952	1.01469	0.985456	0.984261	1.03719	0.993093	1.026	0.939	1.012	1.022	1.037	0.0695515
Q92598	53	K	Heat shock protein 105 kDa OS=Homo sapiens OX=9606 GN=HSPH1 PE=1 SV=1	HSPH1	1	7.04305e-08	77.347	3	TIGVAAK(1)NQQITHANNTVSNFK	0.15278	3	0.328264	1.26886		1.40288	0.954683	0.968009	1.04478	1.03253	0.344	1.311		1.359	1.037
P46778	97	K	60S ribosomal protein L21 OS=Homo sapiens OX=9606 GN=RPL21 PE=1 SV=2	RPL21	1	0.00319862	85.716	2	IEHIK(1)HSK	-0.11405	3	1.08223		1.32262	0.595149	0.928152	0.782955	1.09149	1.19741	1.166		1.212	0.497	1.039
Q9Y3A5	33	K	Ribosome maturation protein SBDS OS=Homo sapiens OX=9606 GN=SBDS PE=1 SV=4	SBDS	1	0.000976748	67.464	2	RFEIACYK(1)NK	-0.50987	4	1.08122	1.08591	0.832868		1.16916	1.11265	0.866987	0.851196	0.925	0.976	0.961		1.039
P05455	105	K	Lupus La protein OS=Homo sapiens OX=9606 GN=SSB PE=1 SV=2	SSB	1	0.000109522	84.58	3	SPSKPLPEVTDEYK(1)NDVK	0.4644	3	1.38807		1.18543	0.426497	1.11156	1.10211	0.910135	0.876195	1.249		1.302	0.487	1.042
Q7RTV0	3	K	PHD finger-like domain-containing protein 5A OS=Homo sapiens OX=9606 GN=PHF5A PE=1 SV=1	PHF5A	1	4.79599e-09	123.42	2	AK(1)HHPDLIFCR	2.9498	8	0.950831	0.988847	1.06108	0.999238	0.975169	1.00478	1.05665	0.963398	0.975	0.984	1.004	1.037	1.042	0.0162865
Q99829	171	K	Copine-1 OS=Homo sapiens OX=9606 GN=CPNE1 PE=1 SV=1	CPNE1	1	0.000112113	87.895	2	QGDGK(1)WHLVYR	-0.1171	6	0.828775	0.889832	1.24531	1.03608	0.912769	0.840437	1.14894	1.09786	0.908	1.059	1.084	0.944	1.042	0.205519
O75475	360	K	PC4 and SFRS1-interacting protein OS=Homo sapiens OX=9606 GN=PSIP1 PE=1 SV=1	PSIP1	1	0.000703057	85.622	2	IHAEIK(1)NSLK	-1.1056	3	0.95548	1.03937	1.00515		0.98774	0.990523	0.996173	1.02556	0.967	1.049	1.009		1.043
Q9NVP1	571	K	ATP-dependent RNA helicase DDX18 OS=Homo sapiens OX=9606 GN=DDX18 PE=1 SV=2	DDX18	1	0.000420688	53.517	2	LIEK(1)NYFLHK	-1.4937	2	0.923838		1.07616		0.975465	0.957276	1.08785	0.979405	0.947		0.989		1.044
Q9Y6N5	173	K	Sulfide:quinone oxidoreductase, mitochondrial OS=Homo sapiens OX=9606 GN=SQOR PE=1 SV=1	SQOR	1	0.0129063	52.863	2	IGSNYSVK(1)TVEK	0.83623	2		0.986999		1.013	1.0033	0.988923	1.03582	0.971955		0.998		1.042	1.044
P08238	180	K	Heat shock protein HSP 90-beta OS=Homo sapiens OX=9606 GN=HSP90AB1 PE=1 SV=4	HSP90AB1	1	0.000169181	112.8	2	GTK(1)VILHLK	-0.026679	4	0.916303	1.13907	1.5929	0.351732	1.02837	1.00587	1.01151	0.954243	0.891	1.132	1.575	0.369	1.047	0.973876
P49207	43	K	60S ribosomal protein L34 OS=Homo sapiens OX=9606 GN=RPL34 PE=1 SV=3	RPL34	1	1.2709e-13	153.33	2	APK(1)SACGVCPGR	-1.7539	4	0.838742	1.1397	1.36964	0.651922	1.08926	0.831008	1.10705	0.972688	0.77	1.371	1.237	0.67	1.048	0.754022
Q9NZ45	42	K	CDGSH iron-sulfur domain-containing protein 1 OS=Homo sapiens OX=9606 GN=CISD1 PE=1 SV=1	CISD1	1	9.44897e-05	99.855	2	NK(1)AMINLHIQK	0.80891	4	0.715825	0.971278	1.92199	0.390904	0.840764	0.756474	1.22955	1.17321	0.851	1.284	1.563	0.333	1.048	1.06471
O00410	806	K	Importin-5 OS=Homo sapiens OX=9606 GN=IPO5 PE=1 SV=4	IPO5	1	0.000123183	87.942	3	LEEHFK(1)NQELR	0.2504	8	0.879266	1.18662	1.25286	0.681252	1.00859	1.05283	0.977779	0.9608	0.872	1.127	1.281	0.709	1.049	0.566225
Q15648	1152	K	Mediator of RNA polymerase II transcription subunit 1 OS=Homo sapiens OX=9606 GN=MED1 PE=1 SV=4	MED1	1	6.10567e-08	117.03	2	NSSQSGGK(1)PGSSPITK	-0.56836	4	0.954489	1.14712	1.03314	0.865251	1.07337	1.04774	0.900126	0.978767	0.889	1.095	1.148	0.884	1.049	0.326253
P49327	1878	K	Fatty acid synthase OS=Homo sapiens OX=9606 GN=FASN PE=1 SV=3	FASN	1	8.0521e-13	138.71	2	LMSAISK(1)TFCPAHK	-3.1281	8	0.930195	1.34239	1.14565	0.581763	1.09653	1.15064	0.883304	0.869527	0.848	1.167	1.297	0.669	1.051	0.643191
Q3MHD2	168	K	Protein LSM12 homolog OS=Homo sapiens OX=9606 GN=LSM12 PE=1 SV=2	LSM12	1	0.00273767	84.699	2	IVEK(1)HFR	-0.68124	4	0.850265	1.14334	1.26446	0.741932	1.01865	0.958798	1.02198	1.00058	0.835	1.192	1.237	0.742	1.052	0.577655
Q9Y3U8	13	K	60S ribosomal protein L36 OS=Homo sapiens OX=9606 GN=RPL36 PE=1 SV=3	RPL36	1	1.21207e-05	111.39	2	YPMAVGLNK(1)GHK	0.48617	4	0.970957	1.11678	1.19761	0.714656	1.12985	0.971893	0.971893	0.92636	0.859	1.149	1.232	0.771	1.052	0.51261
O75150	250	K	E3 ubiquitin-protein ligase BRE1B OS=Homo sapiens OX=9606 GN=RNF40 PE=1 SV=5	RNF40	1	4.83022e-06	103.76	3	LQDLATQLQEK(1)HHR	0.069407	3	0.905613	1.26961	0.824779		1.08485	1.07415	0.938252	0.902742	0.835	1.182	0.879		1.053
P37837	219	K	Transaldolase OS=Homo sapiens OX=9606 GN=TALDO1 PE=1 SV=2	TALDO1	1	0.000363622	76.572	2	SVTK(1)IYNYYK	-0.073224	4	1.24575	1.42279	0.902805	0.428649	1.36457	1.3279	0.667639	0.639893	0.913	1.071	1.352	0.67	1.054	0.573874
P62266	48	K	40S ribosomal protein S23 OS=Homo sapiens OX=9606 GN=RPS23 PE=1 SV=3	RPS23	1	1.89616e-08	110.06	2	ANPFGGASHAK(1)GIVLEK	-0.33687	5	0.732451	1.35934	1.27209	0.636116	1.08217	0.832778	1.09768	0.987373	0.677	1.632	1.159	0.644	1.054	0.883967
Q96RP9	460	K	Elongation factor G, mitochondrial OS=Homo sapiens OX=9606 GN=GFM1 PE=1 SV=2	GFM1	1	0.000178782	102.55	2	PSNK(1)NDLEK	1.4763	4	0.98275	0.954259	1.01363	1.04936	1.01119	0.979307	1.01524	0.994265	0.972	0.974	0.998	1.055	1.055	0.0375336
Q7LBR1	6	K	Charged multivesicular body protein 1b OS=Homo sapiens OX=9606 GN=CHMP1B PE=1 SV=1	CHMP1B	1	5.80268e-05	105.94	2	SNMEK(1)HLFNLK	-0.57567	3	1.13487	1.48296	0.382165		1.35882	1.20785	0.433324		0.835	1.228	0.882		1.056
Q92499	132	K	ATP-dependent RNA helicase DDX1 OS=Homo sapiens OX=9606 GN=DDX1 PE=1 SV=2	DDX1	1	6.16476e-27	133.47	3	GK(1)HYYEVSCHDQGLCR	0.42754	4	0.826919	1.37389	1.37546	0.423732	1.03944	1.03869	0.97322	0.948643	0.796	1.323	1.413	0.447	1.056	0.961772
Q9H0D6	368	K	5'-3' exoribonuclease 2 OS=Homo sapiens OX=9606 GN=XRN2 PE=1 SV=1	XRN2	1	3.95107e-14	105.36	2	LVNIYK(1)NVVHK	0.046127	4	0.848594	1.33604	1.45833	0.357042	1.00828	1.09271	0.960503	0.938513	0.842	1.223	1.518	0.38	1.057	0.998111
Q9NX58	20	K	Cell growth-regulating nucleolar protein OS=Homo sapiens OX=9606 GN=LYAR PE=1 SV=2	LYAR	1	6.36775e-05	80.623	2	IQVEK(1)HVSVCR	0.17643	2	1.04932		0.95068		1.10449	1.09585	0.945101	0.854558	0.95		1.006		1.059
P23528	132	K	Cofilin-1 OS=Homo sapiens OX=9606 GN=CFL1 PE=1 SV=3	CFL1	1	2.35803e-48	190.06	3	LTGIK(1)HELQANCYEEVK	1.0146	16	0.915549	1.32244	1.12676	0.635252	1.14022	1.05573	0.89793	0.906123	0.803	1.253	1.255	0.701	1.061	0.669119
O94925	279	K	Glutaminase kidney isoform, mitochondrial OS=Homo sapiens OX=9606 GN=GLS PE=1 SV=1	GLS	1	1.38373e-07	80.128	3	HSTGDTK(1)VPFCLQSCVKPLK	1.0168	4	0.547184	1.15214	1.15105	1.14962	0.774905	0.863629	1.15793	1.20354	0.706	1.334	0.994	0.955	1.062	0.460751
P06748	150	K	Nucleophosmin OS=Homo sapiens OX=9606 GN=NPM1 PE=1 SV=2	NPM1	1	0.00205219	81.335	2	SAPGGGSK(1)VPQK(1)K	-0.65255	8	0.934367	0.992274	1.0837	0.989661	0.996513	0.989673	1.02954	0.984273	0.938	1.003	1.053	1.005	1.062	0.080527
P15311	438	K	Ezrin OS=Homo sapiens OX=9606 GN=EZR PE=1 SV=4	EZR	1	0.000314415	110.88	3	RK(1)EDEVEEWQHR	0.42353	4	0.76432	1.16777	1.37471	0.693201	0.96433	0.910558	1.07688	1.04823	0.793	1.282	1.277	0.661	1.063	0.727728
Q15046	164	K	Lysine--tRNA ligase OS=Homo sapiens OX=9606 GN=KARS1 PE=1 SV=3	KARS1	1	2.40754e-27	169.57	2	NYK(1)SEEEFIHINNK	1.7593	4	0.780939	1.08718	1.55378	0.578103	0.924163	0.903985	1.09183	1.08002	0.845	1.203	1.423	0.535	1.064	0.82302
Q9Y2Z4	355	K	Tyrosine--tRNA ligase, mitochondrial OS=Homo sapiens OX=9606 GN=YARS2 PE=1 SV=2	YARS2	1	4.32746e-21	156.57	3	LAAEVTK(1)LVHGR	2.4216	8	0.728991	0.962418	1.30181	1.00679	0.847529	0.871606	1.13427	1.1466	0.86	1.104	1.148	0.878	1.065	0.358533
O14497	1819	K	AT-rich interactive domain-containing protein 1A OS=Homo sapiens OX=9606 GN=ARID1A PE=1 SV=3	ARID1A	1	1.83297e-12	130.78	2	IVQK(1)NDPFVVDCSDK	0.23087	4	1.01464	1.23642	0.877401	0.871543	1.11289	1.19868	0.852341	0.836086	0.912	1.031	1.029	1.042	1.07	0.0773553
P62701	16	K	40S ribosomal protein S4, X isoform OS=Homo sapiens OX=9606 GN=RPS4X PE=1 SV=2	RPS4X	1	0.000311599	79.311	2	VAAPK(1)HWMLDK	-0.039895	5	0.839385	1.1803	1.42749	0.552826	1.01278	0.964595	1.01759	1.00503	0.829	1.224	1.403	0.55	1.07	0.82105
Q9Y697	147	K	Cysteine desulfurase, mitochondrial OS=Homo sapiens OX=9606 GN=NFS1 PE=1 SV=3	NFS1	1	2.13032e-06	99.174	2	K(1)HLITTQTEHK	0.97245	3	0.878327	1.05488	1.06679		0.918011	1.01949	1.04037	1.02214	0.957	1.035	1.025		1.071
Q9BQE3	401	K	Tubulin alpha-1C chain OS=Homo sapiens OX=9606 GN=TUBA1C PE=1 SV=1	TUBA1C	1	0.000110339	81.32	2	FDLMYAK(1)R	0.17297	5	0.757773	1.21401	1.66057	0.36764	0.94868	0.867453	1.09191	1.09195	0.799	1.4	1.521	0.337	1.072	1.09643
Q16629	70	K	Serine/arginine-rich splicing factor 7 OS=Homo sapiens OX=9606 GN=SRSF7 PE=1 SV=1	SRSF7	1	0.00118876	60	2	GLDGK(1)VICGSR	-0.67768	4	1.00166	1.18532	1.29071	0.522314	1.13627	1.07045	0.908608	0.884665	0.882	1.107	1.421	0.59	1.072	0.711064
Q92979	59	K	Ribosomal RNA small subunit methyltransferase NEP1 OS=Homo sapiens OX=9606 GN=EMG1 PE=1 SV=4	EMG1	1	1.1173e-19	162.21	2	VGK(1)TYELLNCDK	0.43864	4	0.781678	0.844236	1.26398	1.11011	0.819928	0.873281	1.16141	1.14538	0.953	0.967	1.088	0.969	1.072	0.092346
P49750	270	K	YLP motif-containing protein 1 OS=Homo sapiens OX=9606 GN=YLPM1 PE=1 SV=4	YLPM1	1	1.99884e-12	123.92	2	TTVQQEPLESGAK(1)NK	-0.7017	4	0.793647	1.58097	0.817138	0.808246	1.141	1.20841	0.861038	0.789556	0.696	1.308	0.949	1.024	1.074	0.382701
O60287	387	K	Nucleolar pre-ribosomal-associated protein 1 OS=Homo sapiens OX=9606 GN=URB1 PE=1 SV=4	URB1	1	9.54071e-05	95.311	2	AK(1)STWLNNIK	-0.84944	4	0.940344	0.98778	1.09651	0.975368	0.990225	1.00895	0.993156	1.00767	0.95	0.979	1.104	0.968	1.076	0.113742
P19338	124	K	Nucleolin OS=Homo sapiens OX=9606 GN=NCL PE=1 SV=3	NCL	1	5.89052e-05	98.865	2	GATPGK(1)ALVATPGK(1)K	1.3342	4	0.984337	1.01584	1.14727	0.852553	1.04329	1.02629	0.96546	0.964958	0.943	0.99	1.188	0.884	1.076	0.241067
Q9HA77	323	K	Probable cysteine--tRNA ligase, mitochondrial OS=Homo sapiens OX=9606 GN=CARS2 PE=1 SV=1	CARS2	1	0.00437141	81.335	2	SLK(1)NYITIK	-0.07994	4	0.904822	1.05104	1.11298	0.931158	1.02252	0.992626	0.993417	0.991439	0.885	1.059	1.12	0.939	1.076	0.248949
Q15075	324	K	Early endosome antigen 1 OS=Homo sapiens OX=9606 GN=EEA1 PE=1 SV=2	EEA1	1	0.000263679	108.24	2	LEEK(1)HNEESVSK	-1.4762	3	0.990677	0.987137	1.02219		1.04646	1.01555	1.00146	0.936528	0.947	0.972	1.021		1.078
Q9Y2Q3	54	K	Glutathione S-transferase kappa 1 OS=Homo sapiens OX=9606 GN=GSTK1 PE=1 SV=3	GSTK1	1	0.00158706	76.85	2	DSGNK(1)PPGLLPR	-0.46265	4	0.71354		0.914221	1.37224	0.911898	0.935584	1.08184	1.07068	0.782		0.845	1.282	1.081
P21333	2607	K	Filamin-A OS=Homo sapiens OX=9606 GN=FLNA PE=1 SV=4	FLNA	1	8.39863e-09	123.92	2	TPCEEILVK(1)HVGSR	-0.95741	8	0.606344	0.664021	1.97144	0.758195	0.671774	0.653246	1.37372	1.30126	0.903	1.016	1.435	0.583	1.082	0.663628
P40429	197	K	60S ribosomal protein L13a OS=Homo sapiens OX=9606 GN=RPL13A PE=1 SV=2	RPL13A	1	1.27464e-08	127.03	2	YTEVLK(1)THGLLV	-2.0627	4	0.75955	1.27965	1.2837	0.677095	1.0439	0.929294	1.06682	0.959984	0.728	1.377	1.203	0.705	1.082	0.745011
P61978	198	K	Heterogeneous nuclear ribonucleoprotein K OS=Homo sapiens OX=9606 GN=HNRNPK PE=1 SV=1	HNRNPK	1	8.83736e-05	88.181	2	VVLIGGK(1)PDR	-0.083996	3	0.987701	1.06241	0.949892		1.05504	1.12498	0.937358	0.882621	0.936	0.944	1.013		1.082
Q8TED0	80	K	U3 small nucleolar RNA-associated protein 15 homolog OS=Homo sapiens OX=9606 GN=UTP15 PE=1 SV=3	UTP15	1	3.25047e-09	92.445	2	FK(1)DTAYCATFR	0.41783	4	0.734939	1.25115	1.3937	0.620211	0.945672	0.966242	1.05603	1.03206	0.777	1.295	1.32	0.601	1.082	0.807468
O14802	398	K	DNA-directed RNA polymerase III subunit RPC1 OS=Homo sapiens OX=9606 GN=POLR3A PE=1 SV=2	POLR3A	1	0.00207181	81.642	2	VNK(1)ANINFLR	-0.47391	3		0.938153	1.18729	0.874558	1.05002	1.05373	0.989212	0.907044		0.89	1.2	0.964	1.083
O75608	190	K	Acyl-protein thioesterase 1 OS=Homo sapiens OX=9606 GN=LYPLA1 PE=1 SV=1	LYPLA1	1	0.000129576	85.813	2	LK(1)TLVNPANVTFK	-1.7451	4	0.77882	1.11621	1.33716	0.767819	0.978691	0.8966	1.05583	1.06889	0.796	1.245	1.266	0.718	1.084	0.661098
P36578	106	K	60S ribosomal protein L4 OS=Homo sapiens OX=9606 GN=RPL4 PE=1 SV=5	RPL4	1	0.000833435	91.783	2	MFAPTK(1)TWR	1.6302	7	0.916841	1.00807	1.17466	0.90043	1.05876	0.930326	1.02238	0.988534	0.866	1.084	1.149	0.911	1.084	0.317823
Q13557	318	K	Calcium/calmodulin-dependent protein kinase type II subunit delta OS=Homo sapiens OX=9606 GN=CAMK2D PE=1 SV=3	CAMK2D	1	0.000445614	76.85	2	NFSAAK(1)SLLK	0.12401	2		1.11812		0.881881	1.16289	1.13889	0.869599	0.828619		0.982		1.064	1.084
Q8NC51	329	K	Plasminogen activator inhibitor 1 RNA-binding protein OS=Homo sapiens OX=9606 GN=SERBP1 PE=1 SV=2	SERBP1	1	3.70909e-20	198.44	3	SK(1)SEEAHAEDSVMDHHFR	-0.03313	7	0.845283	1.22723	1.22887	0.698611	1.01864	1.07071	0.976263	0.934386	0.83	1.146	1.259	0.748	1.085	0.563079
Q9BRD0	427	K	BUD13 homolog OS=Homo sapiens OX=9606 GN=BUD13 PE=1 SV=1	BUD13	1	2.89057e-05	70.598	3	AAHMYSGAK(1)TGLVLTDIQR	-1.4535	3	0.611183	1.18484		1.20397	1.02698	0.992966	1.04943	0.930624	0.595	1.193		1.294	1.085
Q15633	93	K	RISC-loading complex subunit TARBP2 OS=Homo sapiens OX=9606 GN=TARBP2 PE=1 SV=3	TARBP2	1	0.00504945	51.872	2	AAEVALK(1)HLK	-1.8207	4	0.873143	0.960818	1.20056	0.965484	0.923163	0.996017	1.12433	0.956485	0.946	0.965	1.068	1.009	1.088	0.0539677
Q9BWU0	737	K	Kanadaptin OS=Homo sapiens OX=9606 GN=SLC4A1AP PE=1 SV=1	SLC4A1AP	1	5.23557e-05	93.649	2	TTSLCAGPSASK(1)NEYEK	-0.12221	4	0.833965	1.04803	1.21695	0.901058	0.940652	1.00856	1.03884	1.01195	0.887	1.039	1.171	0.89	1.088	0.300772
P29401	241	K	Transketolase OS=Homo sapiens OX=9606 GN=TKT PE=1 SV=3	TKT	1	0.00021796	117.21	2	HQPTAIIAK(1)TFK	0.37628	4	0.895522	1.33124	1.42649	0.346748	1.08002	1.09063	0.92347	0.905878	0.829	1.221	1.545	0.383	1.089	1.00644
Q00688	48	K	Peptidyl-prolyl cis-trans isomerase FKBP3 OS=Homo sapiens OX=9606 GN=FKBP3 PE=1 SV=1	FKBP3	1	0.00221255	67.464	2	LLGNIK(1)NVAK	-0.36431	3	0.936571	1.21101	0.852419		1.12113	1.09138	0.935352	0.852139	0.835	1.11	0.911		1.091
O43175	58	K	D-3-phosphoglycerate dehydrogenase OS=Homo sapiens OX=9606 GN=PHGDH PE=1 SV=4	PHGDH	1	4.27091e-08	123.99	2	SATK(1)VTADVINAAEK	0.11638	4	0.53372	0.619911	1.50382	1.34255	0.649874	0.561647	1.39929	1.38919	0.821	1.104	1.075	0.966	1.092	0.28103
Q92979	68	K	Ribosomal RNA small subunit methyltransferase NEP1 OS=Homo sapiens OX=9606 GN=EMG1 PE=1 SV=4	EMG1	1	1.39207e-09	126.29	2	TYELLNCDK(1)HK	-0.097761	4	0.699151	0.990448	1.70149	0.608911	0.819928	0.873281	1.16141	1.14538	0.853	1.134	1.465	0.532	1.093	0.807383
P06733	228	K	Alpha-enolase OS=Homo sapiens OX=9606 GN=ENO1 PE=1 SV=2	ENO1	1	0.000270435	99.174	2	EGLELLK(1)TAIGK	-1.8065	4	0.855127	1.52389	1.14685	0.474131	1.13028	1.15974	0.859699	0.850281	0.757	1.314	1.334	0.558	1.094	0.864565
Q9UBU8	143	K	Mortality factor 4-like protein 1 OS=Homo sapiens OX=9606 GN=MORF4L1 PE=1 SV=2	MORF4L1	1	0.00293931	61.577	2	TSGLQQK(1)NVEVK	-1.3068	3	0.886409	1.14487	0.968725		0.992342	1.0253	0.991217	0.991136	0.893	1.117	0.977		1.094
P31040	250	K	Succinate dehydrogenase [ubiquinone] flavoprotein subunit, mitochondrial OS=Homo sapiens OX=9606 GN=SDHA PE=1 SV=2	SDHA	1	1.64678e-28	173.07	2	AK(1)NTVVATGGYGR	-1.9341	4	0.81348	1.00621	1.34863	0.831683	0.929787	0.959143	1.08293	1.02814	0.875	1.049	1.245	0.809	1.097	0.420268
P62753	79	K	40S ribosomal protein S6 OS=Homo sapiens OX=9606 GN=RPS6 PE=1 SV=1	RPS6	1	1.02489e-08	129.28	3	LLLSK(1)GHSCYRPR	0.49734	7	1.19494	0.744558	0.990954	1.06954	1.00772	0.957411	1.05574	0.979122	1.186	0.778	0.939	1.092	1.098	0.394125
P82650	248	K	28S ribosomal protein S22, mitochondrial OS=Homo sapiens OX=9606 GN=MRPS22 PE=1 SV=1	MRPS22	1	0.000254406	106	3	VHHK(1)TYEDIDKR	2.2255	5	0.954368	0.776983	1.39407	0.874574	0.905742	0.934897	1.08948	1.06988	1.054	0.831	1.28	0.817	1.098	0.148695
Q92499	636	K	ATP-dependent RNA helicase DDX1 OS=Homo sapiens OX=9606 GN=DDX1 PE=1 SV=2	DDX1	1	0.00101333	79.059	2	GK(1)GCYNTR	1.1964	4	0.922216	1.07427	1.11449	0.889029	1.03944	1.03869	0.97322	0.948643	0.887	1.034	1.145	0.937	1.098	0.247825
Q93009	209	K	Ubiquitin carboxyl-terminal hydrolase 7 OS=Homo sapiens OX=9606 GN=USP7 PE=1 SV=2	USP7	1	1.64292e-05	127.94	2	K(1)HTGYVGLK	0.44395	4	0.851088	1.09625	1.2928	0.759862	1.01008	0.980033	1.01321	0.99668	0.843	1.119	1.276	0.762	1.098	0.536692
P46013	2024	K	Proliferation marker protein Ki-67 OS=Homo sapiens OX=9606 GN=MKI67 PE=1 SV=2	MKI67	1	2.88918e-20	156.73	2	LTQTSGK(1)TTQTHR	-0.65601	4	0.779724	1.38971	0.801021	1.02954	1.16443	1.05022	0.921809	0.863546	0.67	1.323	0.869	1.192	1.099	0.25479
Q9UBE0	141	K	SUMO-activating enzyme subunit 1 OS=Homo sapiens OX=9606 GN=SAE1 PE=1 SV=1	SAE1	1	8.20007e-06	101.45	2	DVIVK(1)VDQICHK	-0.11752	4	0.811547	1.1459	1.46647	0.576088	0.989068	0.96626	1.04241	1.00226	0.821	1.186	1.407	0.575	1.1	0.79039
P23526	188	K	Adenosylhomocysteinase OS=Homo sapiens OX=9606 GN=AHCY PE=1 SV=4	AHCY	1	1.29795e-07	126.82	2	SK(1)FDNLYGCR	-0.47292	4	0.83393	1.33076	1.31378	0.52153	1.06645	1.05884	0.961262	0.913454	0.782	1.257	1.367	0.571	1.101	0.831059
P40939	350	K	Trifunctional enzyme subunit alpha, mitochondrial OS=Homo sapiens OX=9606 GN=HADHA PE=1 SV=2	HADHA	1	2.89215e-13	108.93	2	ALMGLYHGQVLCK(1)K	0.62412	3	0.74088	1.51908	0.740037		1.05304	1.00781	0.952192	0.986954	0.704	1.507	0.777		1.104
P22234	261	K	Multifunctional protein ADE2 OS=Homo sapiens OX=9606 GN=PAICS PE=1 SV=3	PAICS	1	0.000209365	88.24	2	VELLLK(1)SESQCR	0.7796	4	0.948717	1.15191	1.40369	0.495682	1.08299	1.07147	0.941092	0.904442	0.876	1.075	1.492	0.548	1.106	0.762384
P48735	275	K	Isocitrate dehydrogenase [NADP], mitochondrial OS=Homo sapiens OX=9606 GN=IDH2 PE=1 SV=2	IDH2	1	1.47454e-05	126.82	2	HYK(1)TDFDK	-1.0498	4	1.04462	1.11228	1.06854	0.774558	1.17433	1.06352	0.859727	0.902425	0.89	1.046	1.243	0.858	1.108	0.368066
Q15031	155	K	Probable leucine--tRNA ligase, mitochondrial OS=Homo sapiens OX=9606 GN=LARS2 PE=1 SV=2	LARS2	1	6.91543e-05	119.52	3	NLHPQSWTQSNIK(1)HMR	2.0562	4	0.79547	1.11277	1.17061	0.921141	0.95666	1.01982	1.03361	0.989913	0.832	1.091	1.133	0.931	1.108	0.324982
Q9UPN3	97	K	Microtubule-actin cross-linking factor 1, isoforms 1/2/3/5 OS=Homo sapiens OX=9606 GN=MACF1 PE=1 SV=4	MACF1	1	0.00233446	70.195	2	K(1)HINDLYEDLR	1.4801	4	0.647844	0.681451	1.59445	1.07626	0.720645	0.695148	1.30812	1.27609	0.899	0.98	1.219	0.843	1.108	0.316539
P04843	538	K	Dolichyl-diphosphooligosaccharide--protein glycosyltransferase subunit 1 OS=Homo sapiens OX=9606 GN=RPN1 PE=1 SV=1	RPN1	1	1.14955e-50	199.59	2	LK(1)TEGSDLCDR	1.4403	4	0.872186	1.1372	1.2439	0.746709	1.03489	1.03578	0.983796	0.945535	0.843	1.098	1.264	0.79	1.109	0.497334
P12235	96	K	ADP/ATP translocase 1 OS=Homo sapiens OX=9606 GN=SLC25A4 PE=1 SV=4	SLC25A4	1	0.000288194	72.922	2	YK(1)QLFLGGVDR	-0.75391	4	0.63104	0.941587	1.27659	1.15078	0.825744	0.793349	1.18861	1.19229	0.764	1.187	1.074	0.965	1.11	0.377931
Q8IZQ5	20	K	Selenoprotein H OS=Homo sapiens OX=9606 GN=SELENOH PE=1 SV=2	SELENOH	1	0.00196767	88.42	2	KAEAAVVAVAEK(1)R	0.98813	5	0.544709	0.555243	1.48969	1.41036	0.5847	0.600316	1.38176	1.43323	0.932	0.925	1.078	0.984	1.11	0.0592174
P46063	480	K	ATP-dependent DNA helicase Q1 OS=Homo sapiens OX=9606 GN=RECQL PE=1 SV=3	RECQL	1	4.09829e-20	108.91	2	MCDNCCK(1)DSAFER	-0.53666	4	0.75604	1.13965	1.59783	0.506477	0.938162	0.952488	1.09486	1.01449	0.806	1.197	1.459	0.499	1.114	0.884598
P00505	90	K	Aspartate aminotransferase, mitochondrial OS=Homo sapiens OX=9606 GN=GOT2 PE=1 SV=3	GOT2	1	1.68797e-09	117.45	2	AEAQIAAK(1)NLDK	-1.3224	9	0.964564	1.12329	1.06561	0.846528	1.12999	1.05316	0.943837	0.873013	0.854	1.067	1.129	0.97	1.116	0.261797
Q93079	12	K	Histone H2B type 1-H OS=Homo sapiens OX=9606 GN=H2BC9 PE=1 SV=3	H2BC9	1	1.95784e-06	128.97	2	SAPAPK(1)K(1)GSK(1)K(1)AVTK	-1.1674	22	0.925462	0.883756	1.15268	1.0381	0.98502	0.935239	1.06439	1.01535	0.94	0.945	1.083	1.022	1.116	0.044966
O60506	252	K	Heterogeneous nuclear ribonucleoprotein Q OS=Homo sapiens OX=9606 GN=SYNCRIP PE=1 SV=2	SYNCRIP	1	0.00118048	67.881	2	LFVGSIPK(1)SK	-0.47424	4	0.958664	1.10406	0.937274		1.08232	1.05255	0.947178	0.917957	0.886	1.049	0.99		1.117
P62258	118	K	14-3-3 protein epsilon OS=Homo sapiens OX=9606 GN=YWHAE PE=1 SV=1	YWHAE	1	7.52934e-05	89.382	3	HLIPAANTGESK(1)VFYYK	0.34835	4	0.70504	1.45253	1.26499	0.57744	1.01833	1.00565	0.997595	0.978419	0.692	1.444	1.268	0.59	1.12	0.898004
Q9Y490	284	K	Talin-1 OS=Homo sapiens OX=9606 GN=TLN1 PE=1 SV=3	TLN1	1	3.90729e-05	80.815	3	IFQAHK(1)NCGQMSEIEAK	-1.4428	4	0.963621	0.70304	1.55832	0.775017	0.915452	0.891999	1.10912	1.08342	1.053	0.788	1.405	0.715	1.12	0.269464
P50454	217	K	Serpin H1 OS=Homo sapiens OX=9606 GN=SERPINH1 PE=1 SV=2	SERPINH1	1	7.57835e-06	108.3	2	FHHK(1)MVDNR	0.11093	6	0.778843	1.29477	0.926383		0.960934	0.967334	1.0182	1.05353	0.811	1.338	0.91		1.122
Q9NSE4	451	K	Isoleucine--tRNA ligase, mitochondrial OS=Homo sapiens OX=9606 GN=IARS2 PE=1 SV=2	IARS2	1	7.84153e-07	130.31	2	MLQTAK(1)NLLK	-0.0075974	4	0.757852	1.13905	1.43036	0.672735	0.95898	0.95017	1.06726	1.02359	0.79	1.199	1.34	0.657	1.122	0.723492
Q04206	310	K	Transcription factor p65 OS=Homo sapiens OX=9606 GN=RELA PE=1 SV=2	RELA	1	0.00217633	67.881	2	TYETFK(1)SIMK	0.32105	2	0.979631		1.02037		1.07045	0.946395	0.992582	0.990571	0.915		1.028		1.123
Q12788	593	K	Transducin beta-like protein 3 OS=Homo sapiens OX=9606 GN=TBL3 PE=1 SV=2	TBL3	1	3.02266e-09	90.142	2	LWTIK(1)NNECVR	-1.1292	3	0.871437	0.976683	1.15188		0.926838	0.956108	1.08947	1.02759	0.94	1.022	1.057		1.124
Q96FX7	57	K	tRNA (adenine(58)-N(1))-methyltransferase catalytic subunit TRMT61A OS=Homo sapiens OX=9606 GN=TRMT61A PE=1 SV=1	TRMT61A	1	0.000653219	98.009	2	PFGSK(1)VTCGR	-1.382	4	0.710117	0.839325	1.33418	1.11638	0.818465	0.833888	1.16799	1.17966	0.868	1.007	1.142	0.946	1.128	0.236434
P04406	334	K	Glyceraldehyde-3-phosphate dehydrogenase OS=Homo sapiens OX=9606 GN=GAPDH PE=1 SV=3	GAPDH	1	1.44063e-06	154.66	2	VVDLMAHMASK(1)E	1.442	5	0.850894	1.27435	1.254	0.620753	1.09645	1.03564	0.942253	0.92565	0.776	1.23	1.331	0.671	1.13	0.731188
Q96JP5	236	K	E3 ubiquitin-protein ligase ZFP91 OS=Homo sapiens OX=9606 GN=ZFP91 PE=1 SV=1	ZFP91	1	1.14328e-09	120.65	2	DETYK(1)PHLER	1.7335	4	0.785873	0.854793	1.2299	1.12943	0.821508	0.941681	1.14054	1.09627	0.957	0.908	1.078	1.03	1.13	0.00500607
Q13838	36	K	Spliceosome RNA helicase DDX39B OS=Homo sapiens OX=9606 GN=DDX39B PE=1 SV=1	DDX39B	1	1.29529e-19	167.59	2	DVK(1)GSYVSIHSSGFR	1.2295	8	0.880881	1.05714	1.002	1.05998	1.01539	1.04616	0.984502	0.953948	0.868	1.01	1.018	1.111	1.136	0.0454191
Q9Y4W6	601	K	AFG3-like protein 2 OS=Homo sapiens OX=9606 GN=AFG3L2 PE=1 SV=2	AFG3L2	1	0.00125431	70.389	2	GK(1)GLGYAQYLPK	0.52261	2	0.757638		1.24236		0.834221	0.83753	1.20432	1.12393	0.908		1.032		1.137
P07910	170	K	Heterogeneous nuclear ribonucleoproteins C1/C2 OS=Homo sapiens OX=9606 GN=HNRNPC PE=1 SV=4	HNRNPC	1	0.00248618	86.205	2	RGK(1)SGFNSK	2.4298	7	1.0571	1.11546	0.900322	0.927114	1.16159	1.13762	0.874076	0.826713	0.91	0.981	1.03	1.121	1.138	0.00683796
P09012	88	K	U1 small nuclear ribonucleoprotein A OS=Homo sapiens OX=9606 GN=SNRPA PE=1 SV=3	SNRPA	1	7.61839e-09	126.48	2	IQYAK(1)TDSDIIAK	-1.1189	3	0.982597	1.07571	0.941689		1.10282	1.08058	0.929031	0.887578	0.891	0.996	1.014		1.138
Q01469	40	K	Fatty acid-binding protein 5 OS=Homo sapiens OX=9606 GN=FABP5 PE=1 SV=3	FABP5	1	1.95981e-05	87.251	2	MGAMAK(1)PDCIITCDGK	-0.05377	11	0.892955	1.52641	1.05789	0.522742	1.2224	1.1739	0.822308	0.781386	0.73	1.3	1.286	0.669	1.138	0.774495
P09525	246	K	Annexin A4 OS=Homo sapiens OX=9606 GN=ANXA4 PE=1 SV=4	ANXA4	1	0.00656538	85.622	2	NK(1)SAYFAEK	3.5926	3	1.16295	0.841796	0.995252		1.16406	1.11005	0.874694	0.851195	0.999	0.758	1.138		1.139
P62081	160	K	40S ribosomal protein S7 OS=Homo sapiens OX=9606 GN=RPS7 PE=1 SV=1	RPS7	1	4.76024e-06	143.22	3	VHLDK(1)AQQNNVEHK	-0.98474	5	0.756419	1.02498	1.63894	0.579661	0.764413	0.913913	0.860225	1.46145	0.99	1.122	1.905	0.397	1.139	0.974677
P06733	335	K	Alpha-enolase OS=Homo sapiens OX=9606 GN=ENO1 PE=1 SV=2	ENO1	1	6.51909e-38	175.54	2	AVNEK(1)SCNCLLLK	0.046011	4	0.977289	1.23807	1.29557	0.489076	1.13028	1.15974	0.859699	0.850281	0.865	1.068	1.507	0.575	1.14	0.746804
P23786	544	K	Carnitine O-palmitoyltransferase 2, mitochondrial OS=Homo sapiens OX=9606 GN=CPT2 PE=1 SV=2	CPT2	1	6.47082e-05	72.031	3	YHGQLTK(1)EAAMGQGFDR	0.41742	3		0.920061	1.16604	0.913898	1.01125	1.05549	1.01466	0.918598		0.872	1.149	0.995	1.141
O43324	166	K	Eukaryotic translation elongation factor 1 epsilon-1 OS=Homo sapiens OX=9606 GN=EEF1E1 PE=1 SV=1	EEF1E1	1	6.11441e-06	127.94	3	QHLSSVVFIK(1)NR	2.1285	7	0.757339	0.891606	1.35388	0.997171	0.888662	0.87202	1.12836	1.11096	0.852	1.022	1.2	0.898	1.144	0.327118
Q9P016	51	K	Thymocyte nuclear protein 1 OS=Homo sapiens OX=9606 GN=THYN1 PE=1 SV=1	THYN1	1	5.56471e-20	142.51	2	NCLK(1)NLSSHWLMK	-0.70989	11	0.780653	1.17894	0.882825	1.15758	1.06738	1.0124	0.983804	0.936416	0.731	1.164	0.897	1.236	1.144	0.101942
O43765	95	K	Small glutamine-rich tetratricopeptide repeat-containing protein alpha OS=Homo sapiens OX=9606 GN=SGTA PE=1 SV=1	SGTA	1	9.69457e-15	133.76	2	LK(1)TEGNEQMK	-1.7801	4	1.04072	1.13081	1.00364	0.824832	1.16379	1.12346	0.81556	0.897193	0.894	1.007	1.231	0.919	1.145	0.286548
Q9NRP2	26	K	COX assembly mitochondrial protein 2 homolog OS=Homo sapiens OX=9606 GN=CMC2 PE=1 SV=1	CMC2	1	2.62164e-21	154.35	2	ECHK(1)NHNILK	0.17549	6	0.715386	1.50724	1.19832	0.57905	0.991907	1.1285	0.898738	0.980853	0.721	1.336	1.333	0.59	1.146	0.868528
Q13283	76	K	Ras GTPase-activating protein-binding protein 1 OS=Homo sapiens OX=9606 GN=G3BP1 PE=1 SV=1	G3BP1	1	4.14128e-05	103.76	3	VMSQNFTNCHTK(1)IR	0.76492	5	1.10971		1.23629	0.654002	1.00646	1.02004	0.976401	0.997102	1.103		1.266	0.656	1.148
Q7L2H7	324	K	Eukaryotic translation initiation factor 3 subunit M OS=Homo sapiens OX=9606 GN=EIF3M PE=1 SV=1	EIF3M	1	0.00077388	81.335	2	MVYCK(1)IDQTQR	1.162	3	0.963169	1.11881	0.918021		1.10395	1.0401	0.917147	0.938805	0.872	1.076	1.001		1.148
Q9NZM1	1507	K	Myoferlin OS=Homo sapiens OX=9606 GN=MYOF PE=1 SV=1	MYOF	1	2.80068e-26	160.07	2	GK(1)SDENEDPSVVGEFK	-0.19604	8	0.553261	0.573569	1.43517	1.438	0.62598	0.6158	1.38932	1.3689	0.884	0.931	1.033	1.05	1.148	0.0252428
P13667	637	K	Protein disulfide-isomerase A4 OS=Homo sapiens OX=9606 GN=PDIA4 PE=1 SV=2	PDIA4	1	7.69153e-07	85.821	2	FIEEHATK(1)LSR	0.767	4	0.854684	1.34611	1.47549	0.32372	1.0905	1.07488	0.934181	0.900434	0.784	1.252	1.579	0.36	1.151	1.06035
O75663	29	K	TIP41-like protein OS=Homo sapiens OX=9606 GN=TIPRL PE=1 SV=2	TIPRL	1	0.00115066	68.108	2	THIMK(1)SADVEK	1.5401	2	0.912267		1.08773		0.981394	1.00459	1.01474	0.999279	0.93		1.072		1.153
P42330	4	K	Aldo-keto reductase family 1 member C3 OS=Homo sapiens OX=9606 GN=AKR1C3 PE=1 SV=4	AKR1C3	1	0.00146972	81.099	2	MDSK(1)HQCVK	-0.65192	3	1.41267	1.44962	0.137707		1.83889	1.85861	0.155258	0.147236	0.768	0.78	0.887		1.155
Q96I15	24	K	Selenocysteine lyase OS=Homo sapiens OX=9606 GN=SCLY PE=1 SV=4	SCLY	1	1.70329e-17	133.93	3	DAPAPAASQPSGCGK(1)HNSPER	-0.28578	3	0.877867		1.31137	0.810762	0.898886	0.797733	1.16123	1.14215	0.977		1.129	0.71	1.156
P18621	13	K	60S ribosomal protein L17 OS=Homo sapiens OX=9606 GN=RPL17 PE=1 SV=3	RPL17	1	0.000161862	95.138	2	YSLDPENPTK(1)SCK	0.79918	4	0.752119	1.17373	1.49239	0.581763	0.987091	0.96346	1.07009	0.979359	0.762	1.218	1.395	0.594	1.16	0.819012
P27824	127	K	Calnexin OS=Homo sapiens OX=9606 GN=CANX PE=1 SV=2	CANX	1	0.000841966	83.358	2	AK(1)HHAISAK	-1.534	4	0.864281	1.31922	1.58916	0.227337	1.08328	1.0751	0.942609	0.899007	0.798	1.227	1.686	0.253	1.16	1.16296
P62937	125	K	Peptidyl-prolyl cis-trans isomerase A OS=Homo sapiens OX=9606 GN=PPIA PE=1 SV=2	PPIA	1	8.84724e-38	189.56	2	TEWLDGK(1)HVVFGK	-0.063069	8	0.922131	1.30978	1.02297	0.745115	1.18085	1.14041	0.85231	0.82643	0.781	1.149	1.2	0.902	1.16	0.457593
Q9UNS2	281	K	COP9 signalosome complex subunit 3 OS=Homo sapiens OX=9606 GN=COPS3 PE=1 SV=3	COPS3	1	9.88948e-09	129.69	2	NLVNK(1)HSETFTR	3.2731	3	0.874683	1.09199	1.03332		1.00184	1.00806	1.02044	0.969658	0.873	1.083	1.013		1.16
P42765	137	K	3-ketoacyl-CoA thiolase, mitochondrial OS=Homo sapiens OX=9606 GN=ACAA2 PE=1 SV=2	ACAA2	1	0.000925582	87.942	2	FGTK(1)LGSDIK	-0.75455	4	1.07441	1.12957	1.00443	0.79159	1.16448	1.18715	0.851996	0.796375	0.923	0.951	1.179	0.994	1.161	0.1413
P38646	300	K	Stress-70 protein, mitochondrial OS=Homo sapiens OX=9606 GN=HSPA9 PE=1 SV=2	HSPA9	1	4.33738e-08	83.214	2	ETGVDLTK(1)DNMALQR	-1.7385	2		0.873799		1.1262	0.930898	0.934089	1.09875	1.03627		0.935		1.087	1.163
O75223	88	K	Gamma-glutamylcyclotransferase OS=Homo sapiens OX=9606 GN=GGCT PE=1 SV=1	GGCT	1	4.72606e-08	99.668	2	MNK(1)SNLNSLDEQEGVK	0.9405	3	1.15277	1.01928	0.827948		1.33489	1.05162	0.822785	0.7907	0.864	0.969	1.006		1.164
P35579	1352	K	Myosin-9 OS=Homo sapiens OX=9606 GN=MYH9 PE=1 SV=4	MYH9	1	1.13241e-12	137.4	2	EQLEEEEEAK(1)HNLEK	-0.18982	4	1.02016	1.29523	1.0652	0.619406	1.22332	1.19905	0.805358	0.772271	0.834	1.08	1.323	0.802	1.164	0.511886
P60981	132	K	Destrin OS=Homo sapiens OX=9606 GN=DSTN PE=1 SV=3	DSTN	1	5.25133e-38	239.37	3	FQGIK(1)HECQANGPEDLNR	0.79752	5	0.942682	1.24246	1.30259	0.512264	1.19102	1.04556	0.900053	0.863365	0.791	1.188	1.447	0.593	1.164	0.807948
O15260	139	K	Surfeit locus protein 4 OS=Homo sapiens OX=9606 GN=SURF4 PE=1 SV=3	SURF4	1	8.77435e-06	108.5	2	SEGK(1)SMFAGVPTMR	-0.98085	3	0.772112	1.32798	0.899906		0.948434	1.0765	0.949704	1.02536	0.814	1.234	0.948		1.165
P33991	413	K	DNA replication licensing factor MCM4 OS=Homo sapiens OX=9606 GN=MCM4 PE=1 SV=5	MCM4	1	0.000380028	71.896	3	SVYK(1)THIDVIHYR	0.31347	4	0.949229	1.34132	1.31882	0.390631	1.14003	1.2101	0.833407	0.816468	0.833	1.108	1.582	0.478	1.165	0.891015
P40926	301	K	Malate dehydrogenase, mitochondrial OS=Homo sapiens OX=9606 GN=MDH2 PE=1 SV=3	MDH2	1	7.85546e-07	114.39	2	GIEK(1)NLGIGK	0.83794	7	0.958238	1.08956	1.12453	0.827662	1.14863	1.0233	0.903057	0.925011	0.834	1.065	1.245	0.895	1.166	0.395834
Q93079	17	K	Histone H2B type 1-H OS=Homo sapiens OX=9606 GN=H2BC9 PE=1 SV=3	H2BC9	1	1.22608e-47	207.12	2	SAPAPK(1)K(1)GSK(1)K(1)AVTK	-1.1674	51	0.944039	0.825219	1.14638	1.08436	0.98502	0.935239	1.06439	1.01535	0.958	0.882	1.077	1.068	1.168	0.0526923
Q9UPN9	769	K	E3 ubiquitin-protein ligase TRIM33 OS=Homo sapiens OX=9606 GN=TRIM33 PE=1 SV=3	TRIM33	1	6.19338e-14	159.93	2	TSLSFK(1)SDQVK	-0.15623	5	1.00766	1.13492	0.927607	0.929811	1.15024	1.143	0.843719	0.863036	0.876	0.993	1.099	1.077	1.17	0.102742
P62910	106	K	60S ribosomal protein L32 OS=Homo sapiens OX=9606 GN=RPL32 PE=1 SV=2	RPL32	1	8.46193e-09	117.41	2	SYCAEIAHNVSSK(1)NR	-0.66087	4	0.812658	1.10716	1.44416	0.636017	1.01356	0.984293	1.01835	0.983799	0.802	1.125	1.418	0.646	1.171	0.720995
P05455	76	K	Lupus La protein OS=Homo sapiens OX=9606 GN=SSB PE=1 SV=2	SSB	1	8.44772e-06	110.44	2	SK(1)AELMEISEDK	-0.26849	4	0.873513	1.35542	1.49288	0.278186	1.11156	1.10211	0.910135	0.876195	0.786	1.23	1.64	0.317	1.172	1.10303
P23246	232	K	Splicing factor, proline- and glutamine-rich OS=Homo sapiens OX=9606 GN=SFPQ PE=1 SV=2	SFPQ	1	3.20399e-21	165.02	3	PGGGPGLSTPGGHPK(1)PPHR	1.3735	13	1.08	1.01621	1.14213	0.761654	1.13833	1.12167	0.882774	0.857231	0.949	0.906	1.294	0.889	1.172	0.230978
O75691	1855	K	Small subunit processome component 20 homolog OS=Homo sapiens OX=9606 GN=UTP20 PE=1 SV=3	UTP20	1	0.00441536	80.294	2	VCALLK(1)NR	-0.7837	3	0.752776	0.895352	1.35187		0.794432	0.806547	1.21566	1.18336	0.948	1.11	1.112		1.173
P08195	266	K	4F2 cell-surface antigen heavy chain OS=Homo sapiens OX=9606 GN=SLC3A2 PE=1 SV=3	SLC3A2	1	7.26084e-10	114.64	2	GLVLGPIHK(1)NQK	-0.69646	4	0.661664	0.940732	2.00075	0.396857	0.80698	0.810363	1.18403	1.19863	0.82	1.161	1.69	0.331	1.173	1.07061
Q9Y305	294	K	Acyl-coenzyme A thioesterase 9, mitochondrial OS=Homo sapiens OX=9606 GN=ACOT9 PE=1 SV=2	ACOT9	1	7.11363e-20	160.62	2	LK(1)SLEICHPQER	0.86899	8	0.559588	0.651209	1.53638	1.25283	0.669406	0.668909	1.33646	1.32523	0.836	0.974	1.15	0.945	1.173	0.244745
P04844	311	K	Dolichyl-diphosphooligosaccharide--protein glycosyltransferase subunit 2 OS=Homo sapiens OX=9606 GN=RPN2 PE=1 SV=3	RPN2	1	0.00191914	74.849	2	LEHAK(1)SVASR	-1.5893	3	0.85308	1.18714	0.959776		1.0077	1.04015	0.965108	0.987048	0.847	1.141	0.994		1.174
P13010	534	K	X-ray repair cross-complementing protein 5 OS=Homo sapiens OX=9606 GN=XRCC5 PE=1 SV=3	XRCC5	1	1.38761e-06	108.2	2	IK(1)TLFPLIEAK	-1.0471	5	0.659007	1.53843	1.19034	0.612232	1.03218	1.04767	0.979428	0.940724	0.638	1.468	1.215	0.651	1.174	0.880343
P13796	82	K	Plastin-2 OS=Homo sapiens OX=9606 GN=LCP1 PE=1 SV=6	LCP1	1	0.000119267	101.45	2	IFHGLK(1)STDVAK	-2.9263	5	1.025	1.61489	1.03053	0.329575	1.3585	1.26707	0.691706	0.682726	0.755	1.275	1.49	0.483	1.176	0.958636
P30084	118	K	Enoyl-CoA hydratase, mitochondrial OS=Homo sapiens OX=9606 GN=ECHS1 PE=1 SV=4	ECHS1	1	2.46142e-20	166.65	3	FLK(1)HWDHLTQVK	1.4113	8	0.920779	1.11389	1.16238	0.80295	1.09316	1.08825	0.960455	0.858134	0.842	1.024	1.21	0.936	1.176	0.314604
O00148	35	K	ATP-dependent RNA helicase DDX39A OS=Homo sapiens OX=9606 GN=DDX39A PE=1 SV=2	DDX39A	1	1.07142e-13	167.01	2	DIK(1)GSYVSIHSSGFR	-0.34789	6	0.841375	1.07836	0.920261	1.16	1.01779	1.06482	0.959333	0.95806	0.827	1.013	0.959	1.211	1.178	0.021018
P22570	221	K	NADPH:adrenodoxin oxidoreductase, mitochondrial OS=Homo sapiens OX=9606 GN=FDXR PE=1 SV=3	FDXR	1	0.000827387	99.305	2	VK(1)TVWLVGR	-2.3004	4	0.776554	1.12209	1.61781	0.483546	1.00875	0.90508	1.05801	1.02817	0.77	1.24	1.529	0.47	1.182	0.960948
P17844	197	K	Probable ATP-dependent RNA helicase DDX5 OS=Homo sapiens OX=9606 GN=DDX5 PE=1 SV=1	DDX5	1	1.01703e-08	127.03	2	LK(1)STCIYGGAPK	-2.3806	4	0.872763	1.20291	1.30443	0.619898	1.08126	1.08712	0.921571	0.910049	0.807	1.107	1.415	0.681	1.184	0.679635
Q15648	1076	K	Mediator of RNA polymerase II transcription subunit 1 OS=Homo sapiens OX=9606 GN=MED1 PE=1 SV=4	MED1	1	2.94898e-25	118.07	3	GTVMVGK(1)PSSHSQYTSSGSVSSSGSK	-2.6774	4	0.888115	1.08707	1.05413	0.97069	1.07337	1.04774	0.900126	0.978767	0.827	1.038	1.171	0.992	1.186	0.274257
P12956	556	K	X-ray repair cross-complementing protein 6 OS=Homo sapiens OX=9606 GN=XRCC6 PE=1 SV=2	XRCC6	1	0.00709828	66.953	2	RPK(1)VEYSEEELK	-0.089241	2		0.930789		1.06921	1.01459	1.00554	1.00718	0.972698		0.926		1.099	1.187
P50995	430	K	Annexin A11 OS=Homo sapiens OX=9606 GN=ANXA11 PE=1 SV=1	ANXA11	1	0.00205377	75.474	2	CLK(1)NTPAFFAER	-0.19354	3		0.784918	1.3963	0.818785	1.14756	1.02905	0.921619	0.901775		0.763	1.515	0.908	1.19
P62805	78	K	Histone H4 OS=Homo sapiens OX=9606 GN=H4C1 PE=1 SV=2	H4C1	1	4.54555e-28	178.95	2	DAVTYTEHAK(1)R	-0.92604	4	0.806363	1.49979	1.17069	0.523164	1.20623	1.02313	0.887673	0.882959	0.668	1.466	1.319	0.593	1.19	0.932906
P09622	143	K	Dihydrolipoyl dehydrogenase, mitochondrial OS=Homo sapiens OX=9606 GN=DLD PE=1 SV=2	DLD	1	5.79258e-13	136.94	2	ALTGGIAHLFK(1)QNK	-2.2897	4	0.963249	0.972772	1.28799	0.775992	1.01102	1.1164	0.95913	0.913451	0.953	0.871	1.343	0.85	1.192	0.256752
Q01081	15	K	Splicing factor U2AF 35 kDa subunit OS=Homo sapiens OX=9606 GN=U2AF1 PE=1 SV=3	U2AF1	1	8.50921e-05	94.66	2	DK(1)VNCSFYFK	-0.15098	4	0.795139	1.32172	1.24924	0.633899	1.06723	1.08374	0.917898	0.931133	0.745	1.22	1.361	0.681	1.192	0.752468
P36542	115	K	ATP synthase subunit gamma, mitochondrial OS=Homo sapiens OX=9606 GN=ATP5F1C PE=1 SV=1	ATP5F1C	1	1.1514e-09	147.02	2	QMK(1)SEVATLTAAGK	2.4058	4	0.758514	1.21372	1.28659	0.741171	1.01324	1.03705	0.999116	0.950591	0.749	1.17	1.288	0.78	1.194	0.623865
P60866	75	K	40S ribosomal protein S20 OS=Homo sapiens OX=9606 GN=RPS20 PE=1 SV=1	RPS20	1	2.56415e-20	166.65	2	TPCGEGSK(1)TWDR	3.6045	12	0.728228	1.24446	1.37374	0.653579	0.987852	1.01766	1.01107	0.983415	0.737	1.223	1.359	0.665	1.194	0.769882
P84098	126	K	60S ribosomal protein L19 OS=Homo sapiens OX=9606 GN=RPL19 PE=1 SV=1	RPL19	1	4.57388e-05	83.623	3	HMYHSLYLK(1)VK	3.5443	7	0.716636	1.32848	1.7384	0.216479	0.976003	0.938488	1.05721	1.0283	0.734	1.416	1.644	0.211	1.195	1.23781
P07910	42	K	Heterogeneous nuclear ribonucleoproteins C1/C2 OS=Homo sapiens OX=9606 GN=HNRNPC PE=1 SV=4	HNRNPC	1	0.00013397	96.957	2	YGK(1)IVGCSVHK	0.82058	4	0.983088	1.17215	1.28675	0.558008	1.16159	1.13762	0.874076	0.826713	0.846	1.03	1.472	0.675	1.198	0.640677
P61604	56	K	10 kDa heat shock protein, mitochondrial OS=Homo sapiens OX=9606 GN=HSPE1 PE=1 SV=2	HSPE1	1	0.00262391	67.548	2	GK(1)GGEIQPVSVK	-0.85427	3	0.813758	1.03411		1.15213	1.04408	1.01823	0.993612	0.944084	0.779	1.016		1.22	1.201
Q7L576	320	K	Cytoplasmic FMR1-interacting protein 1 OS=Homo sapiens OX=9606 GN=CYFIP1 PE=1 SV=1	CYFIP1	1	2.1534e-13	128.97	2	YIK(1)TSAHYEENK	-0.57551	3	0.932649	1.09652	0.97083		1.0776	1.02849	0.933947	0.959953	0.865	1.066	1.039		1.201
P09622	159	K	Dihydrolipoyl dehydrogenase, mitochondrial OS=Homo sapiens OX=9606 GN=DLD PE=1 SV=2	DLD	1	8.23211e-05	117.99	2	ITGK(1)NQVTATK	-2.1403	4	0.874891	1.07677	1.11665	0.931686	1.01102	1.1164	0.95913	0.913451	0.865	0.965	1.164	1.02	1.202	0.170082
Q7Z7K6	52	K	Centromere protein V OS=Homo sapiens OX=9606 GN=CENPV PE=1 SV=1	CENPV	0.999999	1.02863e-22	179.92	3	SASQAGSK(1)SQAVEKPPSEKPR	0.1556	4	0.81263	0.929425	1.11834	1.1396	0.970815	0.950798	1.08992	0.988467	0.837	0.978	1.026	1.153	1.203	0.0276374
Q14692	795	K	Ribosome biogenesis protein BMS1 homolog OS=Homo sapiens OX=9606 GN=BMS1 PE=1 SV=1	BMS1	1	5.57834e-37	187.47	2	GK(1)SGPNTQNEDIEK	3.7399	4	0.805697	1.01307	1.19924	0.981996	0.986789	0.998656	1.03634	0.978215	0.816	1.014	1.157	1.004	1.204	0.251364
Q9UN37	210	K	Vacuolar protein sorting-associated protein 4A OS=Homo sapiens OX=9606 GN=VPS4A PE=1 SV=1	VPS4A	1	0.0178635	50.297	2	LVK(1)NLFELAR	0.66288	3	0.660689	1.36757	0.971738		0.91165	0.901486	1.11188	1.07498	0.725	1.517	0.874		1.206
O75390	450	K	Citrate synthase, mitochondrial OS=Homo sapiens OX=9606 GN=CS PE=1 SV=2	CS	1	4.12514e-14	125.17	2	PK(1)SMSTEGLMK	4.0961	6	0.883559	1.04686	1.16215	0.907436	1.06751	1.02531	0.939364	0.967823	0.828	1.021	1.237	0.938	1.207	0.336997
O00159	518	K	Unconventional myosin-Ic OS=Homo sapiens OX=9606 GN=MYO1C PE=1 SV=4	MYO1C	1	7.58586e-05	66.485	3	LEDTVK(1)HHPHFLTHK	1.8942	2	0.696063		1.30394		0.81016	0.724929	1.2561	1.20881	0.859		1.038		1.208
Q9BRA2	40	K	Thioredoxin domain-containing protein 17 OS=Homo sapiens OX=9606 GN=TXNDC17 PE=1 SV=1	TXNDC17	1	1.18006e-27	115.29	2	DAGGK(1)SWCPDCVQAEPVVR	-0.51412	4	0.658694	1.08837	0.807281	1.44566	1.02204	0.924215	1.05361	1.00013	0.644	1.178	0.766	1.445	1.208	0.0222434
P13010	265	K	X-ray repair cross-complementing protein 5 OS=Homo sapiens OX=9606 GN=XRCC5 PE=1 SV=3	XRCC5	1	1.38761e-06	135.28	2	IAAYK(1)SILQER	0.73669	4	0.862723	1.04652	1.2279	0.862862	1.03218	1.04767	0.979428	0.940724	0.836	0.999	1.254	0.917	1.209	0.340394
Q8WWQ0	773	K	PH-interacting protein OS=Homo sapiens OX=9606 GN=PHIP PE=1 SV=2	PHIP	1	2.36313e-23	116.28	3	IPTVSK(1)NHAHEHFLDLGESK	-0.46989	4	0.850048	0.93177	1.15887	1.05931	0.985456	0.984261	1.03719	0.993093	0.863	0.947	1.117	1.067	1.211	0.0975521
O14976	501	K	Cyclin-G-associated kinase OS=Homo sapiens OX=9606 GN=GAK PE=1 SV=2	GAK	1	2.00445e-05	105.08	3	QDHK(1)NVCVVHCMDGR	0.1434	3	1.3369		1.14462	0.518482	1.16115	1.1426	0.819411	0.87684	1.151		1.397	0.591	1.214
Q96I24	220	K	Far upstream element-binding protein 3 OS=Homo sapiens OX=9606 GN=FUBP3 PE=1 SV=2	FUBP3	1	0.0005016	88.24	2	ITGDAFK(1)VQQAR	1.2816	3	0.970721	1.13962	0.889663		1.17332	1.08014	0.884259	0.862274	0.827	1.055	1.006		1.216
P51148	184	K	Ras-related protein Rab-5C OS=Homo sapiens OX=9606 GN=RAB5C PE=1 SV=2	RAB5C	0.986781	9.98388e-05	119.43	3	K(0.013)LPK(0.987)NEPQNATGAPGR	0.22038	6	0.771283	0.938191	1.26742	1.02311	0.904599	0.988607	1.05278	1.05401	0.853	0.949	1.204	0.971	1.217	0.225437
Q9BQP7	253	K	Mitochondrial genome maintenance exonuclease 1 OS=Homo sapiens OX=9606 GN=MGME1 PE=1 SV=1	MGME1	0.999799	0.00037236	81.799	2	LCVIDWK(1)TSEKPK	1.0773	3		0.658843	1.64899	0.692165	1.04747	1.08071	0.94005	0.931773		0.61	1.754	0.743	1.218
P49368	44	K	T-complex protein 1 subunit gamma OS=Homo sapiens OX=9606 GN=CCT3 PE=1 SV=4	CCT3	1	0.00246867	81.335	2	TCLGPK(1)SMMK	-0.96148	4	0.853676	0.995442	1.45427	0.696614	1.03189	0.98017	1.0031	0.984842	0.827	1.016	1.45	0.707	1.224	0.610381
P62277	9	K	40S ribosomal protein S13 OS=Homo sapiens OX=9606 GN=RPS13 PE=1 SV=2	RPS13	1	3.29014e-12	179.98	3	MHAPGK(1)GLSQSALPYR	0.20821	14	0.821688	0.946047	1.20146	1.0308	0.95234	1.01385	1.04748	0.986332	0.863	0.933	1.147	1.045	1.224	0.12069
O43172	27	K	U4/U6 small nuclear ribonucleoprotein Prp4 OS=Homo sapiens OX=9606 GN=PRPF4 PE=1 SV=2	PRPF4	1	0.00246527	92.445	3	K(1)PHIYYGSLEEK	0.38618	5	0.93535	0.935938	1.12871		1.05733	0.903559	1.04126	0.997851	0.885	1.036	1.084		1.225
Q9NU22	2537	K	Midasin OS=Homo sapiens OX=9606 GN=MDN1 PE=1 SV=2	MDN1	1	0.00933474	49.96	2	VK(1)WLYHLAK	-1.4187	3	1.0664		1.26001	0.673585	1.01683	1.03304	0.980292	0.969828	1.049		1.285	0.695	1.225
O76094	42	K	Signal recognition particle subunit SRP72 OS=Homo sapiens OX=9606 GN=SRP72 PE=1 SV=3	SRP72	1	1.56163e-05	121.71	3	ILQINK(1)DDVTALHCK	0.16811	4	0.691685	1.17926	1.31181	0.817246	1.01183	0.9162	1.04489	1.02708	0.684	1.287	1.255	0.796	1.226	0.70163
Q9P016	16	K	Thymocyte nuclear protein 1 OS=Homo sapiens OX=9606 GN=THYN1 PE=1 SV=1	THYN1	1	0.00217138	67.887	2	LAGTSGSDK(1)GLSGK(1)R	1.3197	2	0.938489		1.06151		1.06738	1.0124	0.983804	0.936416	0.879		1.079		1.228
Q14739	147	K	Delta(14)-sterol reductase LBR OS=Homo sapiens OX=9606 GN=LBR PE=1 SV=2	LBR	1	1.63436e-38	208.03	2	NDAPHK(1)NTQEK	0.12223	4	2.77594	0.207941	0.660874	0.355249	1.11999	1.09862	0.917258	0.864132	2.479	0.189	0.72	0.411	1.232	1.08146
Q8NE71	347	K	ATP-binding cassette sub-family F member 1 OS=Homo sapiens OX=9606 GN=ABCF1 PE=1 SV=2	ABCF1	1	0.00276664	59.645	2	TTLLK(1)HIANR	-0.58214	3	0.865936	1.14762	0.986441		1.05233	1.04275	0.973184	0.931732	0.823	1.101	1.014		1.232
P23284	165	K	Peptidyl-prolyl cis-trans isomerase B OS=Homo sapiens OX=9606 GN=PPIB PE=1 SV=2	PPIB	1	0.000173421	105.94	2	TAWLDGK(1)HVVFGK	-0.56139	4	0.79867	1.51638	1.22135	0.463596	1.1383	1.16748	0.847372	0.846846	0.702	1.299	1.441	0.547	1.237	0.932901
Q9BUQ8	760	K	Probable ATP-dependent RNA helicase DDX23 OS=Homo sapiens OX=9606 GN=DDX23 PE=1 SV=3	DDX23	1	2.98846e-07	121.69	2	AGK(1)SGVAITFLTK	0.54574	4	1.0883	0.874863	0.844683	1.19215	1.06082	1.08037	0.936096	0.922723	1.026	0.81	0.902	1.292	1.237	0.409287
Q7Z5K2	168	K	Wings apart-like protein homolog OS=Homo sapiens OX=9606 GN=WAPL PE=1 SV=1	WAPL	1	1.85166e-08	93.772	3	LITSDK(1)VENFHEEHEK	1.737	3		0.832265	1.23476	0.932979	1.02558	1.05749	0.960596	0.956331		0.787	1.285	0.976	1.24
P12236	96	K	ADP/ATP translocase 3 OS=Homo sapiens OX=9606 GN=SLC25A6 PE=1 SV=4	SLC25A6	1	1.29569e-09	127.93	2	YK(1)QIFLGGVDK	-0.98243	4	0.800308	1.01727	1.21453	0.967895	1.01625	0.991361	1.019	0.97339	0.788	1.026	1.192	0.994	1.241	0.309965
P06748	273	K	Nucleophosmin OS=Homo sapiens OX=9606 GN=NPM1 PE=1 SV=2	NPM1	1	3.23088e-10	168.08	2	FINYVK(1)NCFR	-0.19621	4	0.762964	1.02683	1.11956	1.09065	0.996513	0.989673	1.02954	0.984273	0.766	1.038	1.087	1.108	1.243	0.200243
O43719	509	K	HIV Tat-specific factor 1 OS=Homo sapiens OX=9606 GN=HTATSF1 PE=1 SV=1	HTATSF1	1	0.00146361	65.879	2	TLK(1)NDCEENGLAK	-0.08244	3		0.941574	1.48903	0.569395	1.32577	1.36576	0.644896	0.663572		0.689	2.309	0.858	1.245
P49327	1847	K	Fatty acid synthase OS=Homo sapiens OX=9606 GN=FASN PE=1 SV=3	FASN	1	3.38562e-05	118.06	2	YMAQGK(1)HIGK	-1.5119	8	0.963038	1.06869	1.04145	0.926824	1.09653	1.15064	0.883304	0.869527	0.878	0.929	1.179	1.066	1.245	0.11132
Q13347	91	K	Eukaryotic translation initiation factor 3 subunit I OS=Homo sapiens OX=9606 GN=EIF3I PE=1 SV=1	EIF3I	1	0.000538707	85.821	2	QLALLK(1)TNSAVR	-1.4024	3	0.949438	1.05768	0.992881		1.12901	0.99894	0.948354	0.923701	0.841	1.059	1.047		1.245
Q13813	229	K	Spectrin alpha chain, non-erythrocytic 1 OS=Homo sapiens OX=9606 GN=SPTAN1 PE=1 SV=3	SPTAN1	1	6.42536e-06	103.69	2	TK(1)QDEVNAAWQR	-0.82542	4	0.952867	1.16344	1.42997	0.453718	1.13564	1.1498	0.868844	0.845717	0.839	1.012	1.646	0.536	1.246	0.812662
P09874	621	K	Poly [ADP-ribose] polymerase 1 OS=Homo sapiens OX=9606 GN=PARP1 PE=1 SV=4	PARP1	1	6.63592e-09	142.51	2	LYEEK(1)TGNAWHSK	-0.57013	4	0.67574	0.865841	1.49077	0.967649	0.881105	0.835799	1.17894	1.10415	0.767	1.036	1.264	0.876	1.247	0.454771
P07108	77	K	Acyl-CoA-binding protein OS=Homo sapiens OX=9606 GN=DBI PE=1 SV=2	DBI	1	4.55556e-05	114.39	2	AYINK(1)VEELK	-0.96186	11	0.712841	1.29274	1.30763	0.686789	1.01748	1.07284	0.979932	0.929749	0.701	1.205	1.334	0.739	1.258	0.725094
P09661	67	K	U2 small nuclear ribonucleoprotein A' OS=Homo sapiens OX=9606 GN=SNRPA1 PE=1 SV=2	SNRPA1	1	7.09546e-05	81.163	2	LK(1)TLLVNNNR	1.0723	4	0.752101	1.35767	1.63853	0.251696	1.07609	1.00135	1.01307	0.909491	0.699	1.356	1.617	0.277	1.259	1.18497
P22314	980	K	Ubiquitin-like modifier-activating enzyme 1 OS=Homo sapiens OX=9606 GN=UBA1 PE=1 SV=3	UBA1	1	7.01025e-10	153.33	2	QFLDYFK(1)TEHK	-0.042863	6	0.696906	1.07962	1.53174	0.691732	0.946826	0.930331	1.05905	1.06379	0.736	1.16	1.446	0.65	1.263	0.786919
Q9BUJ2	440	K	Heterogeneous nuclear ribonucleoprotein U-like protein 1 OS=Homo sapiens OX=9606 GN=HNRNPUL1 PE=1 SV=2	HNRNPUL1	1	4.54098e-13	142.51	2	TTWAIK(1)HAASNPSK	-0.013825	5	1.09967	0.925455	1.53509	0.439784	1.16118	1.14755	0.868622	0.822649	0.947	0.806	1.767	0.535	1.265	0.671891
P40939	406	K	Trifunctional enzyme subunit alpha, mitochondrial OS=Homo sapiens OX=9606 GN=HADHA PE=1 SV=2	HADHA	1	0.0057834	53.028	2	GQQQVFK(1)GLNDK	-2.1417	2		0.892881		1.10712	1.05304	1.00781	0.952192	0.986954		0.886		1.122	1.266
Q02543	76	K	60S ribosomal protein L18a OS=Homo sapiens OX=9606 GN=RPL18A PE=1 SV=2	RPL18A	1	0.000132877	109.36	2	VK(1)NFGIWLR	-1.0156	4	0.747345	1.10959	1.56574	0.577334	1.03932	0.903971	1.05712	0.999595	0.719	1.227	1.481	0.578	1.266	0.887865
P26583	114	K	High mobility group protein B2 OS=Homo sapiens OX=9606 GN=HMGB2 PE=1 SV=2	HMGB2	1	0.000123007	67.887	2	IK(1)SEHPGLSIGDTAK	0.17775	6	0.780431	1.45342	1.21374	0.552405	1.17831	1.08566	0.894615	0.841412	0.662	1.339	1.357	0.657	1.27	0.867674
Q9BV79	267	K	Enoyl-[acyl-carrier-protein] reductase, mitochondrial OS=Homo sapiens OX=9606 GN=MECR PE=1 SV=2	MECR	1	2.3591e-36	206.7	2	LALNCVGGK(1)SSTELLR	-1.1989	4	0.708591	0.876893	0.945947	1.46857	0.943678	0.892733	1.08169	1.0819	0.751	0.982	0.875	1.357	1.273	0.120489
P18621	27	K	60S ribosomal protein L17 OS=Homo sapiens OX=9606 GN=RPL17 PE=1 SV=3	RPL17	1	0.00854671	78.178	2	VHFK(1)NTR	1.2151	3	0.796734	1.1012	1.10206		0.987091	0.96346	1.07009	0.979359	0.807	1.143	1.03		1.276
Q92466	278	K	DNA damage-binding protein 2 OS=Homo sapiens OX=9606 GN=DDB2 PE=1 SV=1	DDB2	1	1.96906e-20	169.81	2	GK(1)ASFLYSLPHR	0.73042	3		1.12404	1.00878	0.867184	1.31714	1.20537	0.749665	0.727821		0.933	1.346	1.191	1.277
Q9UPN9	953	K	E3 ubiquitin-protein ligase TRIM33 OS=Homo sapiens OX=9606 GN=TRIM33 PE=1 SV=3	TRIM33	1	8.83309e-75	246.68	2	K(1)GK(1)TAQGLSPVDQR	-0.54373	17	0.949131	1.10855	0.964054	0.978269	1.15024	1.143	0.843719	0.863036	0.825	0.97	1.143	1.134	1.277	0.119605
P11940	104	K	Polyadenylate-binding protein 1 OS=Homo sapiens OX=9606 GN=PABPC1 PE=1 SV=2	PABPC1	1	0.000675736	81.48	2	SGVGNIFIK(1)NLDK	-1.5692	4	0.659186	1.32622	1.25741	0.757174	1.02138	1.007	0.990314	0.981311	0.645	1.317	1.27	0.772	1.278	0.765502
Q15366	23	K	Poly(rC)-binding protein 2 OS=Homo sapiens OX=9606 GN=PCBP2 PE=1 SV=1	PCBP2	1	0.000297664	75.5	2	LLMHGK(1)EVGSIIGK	-0.0068423	5		0.884103	1.20768	0.908218	1.10601	1.11261	0.888683	0.892691		0.795	1.359	1.017	1.279
Q9Y617	333	K	Phosphoserine aminotransferase OS=Homo sapiens OX=9606 GN=PSAT1 PE=1 SV=2	PSAT1	1	1.86171e-14	133.49	2	ALELNMLSLK(1)GHR	-1.0476	4	0.575972	0.765146	1.32615	1.33273	0.785945	0.764617	1.23647	1.21297	0.733	1.001	1.073	1.099	1.281	0.202031
P55072	386	K	Transitional endoplasmic reticulum ATPase OS=Homo sapiens OX=9606 GN=VCP PE=1 SV=4	VCP	1	1.01289e-05	105.94	2	LEILQIHTK(1)NMK	0.066501	4	0.736445	1.27162	1.66409	0.327853	1.01146	0.997229	0.989739	1.00157	0.728	1.275	1.681	0.327	1.283	1.13192
Q06124	131	K	Tyrosine-protein phosphatase non-receptor type 11 OS=Homo sapiens OX=9606 GN=PTPN11 PE=1 SV=3	PTPN11	1	6.45112e-06	123.5	2	GK(1)HGSFLVR	-1.0235	4	0.964488	0.902315	1.15917	0.974023	1.09153	1.02496	0.929235	0.954267	0.884	0.88	1.247	1.021	1.285	0.138066
O75717	671	K	WD repeat and HMG-box DNA-binding protein 1 OS=Homo sapiens OX=9606 GN=WDHD1 PE=1 SV=1	WDHD1	1	4.16411e-07	78.75	3	GK(1)SDHYWVVGIHENPQQLR	0.415	5	0.643643	1.22982	0.731453	1.39509	1.07321	1.05069	0.956645	0.919447	0.6	1.17	0.765	1.517	1.286	0.0120967
Q9NX58	168	K	Cell growth-regulating nucleolar protein OS=Homo sapiens OX=9606 GN=LYAR PE=1 SV=2	LYAR	1	4.94844e-28	138.49	3	PLHPVANPHAEISTK(1)VPASK	-0.97902	10	0.914197	1.03691	1.10423	0.944666	1.10449	1.09585	0.945101	0.854558	0.828	0.946	1.168	1.105	1.289	0.133251
Q15269	46	K	Periodic tryptophan protein 2 homolog OS=Homo sapiens OX=9606 GN=PWP2 PE=2 SV=2	PWP2	1	0.000429789	68.548	2	NNK(1)SDTLPLATR	-2.0094	2	0.779548		1.22045		0.90183	0.90542	1.09393	1.09882	0.864		1.116		1.292
P23528	144	K	Cofilin-1 OS=Homo sapiens OX=9606 GN=CFL1 PE=1 SV=3	CFL1	1	4.32777e-09	133.07	3	HELQANCYEEVK(1)DR	0.62692	8	0.880566	1.15528	1.39425	0.569908	1.14022	1.05573	0.89793	0.906123	0.772	1.094	1.553	0.629	1.293	0.785553
P17844	388	K	Probable ATP-dependent RNA helicase DDX5 OS=Homo sapiens OX=9606 GN=DDX5 PE=1 SV=1	DDX5	1	3.77539e-10	116.13	2	DWVLNEFK(1)HGK	-0.31068	4	0.713057	1.42454	1.28323	0.579176	1.08126	1.08712	0.921571	0.910049	0.659	1.31	1.392	0.636	1.298	0.885994
O75586	236	K	Mediator of RNA polymerase II transcription subunit 6 OS=Homo sapiens OX=9606 GN=MED6 PE=1 SV=2	MED6	1	7.9996e-47	212.78	2	NVQQTVSAK(1)GPPEK(1)R	0.15597	4	0.907997	1.01095	1.07014	1.01091	1.11139	1.06544	0.979347	0.84382	0.817	0.949	1.093	1.198	1.3	0.0413386
O75586	241	K	Mediator of RNA polymerase II transcription subunit 6 OS=Homo sapiens OX=9606 GN=MED6 PE=1 SV=2	MED6	1	7.9996e-47	212.78	2	NVQQTVSAK(1)GPPEK(1)R	0.15597	4	0.907997	1.01095	1.07014	1.01091	1.11139	1.06544	0.979347	0.84382	0.817	0.949	1.093	1.198	1.3	0.0413386
Q9Y3B8	103	K	Oligoribonuclease, mitochondrial OS=Homo sapiens OX=9606 GN=REXO2 PE=1 SV=3	REXO2	1	1.05965e-09	140.05	2	EHHGK(1)SGLTK	-0.48603	4	0.739281		1.22629	1.03443	0.930109	0.81622	1.18653	1.06714	0.795		1.034	0.969	1.301
Q6NUK1	336	K	Calcium-binding mitochondrial carrier protein SCaMC-1 OS=Homo sapiens OX=9606 GN=SLC25A24 PE=1 SV=2	SLC25A24	1	8.44772e-06	119.55	3	ILK(1)HEGLGAFYK	0.721	7	0.600761	0.698093	1.54406	1.15709	0.770099	0.759432	1.27886	1.19161	0.78	0.919	1.207	0.971	1.302	0.266115
P30101	218	K	Protein disulfide-isomerase A3 OS=Homo sapiens OX=9606 GN=PDIA3 PE=1 SV=4	PDIA3	1	2.09273e-13	145.95	2	FEDK(1)TVAYTEQK	-0.88327	3	0.922482	1.00304	1.07448		1.05869	1.07361	0.946724	0.920977	0.871	0.934	1.135		1.303
P36542	90	K	ATP synthase subunit gamma, mitochondrial OS=Homo sapiens OX=9606 GN=ATP5F1C PE=1 SV=1	ATP5F1C	1	0.00028281	101.48	2	K(1)HLLIGVSSDR	-0.77934	4	0.729117	1.20772	1.53638	0.526784	1.01324	1.03705	0.999116	0.950591	0.72	1.165	1.538	0.554	1.306	0.898773
Q92793	1587	K	CREB-binding protein OS=Homo sapiens OX=9606 GN=CREBBP PE=1 SV=3	CREBBP	1	4.52969e-220	419.8	2	NAK(1)K(1)K(1)NNK(1)K	0.75375	13	0.828851	1.05812	1.13035	0.982673	1.05911	1.07914	0.963179	0.898568	0.783	0.981	1.174	1.094	1.307	0.20775
P46777	197	K	60S ribosomal protein L5 OS=Homo sapiens OX=9606 GN=RPL5 PE=1 SV=3	RPL5	1	2.30628e-13	124.06	2	K(1)HIMGQNVADYMR	0.45518	7	0.706665	1.27404	1.46664	0.552648	1.07073	0.946183	1.01161	0.971476	0.66	1.347	1.45	0.569	1.31	0.958469
P82933	126	K	28S ribosomal protein S9, mitochondrial OS=Homo sapiens OX=9606 GN=MRPS9 PE=1 SV=2	MRPS9	1	0.00186501	73.655	3	ARPVMK(1)HPEQIFPR	0.64978	4	0.598816	1.12137	1.47542	0.804389	0.914857	0.901369	1.12008	1.0637	0.655	1.244	1.317	0.756	1.31	0.757595
Q13427	555	K	Peptidyl-prolyl cis-trans isomerase G OS=Homo sapiens OX=9606 GN=PPIG PE=1 SV=2	PPIG	1	0.00830837	72.042	2	GK(1)HSYNSR	0.80074	2		0.971954		1.02805	0.949953	1.1504	0.972063	0.927584		0.845		1.108	1.311
P23526	426	K	Adenosylhomocysteinase OS=Homo sapiens OX=9606 GN=AHCY PE=1 SV=4	AHCY	1	1.24702e-14	155.28	3	QAQYLGMSCDGPFK(1)PDHYR	1.2992	7	0.571461	1.57615	1.04832	0.804071	1.06645	1.05884	0.961262	0.913454	0.536	1.489	1.091	0.88	1.313	0.777656
P62280	107	K	40S ribosomal protein S11 OS=Homo sapiens OX=9606 GN=RPS11 PE=1 SV=3	RPS11	1	1.4353e-09	150.44	3	HK(1)NMSVHLSPCFR	0.38911	7	0.801447	1.27343	1.59318	0.331946	1.10666	0.984351	0.93139	0.9776	0.724	1.294	1.711	0.34	1.313	1.13094
Q9Y2W1	558	K	Thyroid hormone receptor-associated protein 3 OS=Homo sapiens OX=9606 GN=THRAP3 PE=1 SV=2	THRAP3	1	1.1514e-09	147.02	2	GDFPTGK(1)SSFSITR	-0.29628	4	0.714869	1.07123	0.723215	1.49068	1.0393	1.04851	0.966346	0.945843	0.688	1.022	0.748	1.576	1.314	0.244757
O95983	92	K	Methyl-CpG-binding domain protein 3 OS=Homo sapiens OX=9606 GN=MBD3 PE=1 SV=1	MBD3	1	0.00591698	53.028	2	GK(1)PDLNTALPVR	-0.88877	3	1.00341	1.07141		0.925176	1.17351	1.23374	0.782523	0.810228	0.855	0.868		1.142	1.316
P05141	96	K	ADP/ATP translocase 2 OS=Homo sapiens OX=9606 GN=SLC25A5 PE=1 SV=7	SLC25A5	1	1.29569e-09	127.93	2	YK(1)QIFLGGVDK	-0.98243	11	0.800308	1.01727	1.21453	0.967895	1.04666	1.02104	0.996866	0.935431	0.765	0.996	1.218	1.035	1.316	0.297248
P49790	705	K	Nuclear pore complex protein Nup153 OS=Homo sapiens OX=9606 GN=NUP153 PE=1 SV=2	NUP153	1	0.000169114	84.58	2	SGK(1)TTLSASGTGFGDK	0.67966	2		0.689156		1.31084	0.776478	0.811366	1.23837	1.17379		0.849		1.117	1.316
O60885	1197	K	Bromodomain-containing protein 4 OS=Homo sapiens OX=9606 GN=BRD4 PE=1 SV=2	BRD4	1	0.000173421	75.5	2	IK(1)NMGSWASLVQK	1.543	3	0.60401	1.23278		1.16321	1.19334	1.15428	0.827757	0.824625	0.506	1.068		1.411	1.321
P36578	274	K	60S ribosomal protein L4 OS=Homo sapiens OX=9606 GN=RPL4 PE=1 SV=5	RPL4	1	1.37981e-13	156.14	3	AASLK(1)SNYNLPMHK	0.87505	6	0.871351	1.01755	1.11109		1.05876	0.930326	1.02238	0.988534	0.823	1.094	1.087		1.321
P78527	1186	K	DNA-dependent protein kinase catalytic subunit OS=Homo sapiens OX=9606 GN=PRKDC PE=1 SV=3	PRKDC	1	0.000581012	85.622	2	HK(1)SIELFYK	-0.067081	4	0.831239	1.19506	1.34746	0.626235	1.11419	1.09519	0.906931	0.883694	0.746	1.091	1.486	0.709	1.321	0.718348
P60903	28	K	Protein S100-A10 OS=Homo sapiens OX=9606 GN=S100A10 PE=1 SV=2	S100A10	1	0.00344563	81.642	2	GYLTK(1)EDLR	-0.53619	3	0.643538	0.738782	1.61768		0.692505	0.649945	1.31758	1.33997	0.929	1.137	1.228		1.322
P47813	56	K	Eukaryotic translation initiation factor 1A, X-chromosomal OS=Homo sapiens OX=9606 GN=EIF1AX PE=1 SV=2	EIF1AX	1	9.83088e-07	94.804	2	LEAMCFDGVK(1)R	-0.20185	4	0.706748	1.10723	1.48606	0.699961	0.943993	0.987477	0.950928	1.1176	0.749	1.121	1.563	0.626	1.323	0.817517
P11766	107	K	Alcohol dehydrogenase class-3 OS=Homo sapiens OX=9606 GN=ADH5 PE=1 SV=4	ADH5	1	6.1703e-28	159.93	2	FCLNPK(1)TNLCQK	-0.8971	4	0.697759	1.05675	1.50812	0.737371	0.98433	0.942897	1.06223	1.01054	0.709	1.121	1.42	0.73	1.327	0.720428
P42704	726	K	Leucine-rich PPR motif-containing protein, mitochondrial OS=Homo sapiens OX=9606 GN=LRPPRC PE=1 SV=3	LRPPRC	1	4.9403e-05	76.255	2	HDK(1)VEDALNLK	-0.6531	5	0.812677	1.1092	1.25544	0.822682	1.07164	1.08337	0.935669	0.909322	0.758	1.024	1.342	0.905	1.327	0.472115
P31040	547	K	Succinate dehydrogenase [ubiquinone] flavoprotein subunit, mitochondrial OS=Homo sapiens OX=9606 GN=SDHA PE=1 SV=2	SDHA	1	0.00137599	86.205	2	LYGDLK(1)HLK	-0.58772	4	0.777701	0.832462	1.36816	1.02168	0.929787	0.959143	1.08293	1.02814	0.836	0.868	1.263	0.994	1.328	0.19488
P43246	73	K	DNA mismatch repair protein Msh2 OS=Homo sapiens OX=9606 GN=MSH2 PE=1 SV=1	MSH2	1	2.8704e-36	133.13	2	YMGPAGAK(1)NLQSVVLSK	0.15363	8	0.710878	1.18163	0.805253	1.30224	1.06236	1.10938	0.915539	0.912723	0.669	1.065	0.88	1.427	1.328	0.0133165
P26368	70	K	Splicing factor U2AF 65 kDa subunit OS=Homo sapiens OX=9606 GN=U2AF2 PE=1 SV=4	U2AF2	1	0.000563882	75.474	2	GAK(1)EEHGGLIR	-1.3838	3		0.789797	1.23516	0.975038	1.02026	1.0321	0.990092	0.957548		0.765	1.248	1.018	1.331
P22234	53	K	Multifunctional protein ADE2 OS=Homo sapiens OX=9606 GN=PAICS PE=1 SV=3	PAICS	0.999986	0.00320255	84.309	3	KNHLEGK(1)AAISNK	1.9536	4	0.802622	1.14755	1.36245	0.687386	1.08299	1.07147	0.941092	0.904442	0.741	1.071	1.448	0.76	1.332	0.660391
P09622	66	K	Dihydrolipoyl dehydrogenase, mitochondrial OS=Homo sapiens OX=9606 GN=DLD PE=1 SV=2	DLD	1	3.94764e-05	108.24	2	AAQLGFK(1)TVCIEK	-1.2828	4	0.786719	1.07997	1.22337	0.909936	1.01102	1.1164	0.95913	0.913451	0.778	0.967	1.276	0.996	1.335	0.323097
P15311	143	K	Ezrin OS=Homo sapiens OX=9606 GN=EZR PE=1 SV=4	EZR	1	5.31238e-05	103.87	2	EVHK(1)SGYLSSER	-0.22522	8	0.716839	1.027	1.88524	0.370915	0.96433	0.910558	1.07688	1.04823	0.743	1.128	1.751	0.354	1.336	1.08171
Q9UQB8	206	K	Brain-specific angiogenesis inhibitor 1-associated protein 2 OS=Homo sapiens OX=9606 GN=BAIAP2 PE=1 SV=1	BAIAP2	1	0.000685859	81.48	3	QCAVAK(1)NSAAYHSK	2.9501	3	0.750528		1.24947		0.88222	0.828994	1.09854	1.19024	0.851		1.137		1.336
P00167	19	K	Cytochrome b5 OS=Homo sapiens OX=9606 GN=CYB5A PE=1 SV=2	CYB5A	1	4.46158e-06	103.76	3	YYTLEEIQK(1)HNHSK	2.5558	3	0.996379	1.27443	0.729195		1.26667	1.4118	0.690291	0.63124	0.787	0.903	1.056		1.342
Q8TBC4	409	K	NEDD8-activating enzyme E1 catalytic subunit OS=Homo sapiens OX=9606 GN=UBA3 PE=1 SV=2	UBA3	1	8.23032e-28	173.07	2	SPAITATLEGK(1)NR	-1.4253	4	0.708444	0.771065	1.32141	1.19908	0.883391	0.874728	1.12445	1.11743	0.802	0.881	1.175	1.073	1.342	0.130194
Q86WA6	257	K	Valacyclovir hydrolase OS=Homo sapiens OX=9606 GN=BPHL PE=1 SV=1	BPHL	1	0.00640759	49.16	3	FHADFIHK(1)HVK	-1.1109	2		0.854834		1.14517	1.10296	0.865084	1.16936	0.862591		0.988		1.328	1.344
P49914	150	K	5-formyltetrahydrofolate cyclo-ligase OS=Homo sapiens OX=9606 GN=MTHFS PE=1 SV=2	MTHFS	1	0.00779405	57.888	2	GK(1)GYYDAYLK	0.45495	3	0.716704		1.20335	1.07995	0.875903	0.955388	1.09158	1.07713	0.818		1.102	1.003	1.347
Q08211	14	K	ATP-dependent RNA helicase A OS=Homo sapiens OX=9606 GN=DHX9 PE=1 SV=4	DHX9	1	7.26739e-06	79.059	2	NFLYAWCGK(1)R	0.081508	3	0.873278	1.12009	1.00663		1.06847	1.1202	0.913598	0.897739	0.817	1	1.102		1.349
Q15397	12	K	Pumilio homolog 3 OS=Homo sapiens OX=9606 GN=PUM3 PE=1 SV=3	PUM3	1	0.0167312	58.426	2	QFTGK(1)STK	-0.55893	2	0.807517		1.19248		0.978269	0.919861	1.07062	1.03125	0.825		1.114		1.35
P02545	108	K	Prelamin-A/C OS=Homo sapiens OX=9606 GN=LMNA PE=1 SV=1	LMNA	1	0.000948941	76.605	2	LQLELSK(1)VR	-1.8766	3		0.530981	1.28918	1.17984	0.795597	0.726281	1.2848	1.19332		0.731	1.003	0.989	1.353
P07900	539	K	Heat shock protein HSP 90-alpha OS=Homo sapiens OX=9606 GN=HSP90AA1 PE=1 SV=5	HSP90AA1	1	0.000154056	99.174	2	EFEGK(1)TLVSVTK	-1.2864	4	0.849091	1.12681	1.03686	0.987237	1.14364	1.11159	0.886149	0.858625	0.742	1.014	1.17	1.15	1.356	0.231094
Q9P2E9	1175	K	Ribosome-binding protein 1 OS=Homo sapiens OX=9606 GN=RRBP1 PE=1 SV=5	RRBP1	1	0.000695606	81.48	2	VTVK(1)HLEEIVEK	1.7296	3	0.787151	1.10193	1.11092		0.990958	0.967924	1.03078	1.01034	0.794	1.138	1.078		1.358
O95571	172	K	Persulfide dioxygenase ETHE1, mitochondrial OS=Homo sapiens OX=9606 GN=ETHE1 PE=1 SV=2	ETHE1	1	1.14948e-06	83.474	3	TDFQQGCAK(1)TLYHSVHEK	0.74405	2		0.514019		1.48598	0.735658	0.608977	1.36099	1.29437		0.844		1.148	1.36
Q9Y512	74	K	Sorting and assembly machinery component 50 homolog OS=Homo sapiens OX=9606 GN=SAMM50 PE=1 SV=3	SAMM50	1	0.00273084	58.916	2	AK(1)NLIEVMR	-2.133	2	0.930151		1.06985		1.08517	1.10896	0.917243	0.888624	0.857		1.166		1.361
Q6P2Q9	746	K	Pre-mRNA-processing-splicing factor 8 OS=Homo sapiens OX=9606 GN=PRPF8 PE=1 SV=2	PRPF8	1	5.61003e-06	91.245	3	AK(1)ADWWTNTAHYNR	0.051683	7	0.649203	1.2685	1.31056	0.771737	1.02877	1.01017	0.994608	0.96645	0.631	1.256	1.318	0.799	1.362	0.754074
O95394	31	K	Phosphoacetylglucosamine mutase OS=Homo sapiens OX=9606 GN=PGM3 PE=1 SV=1	PGM3	1	6.7557e-09	130.99	2	TK(1)AEHLDHVMFR	2.2463	7	0.632485	0.715356	1.83984	0.812318	0.82892	0.793276	1.23451	1.14329	0.763	0.902	1.49	0.711	1.37	0.601079
Q6NUK1	320	K	Calcium-binding mitochondrial carrier protein SCaMC-1 OS=Homo sapiens OX=9606 GN=SLC25A24 PE=1 SV=2	SLC25A24	1	6.788e-27	173.54	2	LAVGK(1)TGQYSGIYDCAK	-0.80143	4	0.540891	0.707902	1.2342	1.51701	0.770099	0.759432	1.27886	1.19161	0.702	0.932	0.965	1.273	1.37	0.00464353
Q00839	516	K	Heterogeneous nuclear ribonucleoprotein U OS=Homo sapiens OX=9606 GN=HNRNPU PE=1 SV=6	HNRNPU	1	6.41545e-27	158.59	2	TTWVTK(1)HAAENPGK	-1.0481	6	0.847176	1.1336	1.79804	0.221183	1.07642	1.13962	0.918049	0.865913	0.787	0.995	1.959	0.255	1.372	1.15043
P36957	267	K	Dihydrolipoyllysine-residue succinyltransferase component of 2-oxoglutarate dehydrogenase complex, mitochondrial OS=Homo sapiens OX=9606 GN=DLST PE=1 SV=4	DLST	1	0.0138997	67.464	2	HK(1)EAFLK	-1.2404	4	0.86169	0.89709	1.2791	0.962125	1.04539	1.02673	0.968792	0.959088	0.824	0.874	1.32	1.003	1.375	0.233474
Q13185	44	K	Chromobox protein homolog 3 OS=Homo sapiens OX=9606 GN=CBX3 PE=1 SV=4	CBX3	1	0.000835762	64.906	2	VVNGK(1)VEYFLK	-1.8064	3	0.722999	1.37355	0.903453		1.07642	1.02975	0.977979	0.91585	0.672	1.334	0.924		1.375
Q9NVS9	163	K	Pyridoxine-5'-phosphate oxidase OS=Homo sapiens OX=9606 GN=PNPO PE=1 SV=1	PNPO	1	1.40559e-13	96.26	3	PK(1)SSQIGAVVSHQSSVIPDR	-0.54865	3	0.78595	1.16933	1.04472		1.04775	0.942557	1.01115	0.998535	0.75	1.241	1.033		1.377
Q9NTK5	190	K	Obg-like ATPase 1 OS=Homo sapiens OX=9606 GN=OLA1 PE=1 SV=2	OLA1	1	0.000241551	101.82	2	VK(1)SWVIDQK	0.97068	4	0.627902	0.917364	1.77752	0.677214	0.89385	0.860357	1.16478	1.08102	0.702	1.066	1.526	0.626	1.38	0.812878
P17987	400	K	T-complex protein 1 subunit alpha OS=Homo sapiens OX=9606 GN=TCP1 PE=1 SV=1	TCP1	1	2.44261e-28	170.85	2	SLHDALCVVK(1)R	1.7399	8	0.75929	0.90014	1.24323	1.09734	0.98091	0.988942	1.02727	1.00288	0.774	0.91	1.21	1.094	1.382	0.184641
P18887	169	K	DNA repair protein XRCC1 OS=Homo sapiens OX=9606 GN=XRCC1 PE=1 SV=2	XRCC1	1	0.00186407	81.099	2	VTVTK(1)LGQFR	-0.2511	2	0.857822		1.14218		1.0725	0.897941	1.03193	0.997629	0.8		1.107		1.384
P67809	81	K	Y-box-binding protein 1 OS=Homo sapiens OX=9606 GN=YBX1 PE=1 SV=3	YBX1	1	0.000141198	81.908	2	NDTK(1)EDVFVHQTAIK	1.1724	3	0.824256		1.29383	0.881916	0.95696	0.943356	1.08445	1.01523	0.861		1.193	0.869	1.386
Q96T23	1050	K	Remodeling and spacing factor 1 OS=Homo sapiens OX=9606 GN=RSF1 PE=1 SV=2	RSF1	1	4.61228e-50	211.84	2	GK(1)DISTITGHR	1.174	8	0.952746	1.13605	0.969906	0.941298	1.16985	1.23896	0.81829	0.772897	0.814	0.917	1.185	1.218	1.392	0.0650213
O60506	100	K	Heterogeneous nuclear ribonucleoprotein Q OS=Homo sapiens OX=9606 GN=SYNCRIP PE=1 SV=2	SYNCRIP	1	5.97932e-09	101.45	2	SAFLCGVMK(1)TYR	1.4925	5	0.789056	1.02533	1.07962	1.106	1.08232	1.05255	0.947178	0.917957	0.729	0.974	1.14	1.205	1.4	0.165101
P61081	72	K	NEDD8-conjugating enzyme Ubc12 OS=Homo sapiens OX=9606 GN=UBE2M PE=1 SV=1	UBE2M	1	0.00128664	65.408	2	LVICPDEGFYK(1)SGK	-1.3304	3	0.97897		1.27013	0.750903	1.08195	0.850303	1.00283	1.06492	0.905		1.267	0.705	1.4
Q07866	384	K	Kinesin light chain 1 OS=Homo sapiens OX=9606 GN=KLC1 PE=1 SV=2	KLC1	1	3.82198e-05	120.65	2	TK(1)NNLASCYLK	-0.81786	4	0.646223	1.01811	1.78458	0.551086	0.929328	0.898194	1.09197	1.08051	0.695	1.134	1.634	0.51	1.4	0.959807
Q92793	389	K	CREB-binding protein OS=Homo sapiens OX=9606 GN=CREBBP PE=1 SV=3	CREBBP	1	0.000587949	46.206	3	TMK(1)NVLNHMTHCQAGK	1.1429	2	0.879324		1.12068		1.05911	1.07914	0.963179	0.898568	0.83		1.164		1.402
Q08J23	445	K	RNA cytosine C(5)-methyltransferase NSUN2 OS=Homo sapiens OX=9606 GN=NSUN2 PE=1 SV=2	NSUN2	1	0.000185502	122.44	2	LQGK(1)SAETR	0.93292	4	0.922172	0.918874	1.12879	1.03016	1.10379	1.07497	0.919401	0.90184	0.835	0.855	1.228	1.142	1.404	0.0680153
O43707	54	K	Alpha-actinin-4 OS=Homo sapiens OX=9606 GN=ACTN4 PE=1 SV=2	ACTN4	1	0.000827302	110.44	2	K(1)TFTAWCNSHLR	-2.0589	3	0.815923		1.61682	0.567252	0.84213	0.815806	1.18761	1.15445	0.969		1.361	0.491	1.405
P09651	350	K	Heterogeneous nuclear ribonucleoprotein A1 OS=Homo sapiens OX=9606 GN=HNRNPA1 PE=1 SV=5	HNRNPA1	1	2.68449e-06	154.94	2	SSGPYGGGGQYFAK(1)PR	3.5956	4	1.02179	1.09981	1.05461	0.823789	1.18961	1.26519	0.780607	0.764593	0.859	0.869	1.351	1.077	1.406	0.167976
P08047	639	K	Transcription factor Sp1 OS=Homo sapiens OX=9606 GN=SP1 PE=1 SV=3	SP1	1	8.99914e-05	106.93	2	VYGK(1)TSHLR	-2.3066	4	0.894018	1.10439	1.29177	0.709817	1.20734	1.06739	0.865384	0.859888	0.74	1.035	1.493	0.825	1.408	0.613412
Q92793	1586	K	CREB-binding protein OS=Homo sapiens OX=9606 GN=CREBBP PE=1 SV=3	CREBBP	1	4.52969e-220	419.8	2	NAK(1)K(1)K(1)NNK(1)K	0.75375	29	0.792456	1.01994	1.17361	1.014	1.05911	1.07914	0.963179	0.898568	0.748	0.945	1.218	1.128	1.411	0.217494
Q9BY44	223	K	Eukaryotic translation initiation factor 2A OS=Homo sapiens OX=9606 GN=EIF2A PE=1 SV=3	EIF2A	1	0.00267843	61.48	2	ADK(1)VTMLWNK	-0.71097	3	0.770666	1.16622	1.06312		1.03149	0.98285	1.0061	0.979561	0.747	1.187	1.057		1.415
Q96HS1	144	K	Serine/threonine-protein phosphatase PGAM5, mitochondrial OS=Homo sapiens OX=9606 GN=PGAM5 PE=1 SV=2	PGAM5	1	0.000215726	99.34	2	FNK(1)IVHSSMTR	-0.076876	5	0.893391	0.975193	1.19544	0.935972	1.14715	1.0586	0.916816	0.877428	0.779	0.921	1.304	1.067	1.416	0.257084
Q93079	16	K	Histone H2B type 1-H OS=Homo sapiens OX=9606 GN=H2BC9 PE=1 SV=3	H2BC9	1	1.22608e-47	207.12	2	SAPAPK(1)K(1)GSK(1)K(1)AVTK	-1.1674	41	0.790346	0.786645	1.21774	1.20527	0.98502	0.935239	1.06439	1.01535	0.802	0.841	1.144	1.187	1.418	0.00747734
Q4G0N4	120	K	NAD kinase 2, mitochondrial OS=Homo sapiens OX=9606 GN=NADK2 PE=1 SV=2	NADK2	1	9.04123e-09	126.32	4	HHIHTK(1)NVEHIIDSLR	0.43569	4		0.564404	1.31448	1.12112	0.757847	0.815732	1.28434	1.14209		0.692	1.023	0.982	1.419
P14550	127	K	Aldo-keto reductase family 1 member A1 OS=Homo sapiens OX=9606 GN=AKR1A1 PE=1 SV=3	AKR1A1	1	1.70133e-08	64.56	3	GDNPFPK(1)NADGTICYDSTHYK	0.5908	4	0.594059	0.798881	0.402388	2.20467	0.983349	0.855803	1.10463	1.05622	0.604	0.933	0.364	2.087	1.42	0.813671
P50454	160	K	Serpin H1 OS=Homo sapiens OX=9606 GN=SERPINH1 PE=1 SV=2	SERPINH1	1	6.84353e-05	131.54	3	QHYNCEHSK(1)INFR	1.083	4	0.648513	1.12637	1.6017	0.623419	0.960934	0.967334	1.0182	1.05353	0.675	1.164	1.573	0.592	1.42	0.907109
P84090	41	K	Enhancer of rudimentary homolog OS=Homo sapiens OX=9606 GN=ERH PE=1 SV=1	ERH	1	1.50036e-08	105.04	2	MYEEHLK(1)R	1.935	3	0.925191	0.924134	1.15068		1.10034	1.02304	0.963246	0.913376	0.841	0.903	1.195		1.421
Q4VC31	72	K	Protein MIX23 OS=Homo sapiens OX=9606 GN=MIX23 PE=1 SV=1	MIX23	1	0.000379814	93.772	2	VIK(1)NCIAQTSAVVK	-2.4763	5	0.840363	0.769217	1.41769	0.972726	0.927054	1.0448	1.03837	0.989776	0.906	0.736	1.365	0.983	1.422	0.0850617
Q9GZN8	59	K	UPF0687 protein C20orf27 OS=Homo sapiens OX=9606 GN=C20orf27 PE=1 SV=3	C20orf27	1	0.000324323	90.308	2	VGFLK(1)ILHR	-1.6683	3	0.798083	0.961911	1.24001		0.948353	0.976782	1.03473	1.04014	0.842	0.985	1.198		1.423
P00505	296	K	Aspartate aminotransferase, mitochondrial OS=Homo sapiens OX=9606 GN=GOT2 PE=1 SV=3	GOT2	1	1.26606e-26	163.09	2	VGAFTMVCK(1)DADEAK	-0.27606	7	0.835508	1.00278	1.06957	1.09214	1.12999	1.05316	0.943837	0.873013	0.739	0.952	1.133	1.251	1.424	0.108786
Q92793	1583	K	CREB-binding protein OS=Homo sapiens OX=9606 GN=CREBBP PE=1 SV=3	CREBBP	1	4.52969e-220	419.8	3	KKEESTAASETTEGSQGDSK(1)NAK(1)K	1.8895	32	0.790089	1.01282	1.17832	1.01877	1.05911	1.07914	0.963179	0.898568	0.746	0.939	1.223	1.134	1.424	0.214094
P24752	268	K	Acetyl-CoA acetyltransferase, mitochondrial OS=Homo sapiens OX=9606 GN=ACAT1 PE=1 SV=1	ACAT1	1	0.00273553	97.033	2	LK(1)TVFQK	0.20435	4	0.816134	0.966504	1.34107	0.876288	1.05904	1.06289	0.968814	0.909252	0.771	0.909	1.384	0.964	1.428	0.363457
P00966	340	K	Argininosuccinate synthase OS=Homo sapiens OX=9606 GN=ASS1 PE=1 SV=2	ASS1	1	4.00736e-06	138.26	2	HCIAK(1)SQER	-0.9426	3	0.777583	0.845341	1.37708		0.914425	0.886231	1.13302	1.06632	0.85	0.954	1.215		1.429
Q00796	134	K	Sorbitol dehydrogenase OS=Homo sapiens OX=9606 GN=SORD PE=1 SV=4	SORD	1	1.55862e-06	112.8	2	FYK(1)HNAAFCYK	-1.7774	5	0.903209	0.979268	1.11752		1.08402	1.07864	0.939024	0.898321	0.833	0.908	1.19		1.429
Q9UBE0	148	K	SUMO-activating enzyme subunit 1 OS=Homo sapiens OX=9606 GN=SAE1 PE=1 SV=1	SAE1	1	0.000187374	81.799	2	VDQICHK(1)NSIK	-2.5435	3	0.922836		1.3934	0.683769	0.989068	0.96626	1.04241	1.00226	0.933		1.337	0.682	1.433
Q9P2T1	291	K	GMP reductase 2 OS=Homo sapiens OX=9606 GN=GMPR2 PE=1 SV=1	GMPR2	1	1.01289e-05	115.04	2	ASEGK(1)TVEVPFK	-0.22174	4	0.828001	0.763899	1.29885	1.10925	0.997643	0.952921	1.04626	1.00317	0.83	0.802	1.241	1.106	1.437	0.0570803
Q15075	294	K	Early endosome antigen 1 OS=Homo sapiens OX=9606 GN=EEA1 PE=1 SV=2	EEA1	1	0.00521549	67.548	2	LK(1)SSVNELTQK	-1.148	3	0.79021	1.11875	1.09104		1.04646	1.01555	1.00146	0.936528	0.755	1.102	1.089		1.442
P62937	131	K	Peptidyl-prolyl cis-trans isomerase A OS=Homo sapiens OX=9606 GN=PPIA PE=1 SV=2	PPIA	1	0.00274695	81.32	2	HVVFGK(1)VK	-2.7574	4	0.918566	1.06978	1.33788	0.673771	1.18085	1.14041	0.85231	0.82643	0.778	0.938	1.57	0.815	1.443	0.562844
Q15003	637	K	Condensin complex subunit 2 OS=Homo sapiens OX=9606 GN=NCAPH PE=1 SV=3	NCAPH	1	1.87167e-06	85.821	2	IEIHYAK(1)TAK	0.93889	4	0.748426	0.821232	1.25122	1.17912	0.936699	0.993719	1.03426	1.03532	0.799	0.826	1.21	1.139	1.446	0.0659934
Q9H993	40	K	Damage-control phosphatase ARMT1 OS=Homo sapiens OX=9606 GN=ARMT1 PE=1 SV=1	ARMT1	1	0.000430713	109.88	2	HK(1)SEFFEK	0.15861	4	0.803847	0.812581	1.33889	1.04469	0.974028	1.01073	1.03621	0.979031	0.825	0.804	1.292	1.067	1.446	0.116833
Q9UPN9	951	K	E3 ubiquitin-protein ligase TRIM33 OS=Homo sapiens OX=9606 GN=TRIM33 PE=1 SV=3	TRIM33	1	6.75674e-05	131.54	2	K(1)GK(1)TAQGLSPVDQR	-0.54373	7	0.360391	1.34766	0.227712	2.06424	1.15024	1.143	0.843719	0.863036	0.313	1.179	0.27	2.392	1.446	0.570184
Q8WV22	42	K	Non-structural maintenance of chromosomes element 1 homolog OS=Homo sapiens OX=9606 GN=NSMCE1 PE=1 SV=5	NSMCE1	1	0.000375516	58.889	3	LQTHCYK(1)VHDR	-0.86409	2	0.747086		1.25291		0.893647	0.990077	1.03455	1.08172	0.836		1.211		1.449
P19338	116	K	Nucleolin OS=Homo sapiens OX=9606 GN=NCL PE=1 SV=3	NCL	1	5.89052e-05	98.865	2	GATPGK(1)ALVATPGK(1)K	1.3342	5	0.840484	0.867382	1.56417	0.727959	1.04329	1.02629	0.96546	0.964958	0.806	0.845	1.62	0.754	1.451	0.544828
P14618	270	K	Pyruvate kinase PKM OS=Homo sapiens OX=9606 GN=PKM PE=1 SV=4	PKM	1	1.24481e-13	173.07	3	IISK(1)IENHEGVR	1.3729	8	0.638938	1.42045	1.5066	0.434014	1.04164	1.05808	0.960103	0.940174	0.613	1.342	1.569	0.462	1.452	1.07917
P43034	368	K	Platelet-activating factor acetylhydrolase IB subunit beta OS=Homo sapiens OX=9606 GN=PAFAH1B1 PE=1 SV=2	PAFAH1B1	1	0.00625726	66.087	2	VWDYK(1)NK	-0.4695	3	0.800306		1.49641	0.703285	0.911363	0.807933	1.17197	1.10873	0.878		1.277	0.634	1.454
Q96SK2	304	K	Transmembrane protein 209 OS=Homo sapiens OX=9606 GN=TMEM209 PE=1 SV=2	TMEM209	1	9.68944e-05	97.268	2	SQAPCANK(1)DEADLSSK	1.1144	4	0.639481	1.22	1.58552	0.554998	0.981972	1.02853	0.999164	0.990329	0.651	1.186	1.587	0.56	1.455	0.955445
Q9NYF8	421	K	Bcl-2-associated transcription factor 1 OS=Homo sapiens OX=9606 GN=BCLAF1 PE=1 SV=2	BCLAF1	1	2.95557e-26	160.07	2	SVLADQGK(1)SFATASHR	1.6916	8	0.839347	1.11283	1.2977	0.750128	1.10564	1.1835	0.871402	0.83946	0.759	0.94	1.489	0.894	1.456	0.490824
P08559	313	K	Pyruvate dehydrogenase E1 component subunit alpha, somatic form, mitochondrial OS=Homo sapiens OX=9606 GN=PDHA1 PE=1 SV=3	PDHA1	1	4.23667e-10	152.17	2	SK(1)SDPIMLLK	-2.2435	6	0.890833	0.947723	1.12986	1.03159	1.12754	1.08432	0.92688	0.861257	0.79	0.874	1.219	1.198	1.457	0.0834745
P62280	45	K	40S ribosomal protein S11 OS=Homo sapiens OX=9606 GN=RPS11 PE=1 SV=3	RPS11	1	0.000514605	90.761	2	NIGLGFK(1)TPK	-1.1456	4	0.7757	0.977337	1.19742	1.04954	1.10666	0.984351	0.93139	0.9776	0.701	0.993	1.286	1.074	1.458	0.365068
P62826	23	K	GTP-binding nuclear protein Ran OS=Homo sapiens OX=9606 GN=RAN PE=1 SV=3	RAN	1	1.10887e-05	94.507	2	LVLVGDGGTGK(1)TTFVK	0.0039532	4	0.645407	1.35751	1.45496	0.542122	1.05949	1.03513	0.965084	0.940295	0.609	1.311	1.508	0.577	1.458	0.987428
P14550	263	K	Aldo-keto reductase family 1 member A1 OS=Homo sapiens OX=9606 GN=AKR1A1 PE=1 SV=3	AKR1A1	1	0.000498988	99.174	2	VICIPK(1)SITPSR	-0.92297	3		0.620437	1.26188	1.11769	0.983349	0.855803	1.10463	1.05622		0.725	1.142	1.058	1.459
Q9Y262	494	K	Eukaryotic translation initiation factor 3 subunit L OS=Homo sapiens OX=9606 GN=EIF3L PE=1 SV=1	EIF3L	1	0.000262174	72.492	2	IQLLVFK(1)HK	-0.087279	4	0.657404	1.31858	1.62148	0.402539	1.02188	1.05966	0.97958	0.938887	0.643	1.244	1.655	0.429	1.459	1.07992
P07900	632	K	Heat shock protein HSP 90-alpha OS=Homo sapiens OX=9606 GN=HSP90AA1 PE=1 SV=5	HSP90AA1	1	1.0328e-12	142.03	3	K(1)HLEINPDHSIIETLR	1.6226	7	0.700518	1.42466	1.30861	0.566205	1.14364	1.11159	0.886149	0.858625	0.613	1.282	1.477	0.659	1.462	0.916844
Q16851	319	K	UTP--glucose-1-phosphate uridylyltransferase OS=Homo sapiens OX=9606 GN=UGP2 PE=1 SV=5	UGP2	1	0.00401386	57.293	2	AHVDEFK(1)SVSK	2.0017	3	0.805883	1.33206	0.862058		1.13831	1.16081	0.830666	0.870213	0.708	1.148	1.038		1.466
Q9Y2H6	384	K	Fibronectin type-III domain-containing protein 3A OS=Homo sapiens OX=9606 GN=FNDC3A PE=1 SV=4	FNDC3A	1	0.000545304	94.804	2	TK(1)NSLTLQWK	-1.0466	4	0.903829	1.04151	1.02701	1.02766	1.22106	1.09424	0.826735	0.857964	0.74	0.952	1.242	1.198	1.468	0.202306
P12235	166	K	ADP/ATP translocase 1 OS=Homo sapiens OX=9606 GN=SLC25A4 PE=1 SV=4	SLC25A4	1	0.00522992	79.809	2	IFK(1)SDGLR	0.70452	3	0.772055		1.6337	0.594242	0.825744	0.793349	1.18861	1.19229	0.935		1.374	0.498	1.47
Q86WA6	271	K	Valacyclovir hydrolase OS=Homo sapiens OX=9606 GN=BPHL PE=1 SV=1	BPHL	1	1.14576e-08	119.94	3	LHLMPEGK(1)HNLHLR	1.0963	4	0.717417	0.890752	1.33186	1.05997	1.10296	0.865084	1.16936	0.862591	0.65	1.03	1.139	1.229	1.473	0.268436
Q9Y6C9	293	K	Mitochondrial carrier homolog 2 OS=Homo sapiens OX=9606 GN=MTCH2 PE=1 SV=1	MTCH2	1	0.00406088	69.641	2	VPFGK(1)TYCCDLK	-0.81558	5	0.851072	1.4752	1.31909	0.354642	1.25382	1.26111	0.76945	0.71562	0.679	1.17	1.714	0.496	1.474	1.00741
P34932	44	K	Heat shock 70 kDa protein 4 OS=Homo sapiens OX=9606 GN=HSPA4 PE=1 SV=4	HSPA4	1	9.80132e-05	120.65	2	CTPACISFGPK(1)NR	-0.035064	4	0.772693	0.826147	1.62667	0.774487	1.00496	0.962372	1.03149	1.00118	0.769	0.858	1.577	0.774	1.477	0.550265
P14625	142	K	Endoplasmin OS=Homo sapiens OX=9606 GN=HSP90B1 PE=1 SV=1	HSP90B1	1	1.30128e-08	137.4	3	EK(1)NLLHVTDTGVGMTR	-0.048537	8	0.717552	1.11746	1.4625	0.702487	1.06102	1.04465	0.955347	0.938977	0.676	1.07	1.531	0.748	1.482	0.747186
Q05193	393	K	Dynamin-1 OS=Homo sapiens OX=9606 GN=DNM1 PE=1 SV=2	DNM1	1	9.80132e-05	120.65	2	EISYAIK(1)NIHGIR	-0.057276	3	1.16868	1.42159	0.409724		1.79573	1.34019	0.424486	0.439598	0.651	1.061	0.965		1.482
P20618	104	K	Proteasome subunit beta type-1 OS=Homo sapiens OX=9606 GN=PSMB1 PE=1 SV=2	PSMB1	1	0.000908105	118.06	2	MYK(1)HSNNK	0.53929	3	1.06367		1.46678	0.469549	1.02422	1.07323	0.951027	0.951515	1.039		1.542	0.493	1.484
Q13838	191	K	Spliceosome RNA helicase DDX39B OS=Homo sapiens OX=9606 GN=DDX39B PE=1 SV=1	DDX39B	1	6.7557e-09	104.04	2	HIK(1)HFILDECDK	0.082186	9	0.672135	1.19311	1.64108	0.493676	1.01539	1.04616	0.984502	0.953948	0.662	1.14	1.667	0.518	1.486	0.982146
Q9BQE3	311	K	Tubulin alpha-1C chain OS=Homo sapiens OX=9606 GN=TUBA1C PE=1 SV=1	TUBA1C	1	1.18191e-05	114.39	2	HGK(1)YMACCLLYR	-0.26483	4	0.62147	0.932311	1.62872	0.817501	0.94868	0.867453	1.09191	1.09195	0.655	1.075	1.492	0.749	1.488	0.751553
Q00839	387	K	Heterogeneous nuclear ribonucleoprotein U OS=Homo sapiens OX=9606 GN=HNRNPU PE=1 SV=6	HNRNPU	1	8.23198e-27	162.52	2	GIK(1)TCNCETEDYGEK	0.076464	4	0.769341	1.14609	1.56495	0.519616	1.07642	1.13962	0.918049	0.865913	0.715	1.006	1.705	0.6	1.49	0.848718
P16144	834	K	Integrin beta-4 OS=Homo sapiens OX=9606 GN=ITGB4 PE=1 SV=5	ITGB4	1	1.08801e-19	160.98	2	LCTENLLK(1)PDTR	-0.015503	4	0.502986	0.669197	2.00837	0.819447	0.737702	0.709586	1.28157	1.27114	0.682	0.943	1.567	0.645	1.491	0.76544
Q00839	186	K	Heterogeneous nuclear ribonucleoprotein U OS=Homo sapiens OX=9606 GN=HNRNPU PE=1 SV=6	HNRNPU	1	2.48309e-08	96.78	3	EAAGK(1)SSGPTSLFAVTVAPPGAR	0.88361	4	0.74479	1.03548	0.542346	1.67739	1.07642	1.13962	0.918049	0.865913	0.692	0.909	0.591	1.937	1.492	0.605009
Q6ZMG9	92	K	Ceramide synthase 6 OS=Homo sapiens OX=9606 GN=CERS6 PE=1 SV=1	CERS6	1	0.000109363	86.243	2	VFTAITK(1)HPDEK	-0.80402	2	1.01843		0.981566		1.2461	1.17633	0.804116	0.77345	0.817		1.221		1.494
Q9GZR2	24	K	RNA exonuclease 4 OS=Homo sapiens OX=9606 GN=REXO4 PE=1 SV=2	REXO4	1	0.0160166	59.645	2	PGPVK(1)TLTR	0.45113	2		0.737336		1.26266	0.865156	0.932671	1.13429	1.06788		0.791		1.182	1.494
P11142	246	K	Heat shock cognate 71 kDa protein OS=Homo sapiens OX=9606 GN=HSPA8 PE=1 SV=1	HSPA8	1	1.41573e-05	99.174	2	MVNHFIAEFK(1)R	-1.8553	4	0.865139		1.32049	0.81437	0.993638	1.01409	1.01436	0.977908	0.871		1.302	0.833	1.495
Q9NVD7	274	K	Alpha-parvin OS=Homo sapiens OX=9606 GN=PARVA PE=1 SV=1	PARVA	1	7.22111e-14	145.75	2	TLITFVNK(1)HLNK	-1.1673	4	0.724471	1.46258	1.26344	0.549508	1.19942	1.13943	0.847244	0.813899	0.604	1.284	1.491	0.675	1.498	0.917468
P13797	537	K	Plastin-3 OS=Homo sapiens OX=9606 GN=PLS3 PE=1 SV=4	PLS3	1	8.36409e-06	102.57	2	TLSEAGK(1)STSIQSFK	-0.0020101	4	0.460328	0.698296	2.35781	0.48357	0.689905	0.667189	1.33271	1.31019	0.667	1.047	1.769	0.369	1.502	1.08279
Q15428	10	K	Splicing factor 3A subunit 2 OS=Homo sapiens OX=9606 GN=SF3A2 PE=1 SV=2	SF3A2	1	5.38695e-29	187.01	2	PGGK(1)TGSGGVASSSESNR	-0.27264	8	0.716524	0.950567	1.19078	1.14212	0.952612	1.1135	0.984647	0.949241	0.752	0.854	1.209	1.203	1.509	0.0932809
P50995	255	K	Annexin A11 OS=Homo sapiens OX=9606 GN=ANXA11 PE=1 SV=1	ANXA11	1	0.000392705	69.276	2	DLK(1)SELSGNFEK	0.72412	4	0.716357	1.01358	0.764156	1.5059	1.14756	1.02905	0.921619	0.901775	0.624	0.985	0.829	1.67	1.512	0.171165
Q9NR30	668	K	Nucleolar RNA helicase 2 OS=Homo sapiens OX=9606 GN=DDX21 PE=1 SV=5	DDX21	1	0.000199597	55.754	2	EQLGEEIDSK(1)VK	4.494	2	0.92802		1.07198		1.16948	1.10184	0.892411	0.836271	0.794		1.201		1.513
Q92733	250	K	Proline-rich protein PRCC OS=Homo sapiens OX=9606 GN=PRCC PE=1 SV=1	PRCC	1	0.00014842	108.24	2	AAAK(1)SAALQVTK	1.042	4	0.844419	0.959204	1.20605	0.990329	1.08033	1.13215	0.911034	0.876484	0.782	0.847	1.324	1.13	1.514	0.167725
P23193	252	K	Transcription elongation factor A protein 1 OS=Homo sapiens OX=9606 GN=TCEA1 PE=1 SV=2	TCEA1	1	3.23922e-10	150.93	3	EHQMAK(1)TGGTQTDLFTCGK	1.2116	4	0.662331	1.11772	1.68237	0.537586	1.02947	0.965968	1.02204	0.982527	0.643	1.157	1.646	0.547	1.516	0.973117
P41250	477	K	Glycine--tRNA ligase OS=Homo sapiens OX=9606 GN=GARS1 PE=1 SV=3	GARS1	0.999991	0.0105715	51.569	2	ATK(1)VPLVAEKPLK	-0.45765	4	0.651741		1.48595	0.862314	0.815143	0.766805	1.22377	1.19428	0.8		1.214	0.722	1.517
Q9UPN3	1332	K	Microtubule-actin cross-linking factor 1, isoforms 1/2/3/5 OS=Homo sapiens OX=9606 GN=MACF1 PE=1 SV=4	MACF1	1	0.000587589	97.277	2	NQTK(1)LDQCQK	-2.1226	2	0.531773		1.46823		0.720645	0.695148	1.30812	1.27609	0.738		1.122		1.52
Q09472	1794	K	Histone acetyltransferase p300 OS=Homo sapiens OX=9606 GN=EP300 PE=1 SV=2	EP300	1	5.65238e-19	165.02	3	QLIALCCYHAK(1)HCQENK	-3.2574	4	0.911972	1.04496	1.08018	0.962882	1.227	1.11831	0.775612	0.879071	0.743	0.934	1.393	1.095	1.523	0.326286
Q96C86	128	K	m7GpppX diphosphatase OS=Homo sapiens OX=9606 GN=DCPS PE=1 SV=2	DCPS	1	4.09971e-08	106.97	2	QLNDVK(1)TTVVYPATEK	1.6967	6	0.668553	0.796105	1.10163	1.43371	0.943057	0.93287	1.07494	1.04913	0.709	0.853	1.025	1.367	1.524	0.0728211
O95373	119	K	Importin-7 OS=Homo sapiens OX=9606 GN=IPO7 PE=1 SV=1	IPO7	1	2.40163e-07	81.578	4	VQLTTCIHHIIK(1)HDYPSR	-0.49116	4	0.84075	1.17058	0.988671		1.11851	1.18694	0.860926	0.833617	0.752	0.986	1.148		1.527
P05141	272	K	ADP/ATP translocase 2 OS=Homo sapiens OX=9606 GN=SLC25A5 PE=1 SV=7	SLC25A5	1	0.00315366	71.066	2	AFFK(1)GAWSNVLR	-0.61871	3		0.977853	0.652833	1.36931	1.04666	1.02104	0.996866	0.935431		0.958	0.655	1.464	1.528
Q9Y230	9	K	RuvB-like 2 OS=Homo sapiens OX=9606 GN=RUVBL2 PE=1 SV=3	RUVBL2	1	5.40952e-21	173.07	2	ATVTATTK(1)VPEIR	-1.0442	4	0.729758	0.862298	0.729889	1.67806	1.04153	0.995849	1.00187	0.960751	0.701	0.866	0.729	1.747	1.528	0.451975
O94925	164	K	Glutaminase kidney isoform, mitochondrial OS=Homo sapiens OX=9606 GN=GLS PE=1 SV=1	GLS	1	4.24725e-14	132.39	2	FITALK(1)STGLR	-0.51122	5	0.544233	0.727058	1.50976	1.21895	0.774905	0.863629	1.15793	1.20354	0.702	0.842	1.304	1.013	1.53	0.302617
P32969	59	K	60S ribosomal protein L9 OS=Homo sapiens OX=9606 GN=RPL9 PE=1 SV=1	RPL9	1	0.0174479	51.864	2	VDK(1)WWGNR	-1.7202	3	0.879327		1.68317	0.437502	0.882789	0.957877	1.10195	1.05739	0.996		1.527	0.414	1.533
P04181	66	K	Ornithine aminotransferase, mitochondrial OS=Homo sapiens OX=9606 GN=OAT PE=1 SV=1	OAT	1	0.00337204	54.27	2	GK(1)GIYLWDVEGR	-0.73144	2		0.818372		1.18163	1.03613	1.02062	0.982349	0.960904		0.802		1.23	1.534
Q16658	74	K	Fascin OS=Homo sapiens OX=9606 GN=FSCN1 PE=1 SV=3	FSCN1	1	0.000297664	85.813	2	YLAADK(1)DGNVTCER	0.45003	4	0.600359	0.952923	2.0799	0.366821	0.911293	0.847421	1.13602	1.10526	0.659	1.124	1.831	0.332	1.536	1.14269
Q7L2H7	365	K	Eukaryotic translation initiation factor 3 subunit M OS=Homo sapiens OX=9606 GN=EIF3M PE=1 SV=1	EIF3M	1	0.0115462	55.235	2	VK(1)NSLLSLSDT	-0.42229	2	0.878401		1.1216		1.10395	1.0401	0.917147	0.938805	0.796		1.223		1.536
Q93079	13	K	Histone H2B type 1-H OS=Homo sapiens OX=9606 GN=H2BC9 PE=1 SV=3	H2BC9	1	1.22608e-47	207.12	2	SAPAPK(1)K(1)GSK(1)K(1)AVTK	-1.1674	38	0.81728	0.689454	1.2708	1.22247	0.98502	0.935239	1.06439	1.01535	0.83	0.737	1.194	1.204	1.536	0.0897402
Q9HAB8	46	K	Phosphopantothenate--cysteine ligase OS=Homo sapiens OX=9606 GN=PPCS PE=1 SV=2	PPCS	1	1.92894e-05	132.9	2	VVLVTSGGTK(1)VPLEAR	-1.0925	4	0.601364	0.727987	1.28251	1.38814	0.89342	0.836012	1.18389	1.08668	0.673	0.871	1.083	1.277	1.538	0.0657667
Q9UGI8	183	K	Testin OS=Homo sapiens OX=9606 GN=TES PE=1 SV=1	TES	1	1.17989e-05	112.7	2	YK(1)SEALGVGDVK	-0.1005	3	0.805898	0.991355	1.20275		1.05494	0.945128	1.02202	0.97791	0.764	1.049	1.177		1.541
P17987	153	K	T-complex protein 1 subunit alpha OS=Homo sapiens OX=9606 GN=TCP1 PE=1 SV=1	TCP1	1	1.2512e-08	121.86	2	DCLINAAK(1)TSMSSK	-0.52783	4	0.636595	1.05721	1.66997	0.636222	0.98091	0.988942	1.02727	1.00288	0.649	1.069	1.626	0.634	1.549	0.872814
Q9BZZ5	202	K	Apoptosis inhibitor 5 OS=Homo sapiens OX=9606 GN=API5 PE=1 SV=3	API5	1	0.00484024	54.556	2	ILSGLK(1)SLQTVSGR	0.027748	3	0.754688	1.53128	0.714033		1.25145	1.25527	0.763311	0.729963	0.603	1.22	0.935		1.551
P0DMV9	246	K	Heat shock 70 kDa protein 1B OS=Homo sapiens OX=9606 GN=HSPA1B PE=1 SV=1	HSPA1B	1	3.56877e-05	101.48	3	LVNHFVEEFK(1)R	0.21236	3	0.495077		1.60202	0.902907	0.657337	0.666125	1.36974	1.3068	0.753		1.17	0.691	1.554
P62937	31	K	Peptidyl-prolyl cis-trans isomerase A OS=Homo sapiens OX=9606 GN=PPIA PE=1 SV=2	PPIA	1	0.000185502	102.55	2	VPK(1)TAENFR	-0.61259	4	0.920217	0.976124	1.43751	0.666151	1.18085	1.14041	0.85231	0.82643	0.779	0.856	1.687	0.806	1.554	0.556949
Q9BSH4	170	K	Translational activator of cytochrome c oxidase 1 OS=Homo sapiens OX=9606 GN=TACO1 PE=1 SV=1	TACO1	1	8.79909e-05	87.942	2	HILNK(1)NGGVMAVGAR	-0.36098	5		0.599125	1.33747	1.06341	0.916575	0.931062	1.09418	1.05819		0.643	1.222	1.005	1.563
P08238	624	K	Heat shock protein HSP 90-beta OS=Homo sapiens OX=9606 GN=HSP90AB1 PE=1 SV=4	HSP90AB1	1	5.05977e-27	201.65	3	K(1)HLEINPDHPIVETLR	0.12846	5	0.616154	1.22411	1.60706	0.55268	1.02837	1.00587	1.01151	0.954243	0.599	1.217	1.589	0.579	1.564	0.983938
P46776	55	K	60S ribosomal protein L27a OS=Homo sapiens OX=9606 GN=RPL27A PE=1 SV=2	RPL27A	1	0.000210386	79.059	3	YHPGYFGK(1)VGMK	1.9876	5	0.727721	1.09416	1.17812		1.01077	0.942688	1.04657	0.999973	0.72	1.161	1.126		1.564
Q06203	62	K	Amidophosphoribosyltransferase OS=Homo sapiens OX=9606 GN=PPAT PE=1 SV=1	PPAT	1	1.20943e-28	144.55	3	GQESAGIVTSDGSSVPTFK(1)SHK	-0.069979	4	0.702552	0.816542	1.19498	1.28592	1.00126	0.952938	1.05877	0.987031	0.702	0.857	1.129	1.303	1.564	0.0397861
O75717	941	K	WD repeat and HMG-box DNA-binding protein 1 OS=Homo sapiens OX=9606 GN=WDHD1 PE=1 SV=1	WDHD1	1	0.00125156	84.999	2	STNILDNMGK(1)SSK	-1.1978	3	0.872657	0.910446	1.2169		1.07321	1.05069	0.956645	0.919447	0.813	0.867	1.272		1.565
Q9Y277	63	K	Voltage-dependent anion-selective channel protein 3 OS=Homo sapiens OX=9606 GN=VDAC3 PE=1 SV=1	VDAC3	1	2.38079e-76	240.33	2	YK(1)VCNYGLTFTQK	-0.37285	4	0.669266	0.844251	1.07508	1.4114	0.957086	0.994064	1.05206	0.996787	0.699	0.849	1.022	1.416	1.565	0.093076
Q07352	116	K	mRNA decay activator protein ZFP36L1 OS=Homo sapiens OX=9606 GN=ZFP36L1 PE=1 SV=1	ZFP36L1	1	0.00439181	73.637	2	YK(1)TELCR	-1.5235	4	0.404102	0.590706	2.60342	0.40177	0.66296	0.545928	1.50079	1.29032	0.61	1.082	1.735	0.311	1.566	1.15495
Q12931	332	K	Heat shock protein 75 kDa, mitochondrial OS=Homo sapiens OX=9606 GN=TRAP1 PE=1 SV=3	TRAP1	1	4.4619e-05	104.04	3	YTLHYK(1)TDAPLNIR	-0.40058	5	0.53615	1.54133	1.08502	0.8375	1.11471	1.09167	0.916301	0.877324	0.481	1.412	1.184	0.955	1.569	0.804903
Q9BZE1	194	K	39S ribosomal protein L37, mitochondrial OS=Homo sapiens OX=9606 GN=MRPL37 PE=1 SV=2	MRPL37	1	0.0009298	69.276	2	SQILK(1)HPSLAR	-0.065754	3	0.651997	1.08585	1.26215		0.895366	0.927969	1.10513	1.07153	0.728	1.17	1.142		1.569
P13804	226	K	Electron transfer flavoprotein subunit alpha, mitochondrial OS=Homo sapiens OX=9606 GN=ETFA PE=1 SV=1	ETFA	1	0.00325473	58.426	2	GLK(1)SGENFK	-2.0522	3		0.763693	1.32505	0.911258	1.14732	1.12836	0.866955	0.857366		0.677	1.528	1.063	1.57
P62701	134	K	40S ribosomal protein S4, X isoform OS=Homo sapiens OX=9606 GN=RPS4X PE=1 SV=2	RPS4X	1	5.67775e-06	146.37	3	IFVGTK(1)GIPHLVTHDAR	1.647	5	0.651692	0.902901	1.18019	1.26522	1.01278	0.964595	1.01759	1.00503	0.643	0.936	1.16	1.259	1.574	0.206137
Q92973	869	K	Transportin-1 OS=Homo sapiens OX=9606 GN=TNPO1 PE=1 SV=2	TNPO1	1	0.000140179	101.45	3	ILHGFK(1)NQVGDENWR	-1.442	4	0.594416	1.4521	1.40353	0.549955	1.05049	1.12179	0.919049	0.908671	0.566	1.294	1.527	0.605	1.583	0.996114
P07108	55	K	Acyl-CoA-binding protein OS=Homo sapiens OX=9606 GN=DBI PE=1 SV=2	DBI	1	1.39701e-14	133.76	2	AK(1)WDAWNELK	3.1097	4	0.675416	0.95956	0.968124	1.3969	1.01748	1.07284	0.979932	0.929749	0.664	0.894	0.988	1.502	1.584	0.0857099
Q13951	11	K	Core-binding factor subunit beta OS=Homo sapiens OX=9606 GN=CBFB PE=1 SV=2	CBFB	1	0.000125124	74.424	2	SK(1)FENEEFFR	-0.46162	4	0.571327	0.882115	1.37196	1.1746	0.940445	0.893454	1.10139	1.06472	0.608	0.987	1.246	1.103	1.584	0.415735
Q8N465	101	K	D-2-hydroxyglutarate dehydrogenase, mitochondrial OS=Homo sapiens OX=9606 GN=D2HGDH PE=1 SV=3	D2HGDH	1	0.00444363	90.761	2	GCSK(1)VLLRPR	-3.2156	5	0.588942	0.826043	2.23356	0.351455	0.726715	0.875902	0.945785	1.4516	0.81	0.943	2.362	0.242	1.586	1.18512
Q14697	39	K	Neutral alpha-glucosidase AB OS=Homo sapiens OX=9606 GN=GANAB PE=1 SV=3	GANAB	1	5.80882e-14	137.58	2	SNFK(1)TCEESSFCK	0.45055	4	0.528915	0.912869	1.98643	0.571783	0.843318	0.853896	1.16431	1.13847	0.627	1.069	1.706	0.502	1.596	0.997617
Q6P2Q9	609	K	Pre-mRNA-processing-splicing factor 8 OS=Homo sapiens OX=9606 GN=PRPF8 PE=1 SV=2	PRPF8	1	0.000954613	81.163	2	DLK(1)HLIYYR	-0.78165	4	0.56773	1.31849	1.48865	0.625131	1.02877	1.01017	0.994608	0.96645	0.552	1.305	1.497	0.647	1.604	0.976901
Q29RF7	1211	K	Sister chromatid cohesion protein PDS5 homolog A OS=Homo sapiens OX=9606 GN=PDS5A PE=1 SV=1	PDS5A	1	7.18669e-13	135.5	2	IISVTPVK(1)NIDPVK	-0.36248	4	0.742094	1.0105	1.03294	1.21446	1.10405	1.11196	0.90335	0.880647	0.672	0.909	1.143	1.379	1.609	0.0808624
Q96T23	1061	K	Remodeling and spacing factor 1 OS=Homo sapiens OX=9606 GN=RSF1 PE=1 SV=2	RSF1	1	7.13473e-38	186.27	2	GK(1)DISTILDEERK	0.13435	5	0.809397	1.12866	0.841814	1.22013	1.16985	1.23896	0.81829	0.772897	0.692	0.911	1.029	1.579	1.61	0.108042
P29144	1216	K	Tripeptidyl-peptidase 2 OS=Homo sapiens OX=9606 GN=TPP2 PE=1 SV=4	TPP2	1	0.000590148	76.605	2	ENWK(1)NCIQLMK	0.050359	3	1.63708	0.554299		0.80862	1.06879	1.03877	0.960592	0.931848	1.532	0.534		0.868	1.625
Q15185	35	K	Prostaglandin E synthase 3 OS=Homo sapiens OX=9606 GN=PTGES3 PE=1 SV=1	PTGES3	1	0.000156348	113.34	2	SK(1)LTFSCLGGSDNFK	0.14924	4	0.615265	1.43481	1.35031	0.599622	1.16692	0.978731	0.90716	0.947193	0.527	1.466	1.488	0.633	1.628	1.03894
Q92804	268	K	TATA-binding protein-associated factor 2N OS=Homo sapiens OX=9606 GN=TAF15 PE=1 SV=1	TAF15	1	0.00219359	62.454	2	TGK(1)PMINLYTDK	-2.5261	5	0.687185	1.04928	1.05701	1.20653	1.08258	1.11625	0.916537	0.88463	0.635	0.94	1.153	1.364	1.634	0.158001
P42166	17	K	Lamina-associated polypeptide 2, isoform alpha OS=Homo sapiens OX=9606 GN=TMPO PE=1 SV=2	TMPO	1	8.12742e-10	142.73	2	LK(1)SELVANNVTLPAGEQR	0.39852	3	0.63776	1.55396	0.808277		1.12405	1.13662	0.872004	0.86733	0.567	1.367	0.927		1.635
Q8N567	50	K	Zinc finger CCHC domain-containing protein 9 OS=Homo sapiens OX=9606 GN=ZCCHC9 PE=1 SV=2	ZCCHC9	1	0.00171764	54.584	2	LSLK(1)NDAPQAK	0.25432	4	0.693024	0.940011	1.07525	1.29171	1.01943	1.09415	0.943155	0.943261	0.68	0.859	1.14	1.369	1.635	0.0354635
O75663	207	K	TIP41-like protein OS=Homo sapiens OX=9606 GN=TIPRL PE=1 SV=2	TIPRL	1	0.000279794	85.821	3	LYHEADK(1)TYMLR	1.8864	4	0.723531	1.05306	1.22341		0.981394	1.00459	1.01474	0.999279	0.737	1.048	1.206		1.636
Q8NI36	569	K	WD repeat-containing protein 36 OS=Homo sapiens OX=9606 GN=WDR36 PE=1 SV=1	WDR36	1	0.0098332	51.456	2	FWNFK(1)NK	-1.0618	3	0.657336	1.12157	1.2211		0.950673	0.934639	1.07953	1.03516	0.691	1.2	1.131		1.637
P62851	52	K	40S ribosomal protein S25 OS=Homo sapiens OX=9606 GN=RPS25 PE=1 SV=1	RPS25	1	1.14772e-05	110.58	2	LNNLVLFDK(1)ATYDK	-0.92337	4	0.649727	0.808631	0.714019	1.82762	1.0361	0.953452	1.02638	0.984065	0.627	0.848	0.696	1.857	1.65	0.462834
Q8IWS0	173	K	PHD finger protein 6 OS=Homo sapiens OX=9606 GN=PHF6 PE=1 SV=1	PHF6	1	0.00215453	51.531	2	TNFK(1)GLSEDTR	1.5232	3		0.800481	1.26318	0.936341	1.16003	1.14029	0.892703	0.806969		0.702	1.415	1.16	1.652
P32780	240	K	General transcription factor IIH subunit 1 OS=Homo sapiens OX=9606 GN=GTF2H1 PE=1 SV=1	GTF2H1	1	3.30274e-08	85.813	2	LNTGSK(1)DLFAECAK	0.62859	3	0.931918		1.04959	1.0185	1.20462	1.2041	0.820056	0.771227	0.774		1.28	1.321	1.654
Q9UQE7	105	K	Structural maintenance of chromosomes protein 3 OS=Homo sapiens OX=9606 GN=SMC3 PE=1 SV=2	SMC3	1	2.04193e-13	147.72	2	VIGAK(1)K(1)DQYFLDK	2.4433	13	0.6762	1.02543	1.0936	1.20477	1.1158	1.05582	0.93842	0.889957	0.606	0.971	1.165	1.354	1.658	0.225182
P00367	480	K	Glutamate dehydrogenase 1, mitochondrial OS=Homo sapiens OX=9606 GN=GLUD1 PE=1 SV=2	GLUD1	1	4.81286e-07	77.431	3	FGK(1)HGGTIPIVPTAEFQDR	-0.0065855	9	0.49314	1.06638	0.94267	1.49781	1.03772	0.960765	1.02091	0.9806	0.475	1.11	0.923	1.527	1.66	0.241597
O00566	157	K	U3 small nucleolar ribonucleoprotein protein MPP10 OS=Homo sapiens OX=9606 GN=MPHOSPH10 PE=1 SV=2	MPHOSPH10	1	0.00600151	67.881	2	AENSSK(1)SDLR	0.46251	3	0.694658	0.940238	1.3651		0.914219	0.935648	1.08185	1.06828	0.76	1.005	1.262		1.661
Q9BXP5	419	K	Serrate RNA effector molecule homolog OS=Homo sapiens OX=9606 GN=SRRT PE=1 SV=1	SRRT	1	0.000224987	101.48	2	PLHK(1)TCSLFMR	-0.0033413	5	0.785156	1.13558	1.07927		1.11612	1.0891	0.920971	0.873813	0.703	1.043	1.172		1.667
O75027	511	K	Iron-sulfur clusters transporter ABCB7, mitochondrial OS=Homo sapiens OX=9606 GN=ABCB7 PE=1 SV=2	ABCB7	1	1.01107e-06	140.01	2	VAIVGGSGSGK(1)STIVR	0.67374	3	0.741285	0.885386	1.37333		0.946634	1.00822	1.05077	0.994381	0.783	0.878	1.307		1.669
Q8WWQ0	1542	K	PH-interacting protein OS=Homo sapiens OX=9606 GN=PHIP PE=1 SV=2	PHIP	1	4.57421e-05	97.268	2	ANASAIPGK(1)TILENSVK	0.1783	4	0.541357	0.9403	0.972691	1.54565	0.985456	0.984261	1.03719	0.993093	0.549	0.955	0.938	1.556	1.669	0.0338937
P05141	166	K	ADP/ATP translocase 2 OS=Homo sapiens OX=9606 GN=SLC25A5 PE=1 SV=7	SLC25A5	1	0.0113903	56.378	2	IYK(1)SDGIK	0.24678	3	1.13448		1.80407	0.0614537	1.04666	1.02104	0.996866	0.935431	1.084		1.81	0.066	1.67
Q86VP6	620	K	Cullin-associated NEDD8-dissociated protein 1 OS=Homo sapiens OX=9606 GN=CAND1 PE=1 SV=2	CAND1	1	0.011031	69.905	2	LK(1)NEITR	1.8696	2	0.750171		1.24983		1.00822	1.00488	1.00566	0.98124	0.744		1.243		1.671
P40939	644	K	Trifunctional enzyme subunit alpha, mitochondrial OS=Homo sapiens OX=9606 GN=HADHA PE=1 SV=2	HADHA	1	0.00607135	93.467	2	GFYIYQEGVK(1)R	-2.1051	4	0.727553	0.835534	1.28491	1.15201	1.05304	1.00781	0.952192	0.986954	0.691	0.829	1.349	1.167	1.68	0.228968
Q9UKK9	205	K	ADP-sugar pyrophosphatase OS=Homo sapiens OX=9606 GN=NUDT5 PE=1 SV=1	NUDT5	1	9.10379e-05	129.69	2	VYSYALALK(1)HANAK	0.37171	3	0.698127	1.13558	1.16629		1.0099	1.05416	1.00252	0.93341	0.691	1.077	1.163		1.683
P04075	330	K	Fructose-bisphosphate aldolase A OS=Homo sapiens OX=9606 GN=ALDOA PE=1 SV=2	ALDOA	1	0.00246449	109.88	2	AAQEEYVK(1)R	-3.6591	3	0.952811		1.47177	0.575421	1.06865	1.01437	0.974325	0.942658	0.892		1.511	0.61	1.694
Q96N67	1962	K	Dedicator of cytokinesis protein 7 OS=Homo sapiens OX=9606 GN=DOCK7 PE=1 SV=4	DOCK7	1	0.000749773	95.311	2	AHGELHEQFK(1)R	-0.49326	4		0.43038	1.42314	1.14648	0.809087	0.774622	1.19997	1.21632		0.556	1.186	0.943	1.696
O00571	208	K	ATP-dependent RNA helicase DDX3X OS=Homo sapiens OX=9606 GN=DDX3X PE=1 SV=3	DDX3X	1	0.000264681	48.363	3	YTRPTPVQK(1)HAIPIIK	0.69419	4	0.52166	1.27739	1.68112	0.519835	0.97119	0.985238	1.04309	1.00049	0.537	1.297	1.612	0.52	1.701	1.08092
P17844	56	K	Probable ATP-dependent RNA helicase DDX5 OS=Homo sapiens OX=9606 GN=DDX5 PE=1 SV=1	DDX5	1	0.000195464	81.48	3	FEK(1)NFYQEHPDLAR	0.93862	3	0.706789	1.26694	1.02627		1.08126	1.08712	0.921571	0.910049	0.654	1.165	1.114		1.703
P15927	235	K	Replication protein A 32 kDa subunit OS=Homo sapiens OX=9606 GN=RPA2 PE=1 SV=1	RPA2	1	0.000696065	103.76	2	NQLK(1)HMSVSSIK	1.319	3	0.761202	1.08655	1.15225		1.07344	1.03341	0.953405	0.939749	0.709	1.051	1.209		1.705
Q9UJ41	170	K	Rab5 GDP/GTP exchange factor OS=Homo sapiens OX=9606 GN=RABGEF1 PE=1 SV=3	RABGEF1	1	0.00201069	88.921	2	LFLEGMHYK(1)R	-0.58048	4	0.508449	0.796752	1.43489	1.25991	0.921457	0.813678	1.15545	1.10941	0.552	0.979	1.242	1.136	1.705	0.452051
Q9UPN6	41	K	SR-related and CTD-associated factor 8 OS=Homo sapiens OX=9606 GN=SCAF8 PE=1 SV=1	SCAF8	1	2.84496e-09	110.52	2	FYK(1)HVVQSVEK	0.5349	3	0.752979	1.17469	1.07233		1.02767	1.17046	0.85341	0.948458	0.733	1.004	1.257		1.715
P06744	142	K	Glucose-6-phosphate isomerase OS=Homo sapiens OX=9606 GN=GPI PE=1 SV=4	GPI	1	0.000821349	101.82	2	SGDWK(1)GYTGK	-0.97472	3	0.94038		1.30127	0.758351	1.11823	1.09982	0.895997	0.885954	0.841		1.452	0.856	1.727
Q16555	258	K	Dihydropyrimidinase-related protein 2 OS=Homo sapiens OX=9606 GN=DPYSL2 PE=1 SV=1	DPYSL2	1	9.55624e-06	121.71	2	VMSK(1)SSAEVIAQAR	-0.80941	3	0.761627	1.26959	0.968786		1.11829	1.2714	0.823461	0.786851	0.681	0.999	1.176		1.727
Q8NG31	1100	K	Kinetochore scaffold 1 OS=Homo sapiens OX=9606 GN=KNL1 PE=1 SV=3	KNL1	1	2.25087e-13	115.41	2	NDK(1)TIVFSENHK	-0.4631	5	0.649313	0.661207	1.50265	1.18683	0.976093	0.847493	1.1306	1.04581	0.665	0.78	1.329	1.135	1.727	0.222392
P40926	307	K	Malate dehydrogenase, mitochondrial OS=Homo sapiens OX=9606 GN=MDH2 PE=1 SV=3	MDH2	1	5.33687e-06	90.689	2	NLGIGK(1)VSSFEEK	-0.2082	4	0.684032	1.01387	1.23337	1.06873	1.14863	1.0233	0.903057	0.925011	0.596	0.991	1.366	1.155	1.728	0.461041
P42704	1347	K	Leucine-rich PPR motif-containing protein, mitochondrial OS=Homo sapiens OX=9606 GN=LRPPRC PE=1 SV=3	LRPPRC	1	8.92106e-20	153.33	2	ALYEHLTAK(1)NTK	-1.1118	4	0.665202	1.04866	1.48273	0.803408	1.07164	1.08337	0.935669	0.909322	0.621	0.968	1.585	0.884	1.732	0.668945
O60313	792	K	Dynamin-like 120 kDa protein, mitochondrial OS=Homo sapiens OX=9606 GN=OPA1 PE=1 SV=3	OPA1	1	3.63798e-06	87.727	3	TQEQCVHNETK(1)NELEK	0.32487	3	0.665807	1.1234	1.2108		0.972624	1.02068	1.01853	0.988162	0.685	1.101	1.189		1.736
P60900	45	K	Proteasome subunit alpha type-6 OS=Homo sapiens OX=9606 GN=PSMA6 PE=1 SV=1	PSMA6	1	0.00555619	46.068	2	GK(1)DCAVIVTQK	-0.39692	2	0.686912		1.31309		0.936899	0.950625	1.02765	1.08482	0.733		1.278		1.744
P46060	524	K	Ran GTPase-activating protein 1 OS=Homo sapiens OX=9606 GN=RANGAP1 PE=1 SV=1	RANGAP1	1	0.000102181	99.276	2	LLVHMGLLK(1)SEDK	-0.65098	4	0.900228	1.0057	0.920719	1.17335	1.22865	1.23238	0.767663	0.771306	0.733	0.816	1.199	1.521	1.75	0.0921259
Q9Y2S7	129	K	Polymerase delta-interacting protein 2 OS=Homo sapiens OX=9606 GN=POLDIP2 PE=1 SV=1	POLDIP2	1	1.2512e-08	113.34	3	GK(1)THTYYQVLIDAR	-0.59267	7	0.71528	0.831998	1.09005	1.36267	1.03952	1.06337	0.951072	0.946039	0.688	0.782	1.146	1.44	1.753	0.0705695
P22392	124	K	Nucleoside diphosphate kinase B OS=Homo sapiens OX=9606 GN=NME2 PE=1 SV=1	NME2	1	1.3029e-75	220.34	2	NIIHGSDSVK(1)SAEK	0.95761	8	0.678754	0.846252	1.21304	1.26196	1.08696	0.981903	0.982789	0.948345	0.624	0.862	1.234	1.331	1.761	0.174267
P12268	422	K	Inosine-5'-monophosphate dehydrogenase 2 OS=Homo sapiens OX=9606 GN=IMPDH2 PE=1 SV=2	IMPDH2	1	1.51564e-05	73.305	3	GMGSLDAMDK(1)HLSSQNR	0.79565	5	0.669168	1.09248	1.23835		0.975395	0.987222	1.02296	1.01442	0.686	1.107	1.211		1.765
Q12769	833	K	Nuclear pore complex protein Nup160 OS=Homo sapiens OX=9606 GN=NUP160 PE=1 SV=3	NUP160	1	0.00082587	99.589	2	K(1)HIISHLFSQPK	4.4078	3	0.688962	1.34553	0.965512		1.09845	1.18798	0.870954	0.842615	0.627	1.133	1.109		1.769
Q14204	3232	K	Cytoplasmic dynein 1 heavy chain 1 OS=Homo sapiens OX=9606 GN=DYNC1H1 PE=1 SV=5	DYNC1H1	1	1.64632e-05	95.345	2	SQELEVK(1)NAAANDK	0.63177	2	0.644801		1.3552		0.926991	0.923063	1.09402	1.05592	0.696		1.239		1.78
Q7L576	182	K	Cytoplasmic FMR1-interacting protein 1 OS=Homo sapiens OX=9606 GN=CYFIP1 PE=1 SV=1	CYFIP1	1	8.75687e-22	191.24	2	CSVK(1)NDHSAYK	-0.82153	3		0.701577	1.11426	1.18416	1.0776	1.02849	0.933947	0.959953		0.682	1.193	1.234	1.809
P46087	423	K	Probable 28S rRNA (cytosine(4447)-C(5))-methyltransferase OS=Homo sapiens OX=9606 GN=NOP2 PE=1 SV=2	NOP2	1	3.38562e-05	106.93	2	LK(1)SVVGNLHR	-0.62345	3	0.731833		1.50324	0.764927	0.984234	0.88922	1.1161	1.01044	0.744		1.347	0.757	1.81
Q9BXW9	878	K	Fanconi anemia group D2 protein OS=Homo sapiens OX=9606 GN=FANCD2 PE=1 SV=2	FANCD2	1	5.11138e-08	90.376	2	TDGSK(1)TSSSDTLSEEK	-0.87166	3		0.5465	1.36533	1.08817	0.911114	0.959612	1.07524	1.05404		0.57	1.27	1.032	1.811
Q13618	542	K	Cullin-3 OS=Homo sapiens OX=9606 GN=CUL3 PE=1 SV=2	CUL3	1	0.00213576	93.467	2	FYLAK(1)HSGR	-1.8403	3	0.823762	0.945111	1.23113		1.1265	1.04406	0.926797	0.902644	0.731	0.905	1.328		1.817
Q16851	127	K	UTP--glucose-1-phosphate uridylyltransferase OS=Homo sapiens OX=9606 GN=UGP2 PE=1 SV=5	UGP2	1	0.00413398	83.623	2	GPK(1)SLIGVR	0.50403	3	1.0118		1.34794	0.640256	1.13831	1.16081	0.830666	0.870213	0.889		1.623	0.736	1.826
Q8IWA0	466	K	WD repeat-containing protein 75 OS=Homo sapiens OX=9606 GN=WDR75 PE=1 SV=1	WDR75	1	3.23917e-26	126.17	2	SEQPTLVTASK(1)DGYFK	-0.036357	4	0.544444	0.715336	1.1296	1.61062	0.913202	0.916731	1.11127	1.0588	0.596	0.78	1.016	1.521	1.828	0.0947968
Q6PI48	144	K	Aspartate--tRNA ligase, mitochondrial OS=Homo sapiens OX=9606 GN=DARS2 PE=1 SV=1	DARS2	1	7.65864e-05	120.65	2	VK(1)TAELLNACK	-2.9607	3	0.936921		1.35045	0.712627	1.13065	1.03996	0.890623	0.938771	0.829		1.516	0.759	1.829
P14625	168	K	Endoplasmin OS=Homo sapiens OX=9606 GN=HSP90B1 PE=1 SV=1	HSP90B1	1	2.89385e-08	141.87	2	NLGTIAK(1)SGTSEFLNK	-0.99924	3	0.586173	1.44072	0.973102		1.06102	1.04465	0.955347	0.938977	0.552	1.379	1.019		1.846
P22314	68	K	Ubiquitin-like modifier-activating enzyme 1 OS=Homo sapiens OX=9606 GN=UBA1 PE=1 SV=3	UBA1	1	0.000876928	99.174	2	QLYVLGHEAMK(1)R	-1.7143	4	0.555779	0.872944	1.87376	0.697514	0.946826	0.930331	1.05905	1.06379	0.587	0.938	1.769	0.656	1.856	0.881741
P41252	132	K	Isoleucine--tRNA ligase, cytoplasmic OS=Homo sapiens OX=9606 GN=IARS1 PE=1 SV=2	IARS1	1	2.92155e-14	120.65	2	YSAEWK(1)STVSR	0.92522	3	0.696597	0.727763	1.57564		0.917879	0.882379	1.11304	1.08671	0.759	0.825	1.416		1.866
P30876	1143	K	DNA-directed RNA polymerase II subunit RPB2 OS=Homo sapiens OX=9606 GN=POLR2B PE=1 SV=1	POLR2B	1	0.00137599	65.404	2	NK(1)TQISLVR	-0.11698	3	1.07864		1.41432	0.507045	1.1664	1.16491	0.816915	0.851769	0.925		1.731	0.595	1.871
P17987	365	K	T-complex protein 1 subunit alpha OS=Homo sapiens OX=9606 GN=TCP1 PE=1 SV=1	TCP1	1	6.43759e-09	121.71	2	ICDDELILIK(1)NTK	0.39724	4	0.517476	0.931176	1.32915	1.22219	0.98091	0.988942	1.02727	1.00288	0.528	0.942	1.294	1.219	1.872	0.436915
P52943	23	K	Cysteine-rich protein 2 OS=Homo sapiens OX=9606 GN=CRIP2 PE=1 SV=1	CRIP2	1	0.00448451	64.064	2	VSSLGK(1)DWHK	0.67998	2	1.51914		0.480864		1.50602	1.24012	0.253856		1.009		1.894		1.877
Q15233	5	K	Non-POU domain-containing octamer-binding protein OS=Homo sapiens OX=9606 GN=NONO PE=1 SV=4	NONO	1	0.00114058	90.306	2	MQSNK(1)TFNLEK	0.32352	7	0.689626	0.862516	1.11573	1.33212	1.10441	1.06595	0.93312	0.896519	0.624	0.809	1.196	1.486	1.877	0.0301377
P49589	503	K	Cysteine--tRNA ligase, cytoplasmic OS=Homo sapiens OX=9606 GN=CARS1 PE=1 SV=3	CARS1	1	7.43278e-06	86.729	2	TAIHK(1)ALCDNVDTR	-0.98284	4	0.693226	0.818598	1.46413	1.02404	1.07769	1.03113	0.960176	0.931002	0.643	0.794	1.525	1.1	1.878	0.371527
P50416	639	K	Carnitine O-palmitoyltransferase 1, liver isoform OS=Homo sapiens OX=9606 GN=CPT1A PE=1 SV=2	CPT1A	1	0.000488201	74.269	3	LASEK(1)HQHMYR	-1.6438	3	0.781714	1.42587	0.792411		1.31478	1.28953	0.708517	0.687173	0.595	1.106	1.118		1.879
P50990	152	K	T-complex protein 1 subunit theta OS=Homo sapiens OX=9606 GN=CCT8 PE=1 SV=4	CCT8	1	2.13826e-06	130.65	3	AHEILPNLVCCSAK(1)NLR	0.32161	7	0.423808	1.16735	1.17042	1.23842	1.01071	0.970209	1.01763	1.00146	0.419	1.203	1.15	1.237	1.886	0.643574
Q15424	294	K	Scaffold attachment factor B1 OS=Homo sapiens OX=9606 GN=SAFB PE=1 SV=4	SAFB	1	1.6053e-09	146.03	2	ADSLLAVVK(1)R	-0.44813	5	0.603298	0.84354	1.36563	1.18753	1.03443	0.996322	1.02368	0.945566	0.583	0.847	1.334	1.256	1.886	0.301894
P78344	271	K	Eukaryotic translation initiation factor 4 gamma 2 OS=Homo sapiens OX=9606 GN=EIF4G2 PE=1 SV=1	EIF4G2	1	0.000563882	74.849	2	AK(1)SLMDQYFAR	-1.1437	3	0.67064	1.34551	0.983855		1.13277	1.14662	0.880831	0.839778	0.592	1.173	1.117		1.887
P49189	68	K	4-trimethylaminobutyraldehyde dehydrogenase OS=Homo sapiens OX=9606 GN=ALDH9A1 PE=1 SV=3	ALDH9A1	1	0.00504945	52.591	2	IWSQK(1)SGMER	-0.44109	3	0.646414	0.800213	1.55337		0.88757	0.909602	1.1301	1.07273	0.728	0.88	1.375		1.889
Q8IZ83	114	K	Aldehyde dehydrogenase family 16 member A1 OS=Homo sapiens OX=9606 GN=ALDH16A1 PE=1 SV=2	ALDH16A1	1	9.61167e-05	95.311	2	LAEVIQK(1)HQR	1.1047	4	0.487636	0.938681	1.80333	0.770351	0.93575	0.883988	1.117	1.06326	0.521	1.062	1.614	0.725	1.89	0.903286
P13073	87	K	Cytochrome c oxidase subunit 4 isoform 1, mitochondrial OS=Homo sapiens OX=9606 GN=COX4I1 PE=1 SV=1	COX4I1	1	0.00133827	50.297	2	FK(1)ESFAEMNR	3.3453	3	1.05046		1.09818	0.851358	1.30421	1.27896	0.714523	0.702303	0.805		1.537	1.212	1.909
P31689	296	K	DnaJ homolog subfamily A member 1 OS=Homo sapiens OX=9606 GN=DNAJA1 PE=1 SV=2	DNAJA1	1	1.05126e-06	104.86	3	TIVITSHPGQIVK(1)HGDIK	1.7126	3	0.678876	0.975837	1.34529		0.971331	1.07747	1.00656	0.944645	0.699	0.906	1.337		1.913
P31948	373	K	Stress-induced-phosphoprotein 1 OS=Homo sapiens OX=9606 GN=STIP1 PE=1 SV=1	STIP1	1	2.39913e-05	96.313	2	GNECFQK(1)GDYPQAMK	0.39851	3	0.792169	0.621881	1.58595		1.00243	0.974068	1.04488	0.97862	0.79	0.638	1.518		1.922
P06733	5	K	Alpha-enolase OS=Homo sapiens OX=9606 GN=ENO1 PE=1 SV=2	ENO1	1	1.76479e-05	110.22	2	SILK(1)IHAR	-0.11034	8	0.832945	0.803176	1.24546	1.11842	1.13028	1.15974	0.859699	0.850281	0.737	0.693	1.449	1.315	1.932	0.0248878
Q12931	258	K	Heat shock protein 75 kDa, mitochondrial OS=Homo sapiens OX=9606 GN=TRAP1 PE=1 SV=3	TRAP1	1	0.00217633	53.517	2	IIIHLK(1)SDCK	-0.029047	3	0.759528	1.03495	1.20552		1.11471	1.09167	0.916301	0.877324	0.681	0.948	1.316		1.932
P78527	2102	K	DNA-dependent protein kinase catalytic subunit OS=Homo sapiens OX=9606 GN=PRKDC PE=1 SV=3	PRKDC	1	9.15969e-05	73.655	4	HECMAPLTALVK(1)HMHR	1.1504	3	0.579193	1.50646	0.91435		1.11419	1.09519	0.906931	0.883694	0.52	1.376	1.008		1.938
P52747	285	K	Zinc finger protein 143 OS=Homo sapiens OX=9606 GN=ZNF143 PE=1 SV=2	ZNF143	1	0.00160516	90.689	2	AFATGYGLK(1)SHVR	0.97252	3	1.06403	0.555246	1.38072		1.07698	1.20268	0.720342		0.988	0.462	1.917		1.94
P08047	703	K	Transcription factor Sp1 OS=Homo sapiens OX=9606 GN=SP1 PE=1 SV=3	SP1	1	0.00264125	74.424	2	SDHLSK(1)HIK	-1.7614	3	0.895706	0.851322	1.25297		1.20734	1.06739	0.865384	0.859888	0.742	0.798	1.448		1.951
P27348	49	K	14-3-3 protein theta OS=Homo sapiens OX=9606 GN=YWHAQ PE=1 SV=1	YWHAQ	1	1.22836e-27	192.95	2	NLLSVAYK(1)NVVGGR	-0.032884	14	0.543439	0.819704	0.805454	1.8314	1.03007	1.01745	0.993526	0.958954	0.528	0.806	0.811	1.91	1.953	0.30196
P31948	486	K	Stress-induced-phosphoprotein 1 OS=Homo sapiens OX=9606 GN=STIP1 PE=1 SV=1	STIP1	1	0.00163742	81.163	2	HDSPEDVK(1)R	1.9154	3	0.645562	1.03718	1.31726		1.00243	0.974068	1.04488	0.97862	0.644	1.065	1.261		1.958
Q56VL3	41	K	OCIA domain-containing protein 2 OS=Homo sapiens OX=9606 GN=OCIAD2 PE=1 SV=1	OCIAD2	1	0.0037934	58.286	2	AEISK(1)IMR	-1.0521	3	0.527947		1.39548	1.07657	0.835093	0.884192	1.12398	1.15674	0.632		1.242	0.931	1.965
Q96PK6	164	K	RNA-binding protein 14 OS=Homo sapiens OX=9606 GN=RBM14 PE=1 SV=2	RBM14	1	0.00214831	78.157	2	KGPGLAVQSGDK(1)TK	3.164	5	0.958178	0.758016		1.28381	1.08744	1.06433	0.934869	0.91336	0.881	0.712		1.406	1.975
Q9Y263	259	K	Phospholipase A-2-activating protein OS=Homo sapiens OX=9606 GN=PLAA PE=1 SV=2	PLAA	1	0.000920461	69.276	3	IWK(1)HGECAQTIR	0.87533	2	0.618641		1.38136		0.961436	0.88719	1.08718	1.0642	0.643		1.271		1.977
P29144	1187	K	Tripeptidyl-peptidase 2 OS=Homo sapiens OX=9606 GN=TPP2 PE=1 SV=4	TPP2	1	1.98789e-10	129.69	2	VLTFAYK(1)HALVNK	0.042974	3	0.813041	0.736319	1.45064		1.06879	1.03877	0.960592	0.931848	0.761	0.709	1.51		1.984
P52758	101	K	2-iminobutanoate/2-iminopropanoate deaminase OS=Homo sapiens OX=9606 GN=RIDA PE=1 SV=1	RIDA	1	0.0065749	48.157	2	QYFK(1)SNFPAR	0.2636	2	0.878406		1.12159		1.31589	1.11605	0.845693	0.722372	0.668		1.326		1.985
Q00765	29	K	Receptor expression-enhancing protein 5 OS=Homo sapiens OX=9606 GN=REEP5 PE=1 SV=3	REEP5	1	0.000609375	72.038	2	LEAK(1)TGVNR	-3.3806	3	0.74789		1.7108	0.541311	0.889945	0.959068	1.02229	1.1287	0.84		1.674	0.48	1.993
P60174	149	K	Triosephosphate isomerase OS=Homo sapiens OX=9606 GN=TPI1 PE=1 SV=4	TPI1	1	2.53898e-08	128.41	2	VVFEQTK(1)VIADNVK	0.39314	4	0.566629	1.28942	1.71028	0.433677	1.1232	1.03554	0.942568	0.898698	0.504	1.245	1.814	0.483	1.994	1.13896
P09622	445	K	Dihydrolipoyl dehydrogenase, mitochondrial OS=Homo sapiens OX=9606 GN=DLD PE=1 SV=2	DLD	1	0.00356673	74.486	2	ILGQK(1)STDR	-2.8055	3		0.629622	1.33914	1.03124	1.01102	1.1164	0.95913	0.913451		0.564	1.396	1.129	2.002
Q9NX58	46	K	Cell growth-regulating nucleolar protein OS=Homo sapiens OX=9606 GN=LYAR PE=1 SV=2	LYAR	1	0.000308731	96.946	2	DFWGDDYK(1)NHVK	3.7859	3	0.603971	1.35412	1.04191		1.10449	1.09585	0.945101	0.854558	0.547	1.236	1.102		2.015
P05141	105	K	ADP/ATP translocase 2 OS=Homo sapiens OX=9606 GN=SLC25A5 PE=1 SV=7	SLC25A5	1	0.000190219	90.263	2	QIFLGGVDK(1)R	1.4277	2	0.684164		1.31584		1.04666	1.02104	0.996866	0.935431	0.654		1.32		2.018
P34896	386	K	Serine hydroxymethyltransferase, cytosolic OS=Homo sapiens OX=9606 GN=SHMT1 PE=1 SV=1	SHMT1	1	9.26772e-07	95.677	2	VLEACSIACNK(1)NTCPGDR	-0.34415	4	0.584862	0.85028	1.48922	1.07564	1.05433	0.987831	0.96219	0.995651	0.555	0.861	1.548	1.08	2.022	0.536932
Q15370	11	K	Elongin-B OS=Homo sapiens OX=9606 GN=ELOB PE=1 SV=1	ELOB	1	3.24537e-05	117.99	2	HK(1)TTIFTDAK	-0.72253	3	0.728834		1.77616	0.495002	0.924619	0.940334	1.11485	1.0202	0.788		1.593	0.485	2.022
P35579	1099	K	Myosin-9 OS=Homo sapiens OX=9606 GN=MYH9 PE=1 SV=4	MYH9	1	3.74209e-06	112.93	2	VEEEAAQK(1)NMALK	0.55265	3	0.794204	1.14734	1.05846		1.22332	1.19905	0.805358	0.772271	0.649	0.957	1.314		2.025
O94973	117	K	AP-2 complex subunit alpha-2 OS=Homo sapiens OX=9606 GN=AP2A2 PE=1 SV=2	AP2A2	1	3.70836e-09	103.76	2	LINNAIK(1)NDLASR	-1.1676	3	0.858875	1.39903	0.742093		1.39887	1.37101	0.594865	0.635258	0.614	1.02	1.247		2.031
P27635	78	K	60S ribosomal protein L10 OS=Homo sapiens OX=9606 GN=RPL10 PE=1 SV=4	RPL10	1	0.00462039	82.716	2	YMVK(1)SCGK	-1.1778	3	0.633999	1.02249	1.34351		0.982216	0.99713	1.02591	0.994742	0.645	1.025	1.31		2.031
P31689	130	K	DnaJ homolog subfamily A member 1 OS=Homo sapiens OX=9606 GN=DNAJA1 PE=1 SV=2	DNAJA1	1	0.000212866	94.66	2	LALQK(1)NVICDK	0.63703	4	0.468182	1.39151	1.86482	0.275488	0.971331	1.07747	1.00656	0.944645	0.482	1.291	1.853	0.292	2.035	1.25716
Q6NUK1	228	K	Calcium-binding mitochondrial carrier protein SCaMC-1 OS=Homo sapiens OX=9606 GN=SLC25A24 PE=1 SV=2	SLC25A24	1	9.39115e-06	112.7	2	IMMQVHGSK(1)SDK	-0.81698	7	0.386135	0.565913	1.60865	1.4393	0.770099	0.759432	1.27886	1.19161	0.501	0.745	1.258	1.208	2.066	0.30461
Q9BZE4	36	K	GTP-binding protein 4 OS=Homo sapiens OX=9606 GN=GTPBP4 PE=1 SV=3	GTPBP4	1	0.000513514	70.195	3	TPTVIHK(1)HYQIHR	-0.50902	4	0.347009	1.88701	0.76598		0.978604	0.956309	1.04338	1.02171	0.355	1.973	0.734		2.068
Q9UL46	156	K	Proteasome activator complex subunit 2 OS=Homo sapiens OX=9606 GN=PSME2 PE=1 SV=4	PSME2	1	0.000640638	73.891	2	TK(1)VEAFQTTISK	-0.29157	3	0.598678	1.00464	1.39668		0.945754	0.903235	1.06035	1.09066	0.633	1.112	1.317		2.081
Q92620	30	K	Pre-mRNA-splicing factor ATP-dependent RNA helicase PRP16 OS=Homo sapiens OX=9606 GN=DHX38 PE=1 SV=2	DHX38	1	0.000427163	88.734	2	SK(1)SAASEQHVFK	0.64941	3	0.879661		1.5361	0.584242	1.1017	1.08315	0.923105	0.892048	0.798		1.664	0.655	2.085
P46063	637	K	ATP-dependent DNA helicase Q1 OS=Homo sapiens OX=9606 GN=RECQL PE=1 SV=3	RECQL	1	2.2179e-05	121.86	2	AANMLQQSGSK(1)NTGAK	1.217	3	0.631453	0.815144	1.5534		0.938162	0.952488	1.09486	1.01449	0.673	0.856	1.419		2.108
Q15233	198	K	Non-POU domain-containing octamer-binding protein OS=Homo sapiens OX=9606 GN=NONO PE=1 SV=4	NONO	1	5.16714e-05	104.39	2	GIVEFSGK(1)PAAR	-0.43222	4	0.66453	0.777463	1.38503	1.17298	1.10441	1.06595	0.93312	0.896519	0.602	0.729	1.484	1.308	2.13	0.222808
P12268	349	K	Inosine-5'-monophosphate dehydrogenase 2 OS=Homo sapiens OX=9606 GN=IMPDH2 PE=1 SV=2	IMPDH2	1	1.33942e-05	97.084	2	PQATAVYK(1)VSEYAR	-1.0815	3	0.605214	1.03574	1.35905		0.975395	0.987222	1.02296	1.01442	0.62	1.049	1.329		2.144
P21281	403	K	V-type proton ATPase subunit B, brain isoform OS=Homo sapiens OX=9606 GN=ATP6V1B2 PE=1 SV=3	ATP6V1B2	1	0.000988496	59.731	2	LMK(1)SAIGEGMTR	-0.61837	3	0.690817	1.02603	1.28316		1.05439	1.12253	0.90983	0.913247	0.655	0.914	1.41		2.153
P60660	81	K	Myosin light polypeptide 6 OS=Homo sapiens OX=9606 GN=MYL6 PE=1 SV=2	MYL6	1	4.22675e-08	113.86	2	NK(1)DQGTYEDYVEGLR	-0.13848	3		0.96518	0.50566	1.52916	1.17796	1.13193	0.857881	0.832231		0.853	0.589	1.837	2.154
P09874	498	K	Poly [ADP-ribose] polymerase 1 OS=Homo sapiens OX=9606 GN=PARP1 PE=1 SV=4	PARP1	1	0.00819406	64.064	2	GK(1)SGAALSK	-0.7864	2	0.513989		1.48601		0.881105	0.835799	1.17894	1.10415	0.583		1.26		2.161
Q96CM8	182	K	Medium-chain acyl-CoA ligase ACSF2, mitochondrial OS=Homo sapiens OX=9606 GN=ACSF2 PE=1 SV=2	ACSF2	1	0.000275091	107.08	2	QFK(1)TQQYYNVLK	-2.4259	3	0.363465		1.21876	1.41777	0.80744	0.612383	1.24615	1.33403	0.45		0.978	1.063	2.173
Q86VP6	971	K	Cullin-associated NEDD8-dissociated protein 1 OS=Homo sapiens OX=9606 GN=CAND1 PE=1 SV=2	CAND1	1	0.000763735	47.361	2	LK(1)GYLISGSSYAR	0.79494	4	0.534681	0.774418	1.49248	1.19842	1.00822	1.00488	1.00566	0.98124	0.53	0.771	1.484	1.221	2.192	0.392264
[truncated: 1,517 more rows]
