# Supplementary material for: Musashi-2 potentiates colorectal cancer immune infiltration by regulating the post-translational modifications of HMGB1 to promote DCs maturation and migration
Source: Cell Commun Signal. 2024 Feb 12;22:117. doi: 10.1186/s12964-024-01495-z (PMC10863188; doi:10.1186/s12964-024-01495-z)
Supplement: Supplementary file 4 — Additional file 4. [file 12964_2024_1495_MOESM4_ESM.xlsx]

## Sheet: HT29-MSI2
	Reference	PepCount	UniquePepCount	CoverPercent	MW	PI
$1-1	sp|Q9BYK8|HELZ2_HUMAN Helicase with zinc finger domain 2 OS=Homo sapiens GN=HELZ2 PE=1 SV=6	39	37	0.1638	294648	7.36
$2-1	tr|B2ZZ89|B2ZZ89_HUMAN Epididymis luminal protein 102 OS=Homo sapiens GN=SPTBN1 PE=2 SV=1	33	33	0.1616	274606	5.39
$3-1	tr|A0A024R9C1|A0A024R9C1_HUMAN Polyadenylate-binding protein OS=Homo sapiens GN=PABPC1 PE=3 SV=1	67	30	0.3726	70670.1	9.52
$4-1	sp|Q13813|SPTN1_HUMAN Spectrin alpha chain, non-erythrocytic 1 OS=Homo sapiens GN=SPTAN1 PE=1 SV=3	34	30	0.1286	284536	5.22
$5-1	sp|O14744|ANM5_HUMAN Protein arginine N-methyltransferase 5 OS=Homo sapiens GN=PRMT5 PE=1 SV=4	65	29	0.3799	72683	5.88
$6-1	sp|Q9NZB2|F120A_HUMAN Constitutive coactivator of PPAR-gamma-like protein 1 OS=Homo sapiens GN=FAM120A PE=1 SV=2	42	29	0.3104	121886	9.07
$7-1	sp|P52732|KIF11_HUMAN Kinesin-like protein KIF11 OS=Homo sapiens GN=KIF11 PE=1 SV=2	33	28	0.2652	119158	5.47
$8-1	sp|Q15149|PLEC_HUMAN Plectin OS=Homo sapiens GN=PLEC PE=1 SV=3	27	27	0.0685	531784	5.74
$9-1	sp|O00425|IF2B3_HUMAN Insulin-like growth factor 2 mRNA-binding protein 3 OS=Homo sapiens GN=IGF2BP3 PE=1 SV=2	73	26	0.4629	63704.3	8.99
$10-1	tr|A0A024R7L8|A0A024R7L8_HUMAN UPF1 regulator of nonsense transcripts homolog (Yeast), isoform CRA_a OS=Homo sapiens GN=UPF1 PE=4 SV=1	30	25	0.2312	124344	6.18
$11-1	tr|A0A140VK53|A0A140VK53_HUMAN Testicular secretory protein Li 53 OS=Homo sapiens PE=2 SV=1	27	25	0.1235	299612	12.05
$12-1	tr|A7BI36|A7BI36_HUMAN p180/ribosome receptor OS=Homo sapiens GN=RRBP1 PE=2 SV=2	26	25	0.1799	165746	9
$13-1	sp|P52272|HNRPM_HUMAN Heterogeneous nuclear ribonucleoprotein M OS=Homo sapiens GN=HNRNPM PE=1 SV=3	31	24	0.2849	77514.9	8.84
$14-1	tr|Q6IQ30|Q6IQ30_HUMAN Polyadenylate-binding protein OS=Homo sapiens GN=PABPC4 PE=2 SV=1	35	22	0.2848	72359.8	9.38
$15-1	sp|P11142|HSP7C_HUMAN Heat shock cognate 71 kDa protein OS=Homo sapiens GN=HSPA8 PE=1 SV=1	26	21	0.3669	70897.2	5.37
$16-1	sp|O75688|PPM1B_HUMAN Protein phosphatase 1B OS=Homo sapiens GN=PPM1B PE=1 SV=1	44	20	0.4405	52642	4.95
$17-1	tr|F8W930|F8W930_HUMAN Insulin-like growth factor 2 mRNA-binding protein 2 OS=Homo sapiens GN=IGF2BP2 PE=1 SV=1	40	20	0.3669	66785.4	8.48
$18-1	tr|A0A024RD80|A0A024RD80_HUMAN Heat shock protein 90kDa alpha (Cytosolic), class B member 1, isoform CRA_a OS=Homo sapiens GN=HSP90AB1 PE=3 SV=1	28	20	0.2749	83263.2	4.97
$19-1	tr|Q969I0|Q969I0_HUMAN KRT8 protein (Fragment) OS=Homo sapiens GN=KRT8 PE=2 SV=2	27	20	0.5096	41107.6	4.94
$20-1	sp|P02768|ALBU_HUMAN Serum albumin OS=Homo sapiens GN=ALB PE=1 SV=2	26	20	0.3251	69366	5.92
$21-1	tr|A0A024R8A7|A0A024R8A7_HUMAN HCG31253, isoform CRA_a OS=Homo sapiens GN=hCG_31253 PE=4 SV=1	22	20	0.3986	61639.7	8.6
$22-1	tr|X5D7K9|X5D7K9_HUMAN Major vault protein isoform C (Fragment) OS=Homo sapiens GN=MVP PE=2 SV=1	22	20	0.2563	91958.2	5.29
$23-1	tr|B4DUQ1|B4DUQ1_HUMAN cDNA FLJ54552, highly similar to Heterogeneous nuclear ribonucleoprotein K OS=Homo sapiens PE=2 SV=1	51	19	0.4374	48509.9	5.69
$24-1	sp|P14618|KPYM_HUMAN Pyruvate kinase PKM OS=Homo sapiens GN=PKM PE=1 SV=4	24	19	0.4068	57936.2	7.96
$25-1	tr|V9HW65|V9HW65_HUMAN Annexin OS=Homo sapiens GN=HEL-S-270 PE=2 SV=1	27	18	0.4985	38575.5	7.57
$26-1	sp|P25705|ATPA_HUMAN ATP synthase subunit alpha, mitochondrial OS=Homo sapiens GN=ATP5A1 PE=1 SV=1	26	18	0.3128	59749.9	9.16
$27-1	tr|V9HWB4|V9HWB4_HUMAN Epididymis secretory sperm binding protein Li 89n OS=Homo sapiens GN=HEL-S-89n PE=2 SV=1	24	18	0.3012	72332.1	5.07
$28-1	sp|P19338|NUCL_HUMAN Nucleolin OS=Homo sapiens GN=NCL PE=1 SV=3	20	18	0.2225	76613.5	4.6
$29-1	sp|Q08211|DHX9_HUMAN ATP-dependent RNA helicase A OS=Homo sapiens GN=DHX9 PE=1 SV=4	20	18	0.1465	140957	6.41
$30-1	sp|P05023|AT1A1_HUMAN Sodium/potassium-transporting ATPase subunit alpha-1 OS=Homo sapiens GN=ATP1A1 PE=1 SV=1	18	18	0.1926	112895	5.33
$31-1	tr|I6L965|I6L965_HUMAN KRT18 protein (Fragment) OS=Homo sapiens GN=KRT18 PE=2 SV=1	22	17	0.3898	42172.8	5.01
$32-1	tr|A8MXP9|A8MXP9_HUMAN Matrin-3 OS=Homo sapiens GN=MATR3 PE=1 SV=1	21	17	0.1721	99966	5.71
$33-1	sp|Q9HCE1|MOV10_HUMAN Putative helicase MOV-10 OS=Homo sapiens GN=MOV10 PE=1 SV=2	19	17	0.1934	113670	9
$34-1	sp|P0DMV8|HS71A_HUMAN Heat shock 70 kDa protein 1A OS=Homo sapiens GN=HSPA1A PE=1 SV=1	23	16	0.3042	70051.4	5.48
$35-1	sp|Q9Y520|PRC2C_HUMAN Protein PRRC2C OS=Homo sapiens GN=PRRC2C PE=1 SV=4	17	16	0.0566	316907	9.17
$36-1	sp|Q9UKV8|AGO2_HUMAN Protein argonaute-2 OS=Homo sapiens GN=AGO2 PE=1 SV=3	19	15	0.1828	97207	9.32
$37-1	tr|A0A0S2Z428|A0A0S2Z428_HUMAN HCG2039812, isoform CRA_b (Fragment) OS=Homo sapiens GN=KRT6A PE=2 SV=1	19	15	0.2358	60044.2	8.09
$38-1	sp|Q6NXG1|ESRP1_HUMAN Epithelial splicing regulatory protein 1 OS=Homo sapiens GN=ESRP1 PE=1 SV=2	16	15	0.2115	75584.5	6.24
$39-1	tr|A0A024R3X4|A0A024R3X4_HUMAN Heat shock 60kDa protein 1 (Chaperonin), isoform CRA_a OS=Homo sapiens GN=HSPD1 PE=2 SV=1	16	15	0.2932	61053.9	5.7
$40-1	sp|P04843|RPN1_HUMAN Dolichyl-diphosphooligosaccharide--protein glycosyltransferase subunit 1 OS=Homo sapiens GN=RPN1 PE=1 SV=1	15	15	0.2306	68568.6	5.96
$41-1	sp|O60506|HNRPQ_HUMAN Heterogeneous nuclear ribonucleoprotein Q OS=Homo sapiens GN=SYNCRIP PE=1 SV=2	23	14	0.2231	69601.8	8.68
$42-1	sp|Q92841|DDX17_HUMAN Probable ATP-dependent RNA helicase DDX17 OS=Homo sapiens GN=DDX17 PE=1 SV=2	20	14	0.1879	80271.5	8.53
$43-1	sp|Q15208|STK38_HUMAN Serine/threonine-protein kinase 38 OS=Homo sapiens GN=STK38 PE=1 SV=1	19	14	0.2989	54189.6	6.7
$44-1	tr|B4DE59|B4DE59_HUMAN cDNA FLJ60424, highly similar to Junction plakoglobin OS=Homo sapiens PE=2 SV=1	17	14	0.2274	62615.3	5.09
$45-1	sp|Q92945|FUBP2_HUMAN Far upstream element-binding protein 2 OS=Homo sapiens GN=KHSRP PE=1 SV=4	16	14	0.2166	73114.4	6.85
$46-1	tr|B3KX72|B3KX72_HUMAN cDNA FLJ44920 fis, clone BRAMY3011501, highly similar to Heterogeneous nuclear ribonucleoprotein U OS=Homo sapiens PE=2 SV=1	16	14	0.184	83084.1	8.95
$47-1	sp|P48634|PRC2A_HUMAN Protein PRRC2A OS=Homo sapiens GN=PRRC2A PE=1 SV=3	15	14	0.096	228860	9.48
$48-1	sp|Q1KMD3|HNRL2_HUMAN Heterogeneous nuclear ribonucleoprotein U-like protein 2 OS=Homo sapiens GN=HNRNPUL2 PE=1 SV=1	15	14	0.1968	85103.7	4.85
$49-1	sp|Q8WWM7|ATX2L_HUMAN Ataxin-2-like protein OS=Homo sapiens GN=ATXN2L PE=1 SV=2	15	14	0.1767	113372	8.7
$50-1	tr|A0A024R8S5|A0A024R8S5_HUMAN Protein disulfide-isomerase OS=Homo sapiens GN=P4HB PE=2 SV=1	15	14	0.2441	57115.7	4.76
$51-1	sp|P78527|PRKDC_HUMAN DNA-dependent protein kinase catalytic subunit OS=Homo sapiens GN=PRKDC PE=1 SV=3	14	14	0.038	469084	6.75
$52-1	sp|Q96DH6|MSI2H_HUMAN RNA-binding protein Musashi homolog 2 OS=Homo sapiens GN=MSI2 PE=1 SV=1	53	13	0.3811	35196.3	8.62
$53-1	sp|P07437|TBB5_HUMAN Tubulin beta chain OS=Homo sapiens GN=TUBB PE=1 SV=2	33	13	0.3356	49670.3	4.78
$54-1	tr|Q8N6N5|Q8N6N5_HUMAN Tubulin, beta 2C OS=Homo sapiens GN=TUBB2C PE=2 SV=1	32	13	0.3348	49807.4	4.76
$55-1	tr|Q1KLZ0|Q1KLZ0_HUMAN HCG15971, isoform CRA_a OS=Homo sapiens GN=PS1TP5BP1 PE=2 SV=1	28	13	0.3813	41736.3	5.29
$56-1	tr|A0A0S2Z3G9|A0A0S2Z3G9_HUMAN Actinin alpha 4 isoform 1 (Fragment) OS=Homo sapiens GN=ACTN4 PE=2 SV=1	18	13	0.1636	104853	5.27
$57-1	tr|A6NLN1|A6NLN1_HUMAN Polypyrimidine tract binding protein 1, isoform CRA_b OS=Homo sapiens GN=PTBP1 PE=1 SV=4	18	13	0.2372	56509.8	9.39
$58-1	tr|B4DLR3|B4DLR3_HUMAN cDNA FLJ54020, highly similar to Heterogeneous nuclear ribonucleoprotein U OS=Homo sapiens PE=2 SV=1	16	13	0.1594	86859.6	6.07
$59-1	tr|F4ZW64|F4ZW64_HUMAN NF90a OS=Homo sapiens PE=2 SV=1	16	13	0.208	75959.8	7.95
$60-1	tr|A8JZY9|A8JZY9_HUMAN cDNA FLJ78587 OS=Homo sapiens PE=2 SV=1	22	12	0.3149	50135	4.94
$61-1	tr|Q53GA7|Q53GA7_HUMAN Tubulin alpha 6 variant (Fragment) OS=Homo sapiens PE=2 SV=1	21	12	0.3163	49822.7	5
$62-1	tr|A0A024R9W3|A0A024R9W3_HUMAN RNA-binding protein, isoform CRA_d OS=Homo sapiens GN=FLJ20273 PE=4 SV=1	19	12	0.2405	56887.3	5.94
$63-1	sp|P07900|HS90A_HUMAN Heat shock protein HSP 90-alpha OS=Homo sapiens GN=HSP90AA1 PE=1 SV=5	17	12	0.1721	84658.7	4.94
$64-1	sp|O43390|HNRPR_HUMAN Heterogeneous nuclear ribonucleoprotein R OS=Homo sapiens GN=HNRNPR PE=1 SV=1	16	12	0.2022	70942.2	8.23
$65-1	sp|Q9UPQ9|TNR6B_HUMAN Trinucleotide repeat-containing gene 6B protein OS=Homo sapiens GN=TNRC6B PE=1 SV=4	14	12	0.0993	194000	6.31
$66-1	sp|Q14671|PUM1_HUMAN Pumilio homolog 1 OS=Homo sapiens GN=PUM1 PE=1 SV=3	13	12	0.1248	126472	6.35
$67-1	tr|V9HWF4|V9HWF4_HUMAN Phosphoglycerate kinase OS=Homo sapiens GN=HEL-S-68p PE=2 SV=1	13	12	0.2902	44614.2	8.3
$68-1	sp|Q6PKG0|LARP1_HUMAN La-related protein 1 OS=Homo sapiens GN=LARP1 PE=1 SV=2	12	12	0.1113	123509	8.91
$69-1	sp|Q9Y2W1|TR150_HUMAN Thyroid hormone receptor-associated protein 3 OS=Homo sapiens GN=THRAP3 PE=1 SV=2	12	12	0.1215	108664	10.16
$70-1	sp|P68366|TBA4A_HUMAN Tubulin alpha-4A chain OS=Homo sapiens GN=TUBA4A PE=1 SV=1	15	11	0.2813	49923.9	4.95
$71-1	tr|A8K9A4|A8K9A4_HUMAN cDNA FLJ75154, highly similar to Homo sapiens heterogeneous nuclear ribonucleoprotein C (C1/C2), mRNA OS=Homo sapiens PE=2 SV=1	13	11	0.3072	33611.6	5
$72-1	sp|P02545|LMNA_HUMAN Prelamin-A/C OS=Homo sapiens GN=LMNA PE=1 SV=1	12	11	0.1867	74138.6	6.57
$73-1	sp|Q15365|PCBP1_HUMAN Poly(rC)-binding protein 1 OS=Homo sapiens GN=PCBP1 PE=1 SV=2	12	11	0.3483	37497.4	6.66
$74-1	tr|Q53HV1|Q53HV1_HUMAN Ribosomal protein S4, X-linked X isoform variant (Fragment) OS=Homo sapiens PE=2 SV=1	12	11	0.3536	29578.3	10.11
$75-1	sp|P30101|PDIA3_HUMAN Protein disulfide-isomerase A3 OS=Homo sapiens GN=PDIA3 PE=1 SV=4	11	11	0.2495	56781.7	5.98
$76-1	tr|A0A0A0MR66|A0A0A0MR66_HUMAN RNA binding motif protein 10, isoform CRA_d OS=Homo sapiens GN=RBM10 PE=1 SV=1	11	11	0.1286	110365	5.91
$77-1	tr|A0A0F7KYT8|A0A0F7KYT8_HUMAN Fragile X mental retardation autosomal homolog variant p2K OS=Homo sapiens GN=FXR1 PE=2 SV=1	11	11	0.1787	76199	6.4
$78-1	tr|G8JLB6|G8JLB6_HUMAN Heterogeneous nuclear ribonucleoprotein H OS=Homo sapiens GN=HNRNPH1 PE=1 SV=1	19	10	0.25	51229.2	6.33
$79-1	tr|Q0QEN7|Q0QEN7_HUMAN ATP synthase subunit beta (Fragment) OS=Homo sapiens GN=ATP5B PE=2 SV=1	19	10	0.2944	48112.6	4.95
$80-1	sp|P67809|YBOX1_HUMAN Nuclease-sensitive element-binding protein 1 OS=Homo sapiens GN=YBX1 PE=1 SV=3	16	10	0.321	35923.8	9.87
$81-1	sp|P06733|ENOA_HUMAN Alpha-enolase OS=Homo sapiens GN=ENO1 PE=1 SV=2	15	10	0.2581	47168.4	7.01
$82-1	sp|P27348|1433T_HUMAN 14-3-3 protein theta OS=Homo sapiens GN=YWHAQ PE=1 SV=1	14	10	0.4408	27763.9	4.68
$83-1	sp|P34931|HS71L_HUMAN Heat shock 70 kDa protein 1-like OS=Homo sapiens GN=HSPA1L PE=1 SV=2	14	10	0.1825	70374.2	5.76
$84-1	sp|Q06830|PRDX1_HUMAN Peroxiredoxin-1 OS=Homo sapiens GN=PRDX1 PE=1 SV=1	13	10	0.4372	22110.1	8.27
$85-1	tr|Q2TSD0|Q2TSD0_HUMAN Glyceraldehyde-3-phosphate dehydrogenase OS=Homo sapiens PE=2 SV=1	13	10	0.3134	36048.8	8.57
$86-1	tr|B2R894|B2R894_HUMAN Mitochondrial ribosomal protein L38, isoform CRA_b OS=Homo sapiens GN=MRPL38 PE=1 SV=1	12	10	0.2919	40756.5	6.2
$87-1	tr|B7Z4B8|B7Z4B8_HUMAN Heterogeneous nuclear ribonucleoprotein U-like protein 1 OS=Homo sapiens GN=HNRNPUL1 PE=1 SV=1	12	10	0.1265	86121.2	8.93
$88-1	sp|P23458|JAK1_HUMAN Tyrosine-protein kinase JAK1 OS=Homo sapiens GN=JAK1 PE=1 SV=2	11	10	0.0988	133276	7.48
$89-1	tr|E9PK91|E9PK91_HUMAN Bcl-2-associated transcription factor 1 OS=Homo sapiens GN=BCLAF1 PE=1 SV=1	11	10	0.1056	100405	9.95
$90-1	sp|P38646|GRP75_HUMAN Stress-70 protein, mitochondrial OS=Homo sapiens GN=HSPA9 PE=1 SV=2	10	10	0.1826	73679.6	5.87
$91-1	sp|Q06787|FMR1_HUMAN Synaptic functional regulator FMR1 OS=Homo sapiens GN=FMR1 PE=1 SV=1	10	10	0.1456	71173.6	7
$92-1	sp|Q9P2P1|NYNRI_HUMAN Protein NYNRIN OS=Homo sapiens GN=NYNRIN PE=2 SV=3	10	10	0.0638	208364	8.27
$93-1	tr|B2RU06|B2RU06_HUMAN EIF4G1 protein OS=Homo sapiens GN=EIF4G1 PE=2 SV=1	10	10	0.0722	176173	5.27
$94-1	tr|J3KPS3|J3KPS3_HUMAN Fructose-bisphosphate aldolase OS=Homo sapiens GN=ALDOA PE=1 SV=1	10	10	0.288	39817	8.3
$95-1	tr|A0A024R0H7|A0A024R0H7_HUMAN Testis tissue sperm-binding protein Li 44a OS=Homo sapiens GN=WDR77 PE=2 SV=1	49	9	0.3801	36724	5.03
$96-1	sp|Q13509|TBB3_HUMAN Tubulin beta-3 chain OS=Homo sapiens GN=TUBB3 PE=1 SV=2	21	9	0.24	50432.2	4.83
$97-1	sp|P52597|HNRPF_HUMAN Heterogeneous nuclear ribonucleoprotein F OS=Homo sapiens GN=HNRNPF PE=1 SV=3	18	9	0.253	45671.4	5.38
$98-1	sp|P16989|YBOX3_HUMAN Y-box-binding protein 3 OS=Homo sapiens GN=YBX3 PE=1 SV=4	14	9	0.3091	40089.4	9.77
$99-1	tr|B4DY09|B4DY09_HUMAN Interleukin enhancer-binding factor 2 OS=Homo sapiens GN=ILF2 PE=1 SV=1	14	9	0.2756	38910	4.91
$100-1	tr|J3KTL2|J3KTL2_HUMAN Serine/arginine-rich-splicing factor 1 OS=Homo sapiens GN=SRSF1 PE=1 SV=1	14	9	0.3557	28328.8	10.09
$101-1	sp|P17844|DDX5_HUMAN Probable ATP-dependent RNA helicase DDX5 OS=Homo sapiens GN=DDX5 PE=1 SV=1	13	9	0.1466	69147.3	9.06
$102-1	sp|P22626|ROA2_HUMAN Heterogeneous nuclear ribonucleoproteins A2/B1 OS=Homo sapiens GN=HNRNPA2B1 PE=1 SV=2	13	9	0.2436	37429.2	8.97
$103-1	sp|Q5VTE0|EF1A3_HUMAN Putative elongation factor 1-alpha-like 3 OS=Homo sapiens GN=EEF1A1P5 PE=5 SV=1	13	9	0.197	50184.4	9.15
$104-1	tr|B5BU24|B5BU24_HUMAN 14-3-3 protein beta/alpha OS=Homo sapiens GN=YWHAB PE=2 SV=1	13	9	0.4065	28112.2	4.76
$105-1	sp|P23396|RS3_HUMAN 40S ribosomal protein S3 OS=Homo sapiens GN=RPS3 PE=1 SV=2	12	9	0.3827	26688	9.68
$106-1	tr|D0PNI1|D0PNI1_HUMAN Epididymis luminal protein 4 OS=Homo sapiens GN=YWHAZ PE=2 SV=1	12	9	0.4082	27744.8	4.73
$107-1	sp|P62820|RAB1A_HUMAN Ras-related protein Rab-1A OS=Homo sapiens GN=RAB1A PE=1 SV=3	11	9	0.3902	22677.5	5.93
$108-1	sp|P60174|TPIS_HUMAN Triosephosphate isomerase OS=Homo sapiens GN=TPI1 PE=1 SV=3	10	9	0.4196	30790.6	5.65
$109-1	tr|Q59F99|Q59F99_HUMAN Staufen isoform b variant (Fragment) OS=Homo sapiens PE=2 SV=1	10	9	0.1692	64745.6	9.47
$110-1	sp|P07814|SYEP_HUMAN Bifunctional glutamate/proline--tRNA ligase OS=Homo sapiens GN=EPRS PE=1 SV=5	9	9	0.0694	170589	7.02
$111-1	sp|P35579|MYH9_HUMAN Myosin-9 OS=Homo sapiens GN=MYH9 PE=1 SV=4	9	9	0.0551	226530	5.5
$112-1	sp|P37802|TAGL2_HUMAN Transgelin-2 OS=Homo sapiens GN=TAGLN2 PE=1 SV=3	9	9	0.4573	22391.2	8.41
$113-1	sp|P37837|TALDO_HUMAN Transaldolase OS=Homo sapiens GN=TALDO1 PE=1 SV=2	9	9	0.2374	37539.7	6.36
$114-1	sp|P51116|FXR2_HUMAN Fragile X mental retardation syndrome-related protein 2 OS=Homo sapiens GN=FXR2 PE=1 SV=2	9	9	0.1724	74222.4	5.95
$115-1	sp|Q7Z406|MYH14_HUMAN Myosin-14 OS=Homo sapiens GN=MYH14 PE=1 SV=2	9	9	0.0617	227868	5.52
$116-1	tr|A0A024R321|A0A024R321_HUMAN Filamin B, beta (Actin binding protein 278), isoform CRA_a OS=Homo sapiens GN=FLNB PE=4 SV=1	9	9	0.045	280486	5.62
$117-1	tr|A0A0S2Z4G4|A0A0S2Z4G4_HUMAN Tropomyosin 3 isoform 1 (Fragment) OS=Homo sapiens GN=TPM3 PE=2 SV=1	9	9	0.3589	29032.3	4.75
$118-1	tr|B4DDM5|B4DDM5_HUMAN cDNA FLJ53298, highly similar to Peroxisomal multifunctional enzyme type 2 OS=Homo sapiens PE=2 SV=1	9	9	0.145	77426.8	8.84
$119-1	sp|Q15717|ELAV1_HUMAN ELAV-like protein 1 OS=Homo sapiens GN=ELAVL1 PE=1 SV=2	21	8	0.2699	36091.5	9.23
$120-1	sp|P55795|HNRH2_HUMAN Heterogeneous nuclear ribonucleoprotein H2 OS=Homo sapiens GN=HNRNPH2 PE=1 SV=1	14	8	0.2004	49263	5.89
$121-1	sp|P30050|RL12_HUMAN 60S ribosomal protein L12 OS=Homo sapiens GN=RPL12 PE=1 SV=1	12	8	0.4667	17818.4	9.48
$122-1	sp|P14923|PLAK_HUMAN Junction plakoglobin OS=Homo sapiens GN=JUP PE=1 SV=3	11	8	0.1262	81743.9	5.75
$123-1	sp|P31947|1433S_HUMAN 14-3-3 protein sigma OS=Homo sapiens GN=SFN PE=1 SV=1	11	8	0.2984	27773.8	4.68
$124-1	tr|Q2NLC9|Q2NLC9_HUMAN PURA protein (Fragment) OS=Homo sapiens GN=PURA PE=2 SV=1	11	8	0.3167	34166	9.3
$125-1	sp|O95758|PTBP3_HUMAN Polypyrimidine tract-binding protein 3 OS=Homo sapiens GN=PTBP3 PE=1 SV=2	10	8	0.1232	59688.8	9.13
$126-1	sp|Q96QR8|PURB_HUMAN Transcriptional activator protein Pur-beta OS=Homo sapiens GN=PURB PE=1 SV=3	10	8	0.2404	33240.4	5.35
$127-1	sp|P62269|RS18_HUMAN 40S ribosomal protein S18 OS=Homo sapiens GN=RPS18 PE=1 SV=3	9	8	0.4408	17718.5	10.99
$128-1	sp|Q99700|ATX2_HUMAN Ataxin-2 OS=Homo sapiens GN=ATXN2 PE=1 SV=2	9	8	0.0731	140281	9.6
$129-1	tr|A0A0S2Z3L2|A0A0S2Z3L2_HUMAN ATPase Ca++ transporting cardiac muscle slow twitch 2 isoform 1 (Fragment) OS=Homo sapiens GN=ATP2A2 PE=2 SV=1	9	8	0.0825	114756	5.23
$130-1	tr|B4DJI1|B4DJI1_HUMAN L-lactate dehydrogenase OS=Homo sapiens PE=2 SV=1	9	8	0.2426	33592.7	8.66
$131-1	tr|F8WB06|F8WB06_HUMAN Ataxin-2 OS=Homo sapiens GN=ATXN2 PE=1 SV=1	9	8	0.0914	113881	8.96
$132-1	tr|G5EA30|G5EA30_HUMAN CUG triplet repeat, RNA binding protein 1, isoform CRA_c OS=Homo sapiens GN=CELF1 PE=1 SV=1	9	8	0.1323	55142.2	8.64
$133-1	tr|Q5CAQ5|Q5CAQ5_HUMAN Tumor rejection antigen (Gp96) 1 OS=Homo sapiens GN=TRA1 PE=2 SV=1	9	8	0.1072	92338.6	4.77
$134-1	tr|Q5U077|Q5U077_HUMAN L-lactate dehydrogenase OS=Homo sapiens GN=LDHB PE=2 SV=1	9	8	0.2545	36638.1	5.71
$135-1	tr|X5D907|X5D907_HUMAN Fragile X mental retardation 1 isoform C (Fragment) OS=Homo sapiens GN=FMR1 PE=2 SV=1	9	8	0.1347	66969.9	6.77
$136-1	sp|P55060|XPO2_HUMAN Exportin-2 OS=Homo sapiens GN=CSE1L PE=1 SV=3	8	8	0.0824	110415	5.51
$137-1	sp|Q01804|OTUD4_HUMAN OTU domain-containing protein 4 OS=Homo sapiens GN=OTUD4 PE=1 SV=4	8	8	0.0808	124043	6.25
$138-1	tr|A0A024R473|A0A024R473_HUMAN Mitochondrial ribosomal protein L44, isoform CRA_a OS=Homo sapiens GN=MRPL44 PE=4 SV=1	8	8	0.2018	37534.9	8.65
$139-1	tr|A0A0K0K1H9|A0A0K0K1H9_HUMAN Epididymis secretory protein Li 48 (Fragment) OS=Homo sapiens GN=HEL-S-48 PE=2 SV=1	8	8	0.2253	42895.7	8.73
$140-1	tr|B7ZLD8|B7ZLD8_HUMAN Integrin beta OS=Homo sapiens GN=ITGB4 PE=2 SV=1	8	8	0.0525	195039	5.76
$141-1	tr|B2RCC2|B2RCC2_HUMAN cDNA, FLJ95978, highly similar to Homo sapiens Y box binding protein 2 (YBX2), mRNA OS=Homo sapiens PE=2 SV=1	12	7	0.2308	38525.6	10.8
$142-1	sp|P52815|RM12_HUMAN 39S ribosomal protein L12, mitochondrial OS=Homo sapiens GN=MRPL12 PE=1 SV=2	11	7	0.2828	21347.9	9.05
$143-1	sp|P05388|RLA0_HUMAN 60S acidic ribosomal protein P0 OS=Homo sapiens GN=RPLP0 PE=1 SV=1	9	7	0.3155	34273.1	5.72
$144-1	sp|Q15366|PCBP2_HUMAN Poly(rC)-binding protein 2 OS=Homo sapiens GN=PCBP2 PE=1 SV=1	9	7	0.2329	38579.7	6.33
$145-1	sp|Q9H0U4|RAB1B_HUMAN Ras-related protein Rab-1B OS=Homo sapiens GN=RAB1B PE=1 SV=1	9	7	0.3035	22170.9	5.55
$146-1	tr|B4DE02|B4DE02_HUMAN Annexin OS=Homo sapiens PE=2 SV=1	9	7	0.2277	34458.7	5.65
$147-1	tr|E9PCW0|E9PCW0_HUMAN Prohibitin (Fragment) OS=Homo sapiens GN=PHB PE=1 SV=2	9	7	0.2963	23824	5.98
$148-1	tr|Q53G72|Q53G72_HUMAN B-cell receptor-associated protein 31 variant (Fragment) OS=Homo sapiens PE=2 SV=1	9	7	0.2033	27931.2	8.44
$149-1	tr|Q6FHZ0|Q6FHZ0_HUMAN Malate dehydrogenase OS=Homo sapiens GN=MDH2 PE=2 SV=1	9	7	0.2604	35559	8.92
$150-1	tr|M0R210|M0R210_HUMAN 40S ribosomal protein S16 OS=Homo sapiens GN=RPS16 PE=1 SV=1	8	7	0.4109	14418.8	10.24
$151-1	tr|Q59GX6|Q59GX6_HUMAN DEAD/H (Asp-Glu-Ala-Asp/His) box polypeptide 3 variant (Fragment) OS=Homo sapiens PE=2 SV=1	8	7	0.1039	74578	7.72
$152-1	tr|Q6NZ55|Q6NZ55_HUMAN 60S ribosomal protein L13 OS=Homo sapiens GN=RPL13 PE=2 SV=1	8	7	0.3175	24265.2	11.65
$153-1	sp|P42704|LPPRC_HUMAN Leucine-rich PPR motif-containing protein, mitochondrial OS=Homo sapiens GN=LRPPRC PE=1 SV=3	7	7	0.0502	157903	5.81
$154-1	sp|P49327|FAS_HUMAN Fatty acid synthase OS=Homo sapiens GN=FASN PE=1 SV=3	7	7	0.0239	273423	6.01
$155-1	sp|P55072|TERA_HUMAN Transitional endoplasmic reticulum ATPase OS=Homo sapiens GN=VCP PE=1 SV=4	7	7	0.1017	89320.8	5.14
$156-1	sp|P61604|CH10_HUMAN 10 kDa heat shock protein, mitochondrial OS=Homo sapiens GN=HSPE1 PE=1 SV=2	7	7	0.5686	10931.5	8.89
$157-1	sp|P62280|RS11_HUMAN 40S ribosomal protein S11 OS=Homo sapiens GN=RPS11 PE=1 SV=3	7	7	0.2975	18430.5	10.31
$158-1	sp|Q15084|PDIA6_HUMAN Protein disulfide-isomerase A6 OS=Homo sapiens GN=PDIA6 PE=1 SV=1	7	7	0.2091	48120.7	4.95
$159-1	sp|Q7L2J0|MEPCE_HUMAN 7SK snRNA methylphosphate capping enzyme OS=Homo sapiens GN=MEPCE PE=1 SV=1	7	7	0.135	74354.3	9.62
$160-1	sp|Q7Z417|NUFP2_HUMAN Nuclear fragile X mental retardation-interacting protein 2 OS=Homo sapiens GN=NUFIP2 PE=1 SV=1	7	7	0.1194	76120.2	8.7
$161-1	sp|Q86YZ3|HORN_HUMAN Hornerin OS=Homo sapiens GN=HRNR PE=1 SV=2	7	7	0.0274	282387	10.05
$162-1	sp|Q96HS1|PGAM5_HUMAN Serine/threonine-protein phosphatase PGAM5, mitochondrial OS=Homo sapiens GN=PGAM5 PE=1 SV=2	7	7	0.2076	32004.1	8.88
$163-1	sp|Q9Y2H1|ST38L_HUMAN Serine/threonine-protein kinase 38-like OS=Homo sapiens GN=STK38L PE=1 SV=3	7	7	0.1207	54002.2	6.36
$164-1	tr|A0A0A0MTC4|A0A0A0MTC4_HUMAN Double-stranded RNA-binding protein Staufen homolog 2 OS=Homo sapiens GN=STAU2 PE=1 SV=1	7	7	0.1709	43277.9	9.44
$165-1	tr|B4E0X8|B4E0X8_HUMAN cDNA FLJ61021, highly similar to Far upstream element-binding protein 1 OS=Homo sapiens PE=2 SV=1	7	7	0.1081	66231.1	7.13
$166-1	tr|Q6P0P7|Q6P0P7_HUMAN THRAP3 protein (Fragment) OS=Homo sapiens GN=THRAP3 PE=2 SV=1	7	7	0.2299	41728.9	11.51
$167-1	tr|Q5UGI3|Q5UGI3_HUMAN Ubiquitin C splice variant OS=Homo sapiens GN=UBC PE=2 SV=1	17	6	0.3464	17152.5	7.92
$168-1	tr|H0YEQ8|H0YEQ8_HUMAN Polyadenylate-binding protein 4 (Fragment) OS=Homo sapiens GN=PABPC4 PE=1 SV=1	12	6	0.5179	12477.1	7.95
$169-1	tr|B4DHC4|B4DHC4_HUMAN cDNA FLJ51843, highly similar to 14-3-3 protein gamma OS=Homo sapiens PE=2 SV=1	10	6	0.2667	25656.4	4.84
$170-1	sp|P62937|PPIA_HUMAN Peptidyl-prolyl cis-trans isomerase A OS=Homo sapiens GN=PPIA PE=1 SV=2	9	6	0.3273	18012.3	7.68
$171-1	sp|P14314|GLU2B_HUMAN Glucosidase 2 subunit beta OS=Homo sapiens GN=PRKCSH PE=1 SV=2	7	6	0.1174	59424.8	4.33
$172-1	sp|P27797|CALR_HUMAN Calreticulin OS=Homo sapiens GN=CALR PE=1 SV=1	7	6	0.1487	48141	4.29
$173-1	sp|Q14694|UBP10_HUMAN Ubiquitin carboxyl-terminal hydrolase 10 OS=Homo sapiens GN=USP10 PE=1 SV=2	7	6	0.1015	87132.7	5.19
$174-1	tr|A0A024R3J7|A0A024R3J7_HUMAN HCG2032701, isoform CRA_a OS=Homo sapiens GN=hCG_2032701 PE=4 SV=1	7	6	0.0797	80427.6	7.88
$175-1	tr|F5GY37|F5GY37_HUMAN Prohibitin-2 OS=Homo sapiens GN=PHB2 PE=1 SV=1	7	6	0.221	29723	9.87
$176-1	tr|H0Y9Y4|H0Y9Y4_HUMAN 40S ribosomal protein S3a (Fragment) OS=Homo sapiens GN=RPS3A PE=1 SV=1	7	6	0.25	23528.2	9.86
$177-1	tr|Q53XM7|Q53XM7_HUMAN VAMP (Vesicle-associated membrane protein)-associated protein B and C OS=Homo sapiens GN=VAPB PE=1 SV=1	7	6	0.2387	27228.1	6.85
$178-1	sp|P27824|CALX_HUMAN Calnexin OS=Homo sapiens GN=CANX PE=1 SV=2	6	6	0.1115	67567.5	4.47
$179-1	sp|P30041|PRDX6_HUMAN Peroxiredoxin-6 OS=Homo sapiens GN=PRDX6 PE=1 SV=3	6	6	0.2723	25034.7	6
$180-1	sp|P35606|COPB2_HUMAN Coatomer subunit beta' OS=Homo sapiens GN=COPB2 PE=1 SV=2	6	6	0.0784	102486	5.15
$181-1	sp|P53621|COPA_HUMAN Coatomer subunit alpha OS=Homo sapiens GN=COPA PE=1 SV=2	6	6	0.0458	138344	7.7
$182-1	sp|Q08380|LG3BP_HUMAN Galectin-3-binding protein OS=Homo sapiens GN=LGALS3BP PE=1 SV=1	6	6	0.1197	65330.2	5.13
$183-1	sp|Q12797|ASPH_HUMAN Aspartyl/asparaginyl beta-hydroxylase OS=Homo sapiens GN=ASPH PE=1 SV=3	6	6	0.1201	85861.6	4.92
$184-1	sp|Q15646|OASL_HUMAN 2'-5'-oligoadenylate synthase-like protein OS=Homo sapiens GN=OASL PE=1 SV=2	6	6	0.1381	59225.3	7.96
$185-1	sp|Q92615|LAR4B_HUMAN La-related protein 4B OS=Homo sapiens GN=LARP4B PE=1 SV=3	6	6	0.0921	80551	6.48
$186-1	sp|Q9H074|PAIP1_HUMAN Polyadenylate-binding protein-interacting protein 1 OS=Homo sapiens GN=PAIP1 PE=1 SV=1	6	6	0.1211	53524	4.71
$187-1	sp|Q9H6T0|ESRP2_HUMAN Epithelial splicing regulatory protein 2 OS=Homo sapiens GN=ESRP2 PE=1 SV=1	6	6	0.0839	78400.2	6.27
$188-1	tr|A0A024R4M0|A0A024R4M0_HUMAN 40S ribosomal protein S9 OS=Homo sapiens GN=RPS9 PE=1 SV=1	6	6	0.2784	22591.1	10.66
$189-1	tr|A0A068W6H0|A0A068W6H0_HUMAN Basal cell adhesion molecule (Lutheran blood group) OS=Homo sapiens GN=BCAM PE=4 SV=1	6	6	0.1258	67485.2	5.6
$190-1	tr|A0A140VJQ2|A0A140VJQ2_HUMAN Testicular tissue protein Li 128 OS=Homo sapiens PE=2 SV=1	6	6	0.2046	28399.9	4.56
$191-1	tr|A8K4T9|A8K4T9_HUMAN cDNA FLJ77421, highly similar to Homo sapiens autoantigen p542 mRNA OS=Homo sapiens PE=2 SV=1	6	6	0.1821	30397.7	9.5
$192-1	tr|B2RDN9|B2RDN9_HUMAN cDNA, FLJ96699, highly similar to Homo sapiens thyroid autoantigen 70kDa (Ku antigen) (G22P1), mRNA OS=Homo sapiens PE=2 SV=1	6	6	0.1117	69784.1	6.27
$193-1	tr|B4DE36|B4DE36_HUMAN Glucose-6-phosphate isomerase OS=Homo sapiens PE=2 SV=1	6	6	0.1019	60185.1	8.18
$194-1	tr|B4E0S6|B4E0S6_HUMAN cDNA FLJ55635, highly similar to pre-mRNA-splicing factorATP-dependent RNA helicase DHX15 (EC 3.6.1.-) OS=Homo sapiens PE=2 SV=1	6	6	0.0753	89546.5	7.12
$195-1	tr|B4E2G8|B4E2G8_HUMAN cDNA FLJ54047, highly similar to Alpha-1 catenin (Cadherin-associated protein) OS=Homo sapiens PE=2 SV=1	6	6	0.0819	98383.1	6.02
$196-1	tr|E9PP50|E9PP50_HUMAN Cofilin-1 (Fragment) OS=Homo sapiens GN=CFL1 PE=1 SV=7	6	6	0.2438	17864.5	8.22
$197-1	tr|G3V1V0|G3V1V0_HUMAN Myosin light polypeptide 6 OS=Homo sapiens GN=MYL6 PE=1 SV=1	6	6	0.3478	18037	4.68
$198-1	tr|H0YEN5|H0YEN5_HUMAN 40S ribosomal protein S2 (Fragment) OS=Homo sapiens GN=RPS2 PE=1 SV=1	6	6	0.2769	21153.7	9.86
$199-1	tr|Q5HY54|Q5HY54_HUMAN Filamin-A OS=Homo sapiens GN=FLNA PE=1 SV=1	6	6	0.0295	276547	5.69
$200-1	tr|Q5VX20|Q5VX20_HUMAN 6-phosphofructo-2-kinase/fructose-2,6-bisphosphatase 3 OS=Homo sapiens GN=PFKFB3 PE=1 SV=1	6	6	0.1255	60341.6	8.34
$201-1	tr|Q8WVX7|Q8WVX7_HUMAN Ribosomal protein S19 (Fragment) OS=Homo sapiens PE=2 SV=1	6	6	0.3185	17281.6	10.52
$202-1	tr|A0A024RCA7|A0A024RCA7_HUMAN Ribosomal protein, large, P2, isoform CRA_a OS=Homo sapiens GN=RPLP2 PE=3 SV=1	8	5	0.6	11664.8	4.42
$203-1	tr|B4E3E6|B4E3E6_HUMAN cDNA FLJ58832, highly similar to Heterogeneous nuclear ribonucleoprotein A3 OS=Homo sapiens PE=2 SV=1	8	5	0.1889	34188.8	8.18
$204-1	sp|P09651|ROA1_HUMAN Heterogeneous nuclear ribonucleoprotein A1 OS=Homo sapiens GN=HNRNPA1 PE=1 SV=5	7	5	0.1559	38746.2	9.17
$205-1	sp|Q8N5N7|RM50_HUMAN 39S ribosomal protein L50, mitochondrial OS=Homo sapiens GN=MRPL50 PE=1 SV=2	7	5	0.4051	18324.7	7.73
$206-1	sp|P09001|RM03_HUMAN 39S ribosomal protein L3, mitochondrial OS=Homo sapiens GN=MRPL3 PE=1 SV=1	6	5	0.1379	38632.2	9.52
$207-1	sp|P38159|RBMX_HUMAN RNA-binding motif protein, X chromosome OS=Homo sapiens GN=RBMX PE=1 SV=3	6	5	0.1432	42331.3	10.06
$208-1	sp|P62241|RS8_HUMAN 40S ribosomal protein S8 OS=Homo sapiens GN=RPS8 PE=1 SV=2	6	5	0.3173	24204.9	10.32
$209-1	sp|P84090|ERH_HUMAN Enhancer of rudimentary homolog OS=Homo sapiens GN=ERH PE=1 SV=1	6	5	0.4423	12258.8	5.62
$210-1	sp|Q9P0L0|VAPA_HUMAN Vesicle-associated membrane protein-associated protein A OS=Homo sapiens GN=VAPA PE=1 SV=3	6	5	0.2249	27892.9	8.8
$211-1	sp|Q9Y3I0|RTCB_HUMAN tRNA-splicing ligase RtcB homolog OS=Homo sapiens GN=RTCB PE=1 SV=1	6	5	0.1168	55209.7	6.77
$212-1	sp|Q9Y6Y0|NS1BP_HUMAN Influenza virus NS1A-binding protein OS=Homo sapiens GN=IVNS1ABP PE=1 SV=3	6	5	0.0748	71728.6	5.33
$213-1	tr|A0A087X260|A0A087X260_HUMAN TAR DNA-binding protein 43 OS=Homo sapiens GN=TARDBP PE=1 SV=1	6	5	0.1429	34225.5	6.03
$214-1	sp|O60716|CTND1_HUMAN Catenin delta-1 OS=Homo sapiens GN=CTNND1 PE=1 SV=1	5	5	0.0537	108169	5.86
$215-1	sp|O75874|IDHC_HUMAN Isocitrate dehydrogenase [NADP] cytoplasmic OS=Homo sapiens GN=IDH1 PE=1 SV=2	5	5	0.1353	46658.8	6.53
$216-1	sp|P11216|PYGB_HUMAN Glycogen phosphorylase, brain form OS=Homo sapiens GN=PYGB PE=1 SV=5	5	5	0.0581	96694.8	6.4
$217-1	sp|P13010|XRCC5_HUMAN X-ray repair cross-complementing protein 5 OS=Homo sapiens GN=XRCC5 PE=1 SV=3	5	5	0.0697	82703.6	5.55
$218-1	sp|P23229|ITA6_HUMAN Integrin alpha-6 OS=Homo sapiens GN=ITGA6 PE=1 SV=5	5	5	0.0558	126604	6.21
$219-1	sp|P26641|EF1G_HUMAN Elongation factor 1-gamma OS=Homo sapiens GN=EEF1G PE=1 SV=3	5	5	0.1098	50118.2	6.25
$220-1	sp|P62277|RS13_HUMAN 40S ribosomal protein S13 OS=Homo sapiens GN=RPS13 PE=1 SV=2	5	5	0.298	17222.1	10.53
$221-1	sp|P62633|CNBP_HUMAN Cellular nucleic acid-binding protein OS=Homo sapiens GN=CNBP PE=1 SV=1	5	5	0.2994	19462.6	8
$222-1	sp|P62917|RL8_HUMAN 60S ribosomal protein L8 OS=Homo sapiens GN=RPL8 PE=1 SV=2	5	5	0.1868	28024.3	11.04
$223-1	sp|Q14103|HNRPD_HUMAN Heterogeneous nuclear ribonucleoprotein D0 OS=Homo sapiens GN=HNRNPD PE=1 SV=1	5	5	0.1634	38433.7	7.61
$224-1	sp|Q14247|SRC8_HUMAN Src substrate cortactin OS=Homo sapiens GN=CTTN PE=1 SV=2	5	5	0.1091	61585.4	5.24
$225-1	sp|Q14697|GANAB_HUMAN Neutral alpha-glucosidase AB OS=Homo sapiens GN=GANAB PE=1 SV=3	5	5	0.0551	106873	5.74
$226-1	sp|Q6ZUT6|CO052_HUMAN Uncharacterized protein C15orf52 OS=Homo sapiens GN=C15orf52 PE=1 SV=1	5	5	0.0993	57324.2	9.31
$227-1	sp|Q7Z2W4|ZCCHV_HUMAN Zinc finger CCCH-type antiviral protein 1 OS=Homo sapiens GN=ZC3HAV1 PE=1 SV=3	5	5	0.0754	101430	8.72
$228-1	sp|Q8N983|RM43_HUMAN 39S ribosomal protein L43, mitochondrial OS=Homo sapiens GN=MRPL43 PE=1 SV=1	5	5	0.2186	23430.5	8.97
$229-1	sp|Q9P2J5|SYLC_HUMAN Leucine--tRNA ligase, cytoplasmic OS=Homo sapiens GN=LARS PE=1 SV=2	5	5	0.0578	134465	6.95
$230-1	tr|A0A024R1S8|A0A024R1S8_HUMAN LIM and SH3 protein 1, isoform CRA_b OS=Homo sapiens GN=LASP1 PE=4 SV=1	5	5	0.1992	29716.8	6.61
$231-1	tr|A0A0S2Z4Z0|A0A0S2Z4Z0_HUMAN RNA binding motif protein 14 isoform 1 (Fragment) OS=Homo sapiens GN=RBM14 PE=2 SV=1	5	5	0.0822	69490.8	9.68
$232-1	tr|A0A0U1RQK7|A0A0U1RQK7_HUMAN Eukaryotic translation initiation factor 4 gamma 3 OS=Homo sapiens GN=EIF4G3 PE=1 SV=1	5	5	0.0355	195271	5.46
$233-1	tr|B4DDV4|B4DDV4_HUMAN cDNA FLJ52530, highly similar to Tumor protein D54 OS=Homo sapiens PE=2 SV=1	5	5	0.2739	17176	9.01
$234-1	tr|B4DEF8|B4DEF8_HUMAN cDNA FLJ61100, highly similar to 39S ribosomal protein L45, mitochondrial OS=Homo sapiens PE=2 SV=1	5	5	0.1246	37775.3	9.23
$235-1	tr|E9PJ04|E9PJ04_HUMAN Splicing factor 3B subunit 2 (Fragment) OS=Homo sapiens GN=SF3B2 PE=1 SV=7	5	5	0.1271	38572.5	6.31
$236-1	tr|F1T0A5|F1T0A5_HUMAN PRP31 pre-mRNA processing factor 31 homolog (Yeast), isoform CRA_a OS=Homo sapiens GN=PRPF31 PE=2 SV=1	5	5	0.1002	55455.4	5.63
$237-1	tr|F1T0B3|F1T0B3_HUMAN ATP-dependent RNA helicase DDX1 OS=Homo sapiens GN=DDX1 PE=1 SV=1	5	5	0.0653	73914.5	8.01
$238-1	tr|H0YC42|H0YC42_HUMAN Uncharacterized protein OS=Homo sapiens PE=4 SV=2	5	5	0.2266	31169.8	5.86
$239-1	tr|J3KPF3|J3KPF3_HUMAN 4F2 cell-surface antigen heavy chain OS=Homo sapiens GN=SLC3A2 PE=1 SV=1	5	5	0.0792	68100.2	4.91
$240-1	tr|Q5TZZ9|Q5TZZ9_HUMAN Annexin OS=Homo sapiens GN=ANXA1 PE=2 SV=1	5	5	0.1561	38713.8	6.57
$241-1	tr|Q95IE7|Q95IE7_HUMAN MHC class I antigen (Fragment) OS=Homo sapiens GN=HLA-B PE=3 SV=1	5	5	0.2171	34627	5.73
$242-1	tr|Q9HBB3|Q9HBB3_HUMAN 60S ribosomal protein L6 OS=Homo sapiens PE=2 SV=1	5	5	0.1419	32890.7	10.59
$243-1	tr|H0YAS6|H0YAS6_HUMAN Polyadenylate-binding protein 1 (Fragment) OS=Homo sapiens GN=PABPC1 PE=1 SV=1	8	4	0.1775	17843.2	9.16
$244-1	sp|P60866|RS20_HUMAN 40S ribosomal protein S20 OS=Homo sapiens GN=RPS20 PE=1 SV=1	7	4	0.2605	13372.6	9.95
$245-1	tr|A0A024R578|A0A024R578_HUMAN Mitochondrial ribosomal protein L49, isoform CRA_b OS=Homo sapiens GN=MRPL49 PE=4 SV=1	7	4	0.2651	19197.8	9.47
$246-1	tr|V9HW98|V9HW98_HUMAN Epididymis luminal protein 2 OS=Homo sapiens GN=HEL2 PE=2 SV=1	7	4	0.1608	29173.6	4.63
$247-1	sp|P06703|S10A6_HUMAN Protein S100-A6 OS=Homo sapiens GN=S100A6 PE=1 SV=1	6	4	0.3444	10179.6	5.32
$248-1	sp|P61026|RAB10_HUMAN Ras-related protein Rab-10 OS=Homo sapiens GN=RAB10 PE=1 SV=1	6	4	0.175	22540.7	8.58
$249-1	sp|Q13151|ROA0_HUMAN Heterogeneous nuclear ribonucleoprotein A0 OS=Homo sapiens GN=HNRNPA0 PE=1 SV=1	6	4	0.1377	30840.2	9.34
$250-1	sp|Q9NXV2|KCTD5_HUMAN BTB/POZ domain-containing protein KCTD5 OS=Homo sapiens GN=KCTD5 PE=1 SV=1	6	4	0.2265	26092.3	5.89
$251-1	sp|P13667|PDIA4_HUMAN Protein disulfide-isomerase A4 OS=Homo sapiens GN=PDIA4 PE=1 SV=2	5	4	0.0822	72931.6	4.96
$252-1	sp|P14866|HNRPL_HUMAN Heterogeneous nuclear ribonucleoprotein L OS=Homo sapiens GN=HNRNPL PE=1 SV=2	5	4	0.0679	64132.1	8.46
$253-1	sp|P56192|SYMC_HUMAN Methionine--tRNA ligase, cytoplasmic OS=Homo sapiens GN=MARS PE=1 SV=2	5	4	0.0467	101115	5.82
$254-1	sp|P62753|RS6_HUMAN 40S ribosomal protein S6 OS=Homo sapiens GN=RPS6 PE=1 SV=1	5	4	0.1526	28680.3	10.85
$255-1	sp|Q3MHD2|LSM12_HUMAN Protein LSM12 homolog OS=Homo sapiens GN=LSM12 PE=1 SV=2	5	4	0.2103	21700.5	7.62
$256-1	sp|Q96EL3|RM53_HUMAN 39S ribosomal protein L53, mitochondrial OS=Homo sapiens GN=MRPL53 PE=1 SV=1	5	4	0.3929	12106.7	9.05
$257-1	sp|Q9BYD2|RM09_HUMAN 39S ribosomal protein L9, mitochondrial OS=Homo sapiens GN=MRPL9 PE=1 SV=2	5	4	0.161	30242.9	10.09
$258-1	sp|Q9Y3B7|RM11_HUMAN 39S ribosomal protein L11, mitochondrial OS=Homo sapiens GN=MRPL11 PE=1 SV=1	5	4	0.2344	20682.9	9.91
$259-1	tr|A0A0C4DH44|A0A0C4DH44_HUMAN 60S ribosomal protein L30 OS=Homo sapiens GN=RPL30 PE=1 SV=1	5	4	0.4167	10505.3	9.72
$260-1	tr|J3KQY1|J3KQY1_HUMAN 39S ribosomal protein L22, mitochondrial OS=Homo sapiens GN=MRPL22 PE=1 SV=1	5	4	0.1897	26474.6	9.77
$261-1	tr|K4TZQ2|K4TZQ2_HUMAN MHC class I antigen (Fragment) OS=Homo sapiens GN=HLA-A PE=3 SV=1	5	4	0.1209	31479.5	6
$262-1	tr|Q59EC0|Q59EC0_HUMAN Adenosine deaminase, RNA-specific isoform ADAR-a variant (Fragment) OS=Homo sapiens PE=2 SV=1	5	4	0.0514	137832	8.74
$263-1	tr|V9HW43|V9HW43_HUMAN Epididymis secretory protein Li 102 OS=Homo sapiens GN=HEL-S-102 PE=2 SV=1	5	4	0.2146	22782.2	5.98
$264-1	sp|O75396|SC22B_HUMAN Vesicle-trafficking protein SEC22b OS=Homo sapiens GN=SEC22B PE=1 SV=4	4	4	0.2233	24593	6.43
$265-1	sp|O75947|ATP5H_HUMAN ATP synthase subunit d, mitochondrial OS=Homo sapiens GN=ATP5H PE=1 SV=3	4	4	0.2795	18491	5.21
$266-1	sp|O95831|AIFM1_HUMAN Apoptosis-inducing factor 1, mitochondrial OS=Homo sapiens GN=AIFM1 PE=1 SV=1	4	4	0.0914	66899.8	9.04
$267-1	sp|P07099|HYEP_HUMAN Epoxide hydrolase 1 OS=Homo sapiens GN=EPHX1 PE=1 SV=1	4	4	0.0725	52948.2	6.77
$268-1	sp|P08865|RSSA_HUMAN 40S ribosomal protein SA OS=Homo sapiens GN=RPSA PE=1 SV=4	4	4	0.1627	32853.7	4.79
$269-1	sp|P22695|QCR2_HUMAN Cytochrome b-c1 complex subunit 2, mitochondrial OS=Homo sapiens GN=UQCRC2 PE=1 SV=3	4	4	0.1038	48442.4	8.74
$270-1	sp|P26038|MOES_HUMAN Moesin OS=Homo sapiens GN=MSN PE=1 SV=3	4	4	0.0659	67819.3	6.08
$271-1	sp|P38117|ETFB_HUMAN Electron transfer flavoprotein subunit beta OS=Homo sapiens GN=ETFB PE=1 SV=3	4	4	0.1961	27843.3	8.25
$272-1	sp|P46779|RL28_HUMAN 60S ribosomal protein L28 OS=Homo sapiens GN=RPL28 PE=1 SV=3	4	4	0.2774	15747.3	12.02
$273-1	sp|P49458|SRP09_HUMAN Signal recognition particle 9 kDa protein OS=Homo sapiens GN=SRP9 PE=1 SV=2	4	4	0.4535	10111.6	7.76
$274-1	sp|Q03393|PTPS_HUMAN 6-pyruvoyl tetrahydrobiopterin synthase OS=Homo sapiens GN=PTS PE=1 SV=1	4	4	0.2276	16385.5	6.2
$275-1	sp|Q15758|AAAT_HUMAN Neutral amino acid transporter B(0) OS=Homo sapiens GN=SLC1A5 PE=1 SV=2	4	4	0.0739	56597.7	5.34
$276-1	sp|Q9H2W6|RM46_HUMAN 39S ribosomal protein L46, mitochondrial OS=Homo sapiens GN=MRPL46 PE=1 SV=1	4	4	0.1577	31704.8	6.55
$277-1	sp|Q9Y224|CN166_HUMAN UPF0568 protein C14orf166 OS=Homo sapiens GN=C14orf166 PE=1 SV=1	4	4	0.1803	28067.7	6.19
$278-1	sp|Q9Y265|RUVB1_HUMAN RuvB-like 1 OS=Homo sapiens GN=RUVBL1 PE=1 SV=1	4	4	0.0965	50227.4	6.02
$279-1	tr|A0A024R1A3|A0A024R1A3_HUMAN Testicular secretory protein Li 63 OS=Homo sapiens GN=UBE1 PE=2 SV=1	4	4	0.0558	117848	5.49
$280-1	tr|A0A024R1Q8|A0A024R1Q8_HUMAN Ribosomal protein L23, isoform CRA_b OS=Homo sapiens GN=RPL23 PE=3 SV=1	4	4	0.35	14865.3	10.51
$281-1	tr|A0A024R3Q3|A0A024R3Q3_HUMAN ADP-ribosylation factor 1, isoform CRA_a OS=Homo sapiens GN=ARF1 PE=3 SV=1	4	4	0.221	20696.5	6.31
$282-1	tr|A0A024R6C9|A0A024R6C9_HUMAN Dihydrolipoamide S-succinyltransferase (E2 component of 2-oxo-glutarate complex), isoform CRA_a OS=Homo sapiens GN=DLST PE=3 SV=1	4	4	0.0861	48754.8	9.1
$283-1	tr|A0A024RDG6|A0A024RDG6_HUMAN Scavenger receptor class B, member 2, isoform CRA_a OS=Homo sapiens GN=SCARB2 PE=3 SV=1	4	4	0.0816	54289.5	5
$284-1	tr|A0A0A0MS51|A0A0A0MS51_HUMAN Gelsolin OS=Homo sapiens GN=GSN PE=1 SV=1	4	4	0.0575	82524.6	5.43
$285-1	tr|A0A0C4DG68|A0A0C4DG68_HUMAN Pumilio homolog 2 (Fragment) OS=Homo sapiens GN=PUM2 PE=1 SV=1	4	4	0.0468	94068.4	7.09
$286-1	tr|A0A0C4DGS5|A0A0C4DGS5_HUMAN Golgi autoantigen, golgin subfamily a, 2, isoform CRA_a OS=Homo sapiens GN=GOLGA2 PE=1 SV=1	4	4	0.0444	111657	4.97
$287-1	tr|A0A0S2KQY6|A0A0S2KQY6_HUMAN MHC class I antigen (Fragment) OS=Homo sapiens GN=HLA-B PE=3 SV=1	4	4	0.1745	32225.3	5.76
$288-1	tr|A0A0S2Z4B3|A0A0S2Z4B3_HUMAN RNA binding motif single stranded interacting protein 1 isoform 2 (Fragment) OS=Homo sapiens GN=RBMS1 PE=2 SV=1	4	4	0.1259	46208.8	9.14
$289-1	tr|A0A0S2Z4N8|A0A0S2Z4N8_HUMAN Vasodilator-stimulated phosphoprotein isoform 2 (Fragment) OS=Homo sapiens GN=VASP PE=2 SV=1	4	4	0.1159	35427.3	9.05
$290-1	tr|A0A158RFU6|A0A158RFU6_HUMAN RAB7, member RAS oncogene family, isoform CRA_a OS=Homo sapiens GN=RAB7A PE=2 SV=1	4	4	0.2029	23489.5	6.4
$291-1	tr|A8MUD9|A8MUD9_HUMAN 60S ribosomal protein L7 OS=Homo sapiens GN=RPL7 PE=1 SV=1	4	4	0.2308	24432.7	10.67
$292-1	tr|A8MX94|A8MX94_HUMAN Glutathione S-transferase P OS=Homo sapiens GN=GSTP1 PE=1 SV=1	4	4	0.2931	19480.2	5.67
$293-1	tr|B2R984|B2R984_HUMAN cDNA, FLJ94268, highly similar to Homo sapiens histone 1, H1e (HIST1H1E), mRNA OS=Homo sapiens PE=2 SV=1	4	4	0.1918	21893	11.03
$294-1	tr|B2RNR6|B2RNR6_HUMAN Zinc finger RNA binding protein OS=Homo sapiens GN=ZFR PE=2 SV=1	4	4	0.0568	117013	9.17
$295-1	tr|B3WFC8|B3WFC8_HUMAN MHC Class I antigen (Fragment) OS=Homo sapiens GN=HLA-A PE=3 SV=1	4	4	0.1722	31780.6	5.42
$296-1	tr|B4DMJ6|B4DMJ6_HUMAN cDNA FLJ50996, highly similar to 60S ribosomal protein L4 OS=Homo sapiens PE=2 SV=1	4	4	0.0845	46011.8	11.36
$297-1	tr|B4DPU3|B4DPU3_HUMAN cDNA FLJ56548, highly similar to Elongation factor 2 OS=Homo sapiens PE=2 SV=1	4	4	0.0654	62849.3	5.77
$298-1	tr|B4DY23|B4DY23_HUMAN cDNA FLJ61188, highly similar to Basigin OS=Homo sapiens PE=2 SV=1	4	4	0.1794	28431.8	5.67
$299-1	tr|B5MCA4|B5MCA4_HUMAN Epithelial cell adhesion molecule OS=Homo sapiens GN=EPCAM PE=1 SV=1	4	4	0.1082	37893	8.77
$300-1	tr|B7Z437|B7Z437_HUMAN cDNA FLJ53435, highly similar to Ezrin OS=Homo sapiens PE=2 SV=1	4	4	0.1002	51266.3	5.81
$301-1	tr|C9K025|C9K025_HUMAN 60S ribosomal protein L35a (Fragment) OS=Homo sapiens GN=RPL35A PE=1 SV=1	4	4	0.3085	10645.2	10.71
$302-1	tr|D6CIC4|D6CIC4_HUMAN MHC class I antigen (Fragment) OS=Homo sapiens GN=HLA-B PE=3 SV=1	4	4	0.1711	34227.6	5.76
$303-1	tr|E7ER77|E7ER77_HUMAN Endoplasmic reticulum metallopeptidase 1 OS=Homo sapiens GN=ERMP1 PE=1 SV=1	4	4	0.0523	93158.6	8.33
$304-1	tr|E9PLA9|E9PLA9_HUMAN Caprin-1 (Fragment) OS=Homo sapiens GN=CAPRIN1 PE=1 SV=1	4	4	0.2204	20235.6	6.77
$305-1	tr|H3BMH2|H3BMH2_HUMAN Ras-related protein Rab-11A (Fragment) OS=Homo sapiens GN=RAB11A PE=4 SV=1	4	4	0.2387	17667.8	7.93
$306-1	tr|H7BZJ3|H7BZJ3_HUMAN Protein disulfide-isomerase A3 (Fragment) OS=Homo sapiens GN=PDIA3 PE=1 SV=1	4	4	0.3984	13519.2	6.79
$307-1	tr|H7C4T5|H7C4T5_HUMAN Muscleblind-like protein 1 (Fragment) OS=Homo sapiens GN=MBNL1 PE=1 SV=1	4	4	0.0973	35709.8	9
$308-1	tr|I3L4Q0|I3L4Q0_HUMAN HCG1818442, isoform CRA_a OS=Homo sapiens GN=FAM195B PE=1 SV=1	4	4	0.3983	12950.4	9.62
$309-1	tr|I7DE59|I7DE59_HUMAN MHC class I antigen (Fragment) OS=Homo sapiens GN=HLA-C PE=3 SV=1	4	4	0.1832	31757.7	5.53
$310-1	tr|J7RE54|J7RE54_HUMAN HLA-A protein (Fragment) OS=Homo sapiens GN=HLA-A PE=3 SV=1	4	4	0.1648	31615.6	5.42
$311-1	tr|K7ELW0|K7ELW0_HUMAN Protein deglycase DJ-1 OS=Homo sapiens GN=PARK7 PE=1 SV=1	4	4	0.2249	17909.7	7.7
$312-1	tr|Q1W4D6|Q1W4D6_HUMAN MHC class I antigen (Fragment) OS=Homo sapiens GN=HLA-A PE=3 SV=1	4	4	0.1685	31596.5	5.82
$313-1	tr|Q59ES3|Q59ES3_HUMAN Solute carrier family 1 (Neutral amino acid transporter), member 5 variant (Fragment) OS=Homo sapiens PE=2 SV=1	4	4	0.0912	57389.6	5.26
$314-1	tr|Q6F3D8|Q6F3D8_HUMAN MHC class I antigen (Fragment) OS=Homo sapiens GN=HLA-B PE=3 SV=1	4	4	0.2051	31722.8	5.95
$315-1	tr|Q6NVC0|Q6NVC0_HUMAN SLC25A5 protein (Fragment) OS=Homo sapiens GN=SLC25A5 PE=2 SV=1	4	4	0.1269	35293.5	9.83
$316-1	tr|Q6P1N4|Q6P1N4_HUMAN IQGAP1 protein (Fragment) OS=Homo sapiens GN=IQGAP1 PE=2 SV=1	4	4	0.052	107538	5.64
$317-1	tr|V9HVX6|V9HVX6_HUMAN Epididymis luminal protein 9 OS=Homo sapiens GN=HEL-9 PE=2 SV=1	4	4	0.0559	54803.2	6.49
$318-1	tr|V9HWE0|V9HWE0_HUMAN Annexin OS=Homo sapiens GN=HEL-S-7 PE=2 SV=1	4	4	0.1125	35936.3	4.94
$319-1	tr|X2L7S8|X2L7S8_HUMAN MHC class I antigen (Fragment) OS=Homo sapiens GN=HLA-A PE=3 SV=1	4	4	0.1905	31853.8	6.11
$320-1	tr|X5D2T3|X5D2T3_HUMAN Ribosomal protein L10 isoform A (Fragment) OS=Homo sapiens GN=RPL10 PE=2 SV=1	4	4	0.1636	24576.6	10.11
$321-1	tr|X5D7E3|X5D7E3_HUMAN Eukaryotic translation initiation factor 4E isoform A (Fragment) OS=Homo sapiens GN=EIF4E PE=2 SV=1	4	4	0.1646	27259.4	6.32
$322-1	sp|Q9NQ50|RM40_HUMAN 39S ribosomal protein L40, mitochondrial OS=Homo sapiens GN=MRPL40 PE=1 SV=1	7	3	0.1602	24490.1	9.62
$323-1	tr|A0A087X1X7|A0A087X1X7_HUMAN Elongation factor 1-delta OS=Homo sapiens GN=EEF1D PE=1 SV=1	5	3	0.0681	69281.6	6.76
$324-1	tr|B7Z5Z9|B7Z5Z9_HUMAN cDNA FLJ51066, highly similar to Ras-related protein Rab-6A OS=Homo sapiens PE=2 SV=1	5	3	0.2222	16617.7	5.37
$325-1	tr|Q9BRL5|Q9BRL5_HUMAN CALM3 protein OS=Homo sapiens PE=1 SV=1	5	3	0.2245	16506.4	4.33
$326-1	sp|O76070|SYUG_HUMAN Gamma-synuclein OS=Homo sapiens GN=SNCG PE=1 SV=2	4	3	0.3622	13330.6	4.89
$327-1	sp|P05161|ISG15_HUMAN Ubiquitin-like protein ISG15 OS=Homo sapiens GN=ISG15 PE=1 SV=5	4	3	0.1758	17887.3	6.83
$328-1	sp|P15531|NDKA_HUMAN Nucleoside diphosphate kinase A OS=Homo sapiens GN=NME1 PE=1 SV=1	4	3	0.2566	17148.5	5.83
$329-1	sp|P22392|NDKB_HUMAN Nucleoside diphosphate kinase B OS=Homo sapiens GN=NME2 PE=1 SV=1	4	3	0.2303	17297.8	8.52
$330-1	sp|P24534|EF1B_HUMAN Elongation factor 1-beta OS=Homo sapiens GN=EEF1B2 PE=1 SV=3	4	3	0.12	24763.4	4.5
$331-1	sp|P25398|RS12_HUMAN 40S ribosomal protein S12 OS=Homo sapiens GN=RPS12 PE=1 SV=3	4	3	0.2197	14514.8	6.81
$332-1	sp|P62851|RS25_HUMAN 40S ribosomal protein S25 OS=Homo sapiens GN=RPS25 PE=1 SV=1	4	3	0.208	13742	10.12
$333-1	sp|Q92804|RBP56_HUMAN TATA-binding protein-associated factor 2N OS=Homo sapiens GN=TAF15 PE=1 SV=1	4	3	0.0557	61829.2	8.04
$334-1	sp|Q9NRX2|RM17_HUMAN 39S ribosomal protein L17, mitochondrial OS=Homo sapiens GN=MRPL17 PE=1 SV=1	4	3	0.1543	20050	10.12
$335-1	tr|A0A087WXM6|A0A087WXM6_HUMAN 60S ribosomal protein L17 (Fragment) OS=Homo sapiens GN=RPL17 PE=3 SV=1	4	3	0.1716	19585.5	10.05
$336-1	tr|A8K9D2|A8K9D2_HUMAN Mitochondrial ribosomal protein L18, isoform CRA_b OS=Homo sapiens GN=MRPL18 PE=1 SV=1	4	3	0.1508	20435.1	9.45
$337-1	tr|B2R5H0|B2R5H0_HUMAN Protein S100 OS=Homo sapiens PE=2 SV=1	4	3	0.181	11724.3	6.56
$338-1	tr|B2R7B5|B2R7B5_HUMAN cDNA, FLJ93365, highly similar to Homo sapiens KH domain containing, RNA binding, signal transduction associated 1 (KHDRBS1), mRNA OS=Homo sapiens PE=2 SV=1	4	3	0.0655	48224.8	8.73
$339-1	tr|D6RD18|D6RD18_HUMAN Heterogeneous nuclear ribonucleoprotein A/B OS=Homo sapiens GN=HNRNPAB PE=1 SV=1	4	3	0.1095	30473.6	7.69
$340-1	sp|O00264|PGRC1_HUMAN Membrane-associated progesterone receptor component 1 OS=Homo sapiens GN=PGRMC1 PE=1 SV=3	3	3	0.1487	21670.9	4.56
$341-1	sp|O14818|PSA7_HUMAN Proteasome subunit alpha type-7 OS=Homo sapiens GN=PSMA7 PE=1 SV=1	3	3	0.1613	27886.5	8.6
$342-1	sp|O15173|PGRC2_HUMAN Membrane-associated progesterone receptor component 2 OS=Homo sapiens GN=PGRMC2 PE=1 SV=1	3	3	0.1031	23818.2	4.76
$343-1	sp|O15397|IPO8_HUMAN Importin-8 OS=Homo sapiens GN=IPO8 PE=1 SV=2	3	3	0.0338	119937	5.04
$344-1	sp|O43175|SERA_HUMAN D-3-phosphoglycerate dehydrogenase OS=Homo sapiens GN=PHGDH PE=1 SV=4	3	3	0.0713	56649.9	6.29
$345-1	sp|O75127|PTCD1_HUMAN Pentatricopeptide repeat-containing protein 1, mitochondrial OS=Homo sapiens GN=PTCD1 PE=1 SV=2	3	3	0.0514	78854.8	8.81
$346-1	sp|O75477|ERLN1_HUMAN Erlin-1 OS=Homo sapiens GN=ERLIN1 PE=1 SV=1	3	3	0.1098	38925.3	7.67
$347-1	sp|P00367|DHE3_HUMAN Glutamate dehydrogenase 1, mitochondrial OS=Homo sapiens GN=GLUD1 PE=1 SV=2	3	3	0.0627	61397.2	7.66
$348-1	sp|P02786|TFR1_HUMAN Transferrin receptor protein 1 OS=Homo sapiens GN=TFRC PE=1 SV=2	3	3	0.0487	84870.3	6.18
$349-1	sp|P05091|ALDH2_HUMAN Aldehyde dehydrogenase, mitochondrial OS=Homo sapiens GN=ALDH2 PE=1 SV=2	3	3	0.0561	56380.7	6.63
$350-1	sp|P05455|LA_HUMAN Lupus La protein OS=Homo sapiens GN=SSB PE=1 SV=2	3	3	0.0686	46836.5	6.68
$351-1	sp|P05556|ITB1_HUMAN Integrin beta-1 OS=Homo sapiens GN=ITGB1 PE=1 SV=2	3	3	0.0313	88414.5	5.27
$352-1	sp|P10599|THIO_HUMAN Thioredoxin OS=Homo sapiens GN=TXN PE=1 SV=3	3	3	0.2286	11737.4	4.82
$353-1	sp|P11413|G6PD_HUMAN Glucose-6-phosphate 1-dehydrogenase OS=Homo sapiens GN=G6PD PE=1 SV=4	3	3	0.0544	59256.1	6.39
$354-1	sp|P13489|RINI_HUMAN Ribonuclease inhibitor OS=Homo sapiens GN=RNH1 PE=1 SV=2	3	3	0.0846	49973	4.71
$355-1	sp|P15924|DESP_HUMAN Desmoplakin OS=Homo sapiens GN=DSP PE=1 SV=3	3	3	0.0108	331770	6.44
$356-1	sp|P18085|ARF4_HUMAN ADP-ribosylation factor 4 OS=Homo sapiens GN=ARF4 PE=1 SV=3	3	3	0.1333	20510.5	6.6
$357-1	sp|P19224|UD16_HUMAN UDP-glucuronosyltransferase 1-6 OS=Homo sapiens GN=UGT1A6 PE=1 SV=2	3	3	0.0545	60750	8.66
$358-1	sp|P23284|PPIB_HUMAN Peptidyl-prolyl cis-trans isomerase B OS=Homo sapiens GN=PPIB PE=1 SV=2	3	3	0.1296	23742.2	9.42
$359-1	sp|P23526|SAHH_HUMAN Adenosylhomocysteinase OS=Homo sapiens GN=AHCY PE=1 SV=4	3	3	0.081	47715.6	5.92
$360-1	sp|P26447|S10A4_HUMAN Protein S100-A4 OS=Homo sapiens GN=S100A4 PE=1 SV=1	3	3	0.2376	11728.4	5.85
$361-1	sp|P30048|PRDX3_HUMAN Thioredoxin-dependent peroxide reductase, mitochondrial OS=Homo sapiens GN=PRDX3 PE=1 SV=3	3	3	0.1016	27692.3	7.68
$362-1	sp|P31150|GDIA_HUMAN Rab GDP dissociation inhibitor alpha OS=Homo sapiens GN=GDI1 PE=1 SV=2	3	3	0.094	50582.2	5
$363-1	sp|P40429|RL13A_HUMAN 60S ribosomal protein L13a OS=Homo sapiens GN=RPL13A PE=1 SV=2	3	3	0.1281	23577	10.94
$364-1	sp|P49411|EFTU_HUMAN Elongation factor Tu, mitochondrial OS=Homo sapiens GN=TUFM PE=1 SV=2	3	3	0.0973	49541	7.26
$365-1	sp|P49748|ACADV_HUMAN Very long-chain specific acyl-CoA dehydrogenase, mitochondrial OS=Homo sapiens GN=ACADVL PE=1 SV=1	3	3	0.055	70389.3	8.92
$366-1	sp|P55011|S12A2_HUMAN Solute carrier family 12 member 2 OS=Homo sapiens GN=SLC12A2 PE=1 SV=1	3	3	0.0338	131446	5.98
$367-1	sp|P56385|ATP5I_HUMAN ATP synthase subunit e, mitochondrial OS=Homo sapiens GN=ATP5I PE=1 SV=2	3	3	0.4058	7933.11	9.34
$368-1	sp|P62263|RS14_HUMAN 40S ribosomal protein S14 OS=Homo sapiens GN=RPS14 PE=1 SV=3	3	3	0.298	16272.5	10.07
$369-1	sp|P62424|RL7A_HUMAN 60S ribosomal protein L7a OS=Homo sapiens GN=RPL7A PE=1 SV=2	3	3	0.1316	29995.2	10.61
$370-1	sp|P62906|RL10A_HUMAN 60S ribosomal protein L10a OS=Homo sapiens GN=RPL10A PE=1 SV=2	3	3	0.129	24831	9.94
$371-1	sp|P67812|SC11A_HUMAN Signal peptidase complex catalytic subunit SEC11A OS=Homo sapiens GN=SEC11A PE=1 SV=1	3	3	0.1285	20625.1	9.48
$372-1	sp|P82932|RT06_HUMAN 28S ribosomal protein S6, mitochondrial OS=Homo sapiens GN=MRPS6 PE=1 SV=3	3	3	0.232	14226.4	9.3
$373-1	sp|P84085|ARF5_HUMAN ADP-ribosylation factor 5 OS=Homo sapiens GN=ARF5 PE=1 SV=2	3	3	0.15	20529.4	6.3
$374-1	sp|Q01105|SET_HUMAN Protein SET OS=Homo sapiens GN=SET PE=1 SV=3	3	3	0.1172	33488.5	4.23
$375-1	sp|Q02413|DSG1_HUMAN Desmoglein-1 OS=Homo sapiens GN=DSG1 PE=1 SV=2	3	3	0.0353	113746	4.9
$376-1	sp|Q09161|NCBP1_HUMAN Nuclear cap-binding protein subunit 1 OS=Homo sapiens GN=NCBP1 PE=1 SV=1	3	3	0.0392	91838.4	5.99
$377-1	sp|Q09666|AHNK_HUMAN Neuroblast differentiation-associated protein AHNAK OS=Homo sapiens GN=AHNAK PE=1 SV=2	3	3	0.0059	629094	5.8
$378-1	sp|Q13200|PSMD2_HUMAN 26S proteasome non-ATPase regulatory subunit 2 OS=Homo sapiens GN=PSMD2 PE=1 SV=3	3	3	0.0507	100199	5.08
$379-1	sp|Q14258|TRI25_HUMAN E3 ubiquitin/ISG15 ligase TRIM25 OS=Homo sapiens GN=TRIM25 PE=1 SV=2	3	3	0.0683	70972.6	8.44
$380-1	sp|Q14974|IMB1_HUMAN Importin subunit beta-1 OS=Homo sapiens GN=KPNB1 PE=1 SV=2	3	3	0.0342	97169.1	4.68
$381-1	sp|Q15005|SPCS2_HUMAN Signal peptidase complex subunit 2 OS=Homo sapiens GN=SPCS2 PE=1 SV=3	3	3	0.1106	25002.5	8.69
$382-1	sp|Q15392|DHC24_HUMAN Delta(24)-sterol reductase OS=Homo sapiens GN=DHCR24 PE=1 SV=2	3	3	0.0581	60100.5	8.42
$383-1	sp|Q16629|SRSF7_HUMAN Serine/arginine-rich splicing factor 7 OS=Homo sapiens GN=SRSF7 PE=1 SV=1	3	3	0.1134	27366.2	11.83
$384-1	sp|Q4G0J3|LARP7_HUMAN La-related protein 7 OS=Homo sapiens GN=LARP7 PE=1 SV=1	3	3	0.0636	66897.9	9.57
$385-1	sp|Q5D862|FILA2_HUMAN Filaggrin-2 OS=Homo sapiens GN=FLG2 PE=1 SV=1	3	3	0.0171	248070	8.45
$386-1	sp|Q6P2E9|EDC4_HUMAN Enhancer of mRNA-decapping protein 4 OS=Homo sapiens GN=EDC4 PE=1 SV=1	3	3	0.0278	151660	5.55
$387-1	sp|Q7Z7H5|TMED4_HUMAN Transmembrane emp24 domain-containing protein 4 OS=Homo sapiens GN=TMED4 PE=1 SV=1	3	3	0.1189	25942.5	8.41
$388-1	sp|Q8NBS9|TXND5_HUMAN Thioredoxin domain-containing protein 5 OS=Homo sapiens GN=TXNDC5 PE=1 SV=2	3	3	0.0833	47628.3	5.63
$389-1	sp|Q8TAE8|G45IP_HUMAN Growth arrest and DNA damage-inducible proteins-interacting protein 1 OS=Homo sapiens GN=GADD45GIP1 PE=1 SV=1	3	3	0.1982	25383.5	10.03
$390-1	sp|Q96A35|RM24_HUMAN 39S ribosomal protein L24, mitochondrial OS=Homo sapiens GN=MRPL24 PE=1 SV=1	3	3	0.1713	24914.5	9.33
$391-1	sp|Q96GC5|RM48_HUMAN 39S ribosomal protein L48, mitochondrial OS=Homo sapiens GN=MRPL48 PE=1 SV=2	3	3	0.1557	23934.5	9.04
$392-1	sp|Q96N66|MBOA7_HUMAN Lysophospholipid acyltransferase 7 OS=Homo sapiens GN=MBOAT7 PE=1 SV=2	3	3	0.0869	52764.3	9.16
$393-1	sp|Q9BRZ2|TRI56_HUMAN E3 ubiquitin-protein ligase TRIM56 OS=Homo sapiens GN=TRIM56 PE=1 SV=3	3	3	0.053	81486.8	8.02
$394-1	sp|Q9BYD6|RM01_HUMAN 39S ribosomal protein L1, mitochondrial OS=Homo sapiens GN=MRPL1 PE=1 SV=2	3	3	0.0892	36908.3	8.88
$395-1	sp|Q9BZE1|RM37_HUMAN 39S ribosomal protein L37, mitochondrial OS=Homo sapiens GN=MRPL37 PE=1 SV=2	3	3	0.0827	48116.9	8.83
$396-1	sp|Q9NX63|MIC19_HUMAN MICOS complex subunit MIC19 OS=Homo sapiens GN=CHCHD3 PE=1 SV=1	3	3	0.141	26152.1	8.48
$397-1	sp|Q9P227|RHG23_HUMAN Rho GTPase-activating protein 23 OS=Homo sapiens GN=ARHGAP23 PE=1 SV=2	3	3	0.0235	162190	9.31
$398-1	sp|Q9UKK3|PARP4_HUMAN Poly [ADP-ribose] polymerase 4 OS=Homo sapiens GN=PARP4 PE=1 SV=3	3	3	0.0174	192592	5.43
$399-1	tr|A0A024QZ64|A0A024QZ64_HUMAN Fructose-bisphosphate aldolase OS=Homo sapiens GN=ALDOC PE=3 SV=1	3	3	0.0907	39455.4	6.41
$400-1	tr|A0A024R1U4|A0A024R1U4_HUMAN RAB5C, member RAS oncogene family, isoform CRA_a OS=Homo sapiens GN=RAB5C PE=4 SV=1	3	3	0.162	23482.3	8.64
$401-1	tr|A0A024R6I3|A0A024R6I3_HUMAN Testicular tissue protein Li 206 OS=Homo sapiens GN=TMED10 PE=2 SV=1	3	3	0.137	24975.7	6.98
$402-1	tr|A0A024R7C5|A0A024R7C5_HUMAN Mitochondrial ribosomal protein L4, isoform CRA_a OS=Homo sapiens GN=MRPL4 PE=3 SV=1	3	3	0.1125	34918.8	9.73
$403-1	tr|A0A024R7M0|A0A024R7M0_HUMAN Transmembrane emp24 protein transport domain containing 9, isoform CRA_a OS=Homo sapiens GN=TMED9 PE=3 SV=1	3	3	0.1021	27277.1	7.81
$404-1	tr|A0A024R8D4|A0A024R8D4_HUMAN Mitochondrial ribosomal protein S2, isoform CRA_a OS=Homo sapiens GN=MRPS2 PE=3 SV=1	3	3	0.0846	35552.4	9.13
$405-1	tr|A0A024RCB2|A0A024RCB2_HUMAN Mitochondrial ribosomal protein L23, isoform CRA_a OS=Homo sapiens GN=MRPL23 PE=4 SV=1	3	3	0.1961	17781	9.69
$406-1	tr|A0A024RDS1|A0A024RDS1_HUMAN Heat shock 105kDa/110kDa protein 1, isoform CRA_c OS=Homo sapiens GN=HSPH1 PE=3 SV=1	3	3	0.0326	96863.9	5.28
$407-1	tr|A0A024RDY3|A0A024RDY3_HUMAN Lysosomal-associated membrane protein 1, isoform CRA_a OS=Homo sapiens GN=LAMP1 PE=4 SV=1	3	3	0.0671	44881.9	9
$408-1	tr|A0A087WVQ6|A0A087WVQ6_HUMAN Clathrin heavy chain OS=Homo sapiens GN=CLTC PE=1 SV=1	3	3	0.0191	192056	5.48
$409-1	tr|A0A087WXZ3|A0A087WXZ3_HUMAN YTH domain-containing family protein 2 OS=Homo sapiens GN=YTHDF2 PE=1 SV=1	3	3	0.0527	61163.2	9.1
$410-1	tr|A0A140VJW5|A0A140VJW5_HUMAN Testicular tissue protein Li 192 OS=Homo sapiens PE=2 SV=1	3	3	0.0739	57135.6	6.11
$411-1	tr|A2IDC6|A2IDC6_HUMAN 39S ribosomal protein L28, mitochondrial (Fragment) OS=Homo sapiens GN=MRPL28 PE=1 SV=1	3	3	0.1542	28505.6	7.72
$412-1	tr|A8K0D2|A8K0D2_HUMAN cDNA FLJ77740, highly similar to Homo sapiens 7-dehydrocholesterol reductase, mRNA OS=Homo sapiens PE=2 SV=1	3	3	0.0611	54468.8	9.01
$413-1	tr|A8K4I8|A8K4I8_HUMAN cDNA FLJ78131, highly similar to Homo sapiens nipsnap homolog 1 (C. elegans) (NIPSNAP1), mRNA OS=Homo sapiens PE=2 SV=1	3	3	0.0599	33251.6	9.43
$414-1	tr|A8K525|A8K525_HUMAN cDNA FLJ76817, highly similar to Homo sapiens non-POU domain containing, octamer-binding (NONO), mRNA OS=Homo sapiens PE=2 SV=1	3	3	0.0743	54287.1	9.23
$415-1	tr|A8K556|A8K556_HUMAN cDNA FLJ78217 OS=Homo sapiens PE=2 SV=1	3	3	0.0728	40284.6	8.39
$416-1	tr|B0YJC4|B0YJC4_HUMAN Vimentin OS=Homo sapiens GN=VIM PE=1 SV=1	3	3	0.0371	49652.8	5.19
$417-1	tr|B1AKI6|B1AKI6_HUMAN Muscleblind-like protein 3 OS=Homo sapiens GN=MBNL3 PE=1 SV=1	3	3	0.0673	37363	9.17
$418-1	tr|B3KNZ4|B3KNZ4_HUMAN Eukaryotic translation initiation factor 3 subunit C OS=Homo sapiens GN=EIF3C PE=2 SV=1	3	3	0.0544	80922.8	5.56
$419-1	tr|B3KPZ2|B3KPZ2_HUMAN cDNA FLJ32487 fis, clone SKNSH1000002, highly similar to Prostaglandin E synthase 2 (EC 5.3.99.3) OS=Homo sapiens PE=2 SV=1	3	3	0.0875	41968.7	9.22
$420-1	tr|B4DE27|B4DE27_HUMAN cDNA FLJ58765, highly similar to Neutral amino acid transporter B(0) OS=Homo sapiens PE=2 SV=1	3	3	0.1278	33723.4	5.27
$421-1	tr|B4DL14|B4DL14_HUMAN ATP synthase subunit gamma OS=Homo sapiens PE=2 SV=1	3	3	0.124	27512.2	6.85
$422-1	tr|B4DS66|B4DS66_HUMAN MICOS complex subunit MIC60 OS=Homo sapiens PE=2 SV=1	3	3	0.0439	73382.1	5.72
$423-1	tr|B4DTN7|B4DTN7_HUMAN cDNA FLJ57198, highly similar to Protein-glutamine gamma-glutamyltransferase 2 (EC 2.3.2.13) OS=Homo sapiens PE=2 SV=1	3	3	0.0734	70316.2	5.1
$424-1	tr|B7Z8Q2|B7Z8Q2_HUMAN cDNA FLJ55606, highly similar to Alpha-2-HS-glycoprotein OS=Homo sapiens PE=2 SV=1	3	3	0.0462	46626.4	5.84
$425-1	tr|C6K4E8|C6K4E8_HUMAN MHC class I antigen (Fragment) OS=Homo sapiens GN=HLA-A PE=3 SV=1	3	3	0.1768	21040	5.47
$426-1	tr|C7FDR3|C7FDR3_HUMAN MHC class I antigen (Fragment) OS=Homo sapiens GN=HLA-B PE=3 SV=1	3	3	0.1878	21030.9	5.2
$427-1	tr|C9J031|C9J031_HUMAN E3 ubiquitin-protein ligase makorin-1 (Fragment) OS=Homo sapiens GN=MKRN1 PE=1 SV=1	3	3	0.2242	17975.7	5.02
$428-1	tr|D8MIB7|D8MIB7_HUMAN A-transferase (Fragment) OS=Homo sapiens GN=ABO PE=4 SV=1	3	3	0.0685	42124.7	9.31
$429-1	tr|F2YHL6|F2YHL6_HUMAN Apolipoprotein B mRNA editing enzyme cytidine deaminase OS=Homo sapiens GN=APOBEC3G PE=2 SV=1	3	3	0.0599	46406.5	8.28
$430-1	tr|F5H018|F5H018_HUMAN GTP-binding nuclear protein Ran (Fragment) OS=Homo sapiens GN=RAN PE=1 SV=7	3	3	0.1709	22534.8	8.87
$431-1	tr|F8W1T6|F8W1T6_HUMAN RNA-binding motif, single-stranded-interacting protein 2 OS=Homo sapiens GN=RBMS2 PE=1 SV=1	3	3	0.1105	37186.5	9.16
$432-1	tr|H0YKF0|H0YKF0_HUMAN Electron transfer flavoprotein subunit alpha, mitochondrial (Fragment) OS=Homo sapiens GN=ETFA PE=1 SV=1	3	3	0.1453	30220.3	8.8
$433-1	tr|H7C4H2|H7C4H2_HUMAN Signal recognition particle receptor subunit beta (Fragment) OS=Homo sapiens GN=SRPRB PE=1 SV=1	3	3	0.2375	17502	7.93
$434-1	tr|M0R0R2|M0R0R2_HUMAN 40S ribosomal protein S5 OS=Homo sapiens GN=RPS5 PE=1 SV=1	3	3	0.0756	25333	9.78
$435-1	tr|M0R3D6|M0R3D6_HUMAN 60S ribosomal protein L18a (Fragment) OS=Homo sapiens GN=RPL18A PE=1 SV=1	3	3	0.227	16714.4	10.77
$436-1	tr|M1F4V6|M1F4V6_HUMAN MHC class I antigen (Fragment) OS=Homo sapiens GN=HLA-A PE=3 SV=1	3	3	0.1878	20986.9	6.89
$437-1	tr|M4N6M1|M4N6M1_HUMAN MHC class I antigen (Fragment) OS=Homo sapiens GN=HLA-C PE=3 SV=1	3	3	0.1602	21053	6.73
$438-1	tr|M5EF56|M5EF56_HUMAN MHC class I antigen (Fragment) OS=Homo sapiens GN=HLA-A PE=3 SV=1	3	3	0.1612	31535.6	5.83
$439-1	tr|Q08ES8|Q08ES8_HUMAN Cell growth-inhibiting protein 34 OS=Homo sapiens PE=2 SV=1	3	3	0.1695	20094	9.64
$440-1	tr|Q59ED7|Q59ED7_HUMAN Putative uncharacterized protein (Fragment) OS=Homo sapiens PE=2 SV=1	3	3	0.0408	77736.1	5.42
$441-1	tr|Q59G12|Q59G12_HUMAN Lamina-associated polypeptide 2, isoforms beta/gamma variant (Fragment) OS=Homo sapiens PE=2 SV=1	3	3	0.1164	41805.7	9.26
$442-1	tr|Q5DSZ7|Q5DSZ7_HUMAN UDP-glucuronosyltransferase OS=Homo sapiens GN=UGT1A7 PE=2 SV=1	3	3	0.0585	59818.2	7.88
$443-1	tr|Q5SRT3|Q5SRT3_HUMAN Chloride intracellular channel protein OS=Homo sapiens GN=CLIC1 PE=2 SV=2	3	3	0.1245	26922.4	5.09
$444-1	tr|Q6FHB6|Q6FHB6_HUMAN Annexin (Fragment) OS=Homo sapiens GN=ANXA13 PE=2 SV=1	3	3	0.1139	35409.6	5.44
$445-1	tr|Q6IB71|Q6IB71_HUMAN Proteasome subunit alpha type OS=Homo sapiens GN=PSMA3 PE=2 SV=1	3	3	0.102	28414.9	5.19
$446-1	tr|Q8IWY7|Q8IWY7_HUMAN Tau-tubulin kinase OS=Homo sapiens GN=TTBK2 PE=1 SV=1	3	3	0.0146	182465	6.58
$447-1	tr|Q8N2L6|Q8N2L6_HUMAN cDNA FLJ90138 fis, clone HEMBB1000905, weakly similar to TRANSCRIPTIONAL REPRESSOR RCO-1 OS=Homo sapiens PE=2 SV=1	3	3	0.0738	49823.4	9.52
$448-1	tr|Q9NY85|Q9NY85_HUMAN Ribosomal protein L3 (Fragment) OS=Homo sapiens GN=rpl3 PE=3 SV=1	3	3	0.0729	39382.7	10.06
$449-1	sp|P54105|ICLN_HUMAN Methylosome subunit pICln OS=Homo sapiens GN=CLNS1A PE=1 SV=1	6	2	0.1097	26215	3.97
$450-1	sp|Q5JQF8|PAP1M_HUMAN Polyadenylate-binding protein 1-like 2 OS=Homo sapiens GN=PABPC1L2A PE=2 SV=1	6	2	0.1	22798.8	9.18
$451-1	tr|A0A023HJ61|A0A023HJ61_HUMAN HRES-1/RAB4 variant OS=Homo sapiens GN=RAB4A PE=2 SV=1	4	2	0.1983	13596.3	8.36
$452-1	tr|Q53FS6|Q53FS6_HUMAN TNF receptor-associated protein 1 variant (Fragment) OS=Homo sapiens PE=2 SV=1	4	2	0.0384	80090	8.05
$453-1	sp|P29373|RABP2_HUMAN Cellular retinoic acid-binding protein 2 OS=Homo sapiens GN=CRABP2 PE=1 SV=2	3	2	0.1812	15692.8	5.42
$454-1	sp|P84098|RL19_HUMAN 60S ribosomal protein L19 OS=Homo sapiens GN=RPL19 PE=1 SV=1	3	2	0.0969	23465.7	11.48
$455-1	sp|Q8ND56|LS14A_HUMAN Protein LSM14 homolog A OS=Homo sapiens GN=LSM14A PE=1 SV=3	3	2	0.0389	50529.2	9.55
$456-1	sp|Q99879|H2B1M_HUMAN Histone H2B type 1-M OS=Homo sapiens GN=HIST1H2BM PE=1 SV=3	3	2	0.127	13989.1	10.31
$457-1	tr|B4E2X0|B4E2X0_HUMAN cDNA FLJ60041, highly similar to CD44 antigen OS=Homo sapiens PE=2 SV=1	3	2	0.1074	28752	5.7
$458-1	tr|C9J0D1|C9J0D1_HUMAN Histone H2A OS=Homo sapiens GN=H2AFV PE=1 SV=1	3	2	0.1311	13163	9.99
$459-1	tr|F5H6X2|F5H6X2_HUMAN Microsomal glutathione S-transferase 1 (Fragment) OS=Homo sapiens GN=MGST1 PE=1 SV=1	3	2	0.175	9228.64	7.88
$460-1	tr|V9HW69|V9HW69_HUMAN Epididymis secretory protein Li 66 OS=Homo sapiens GN=HEL-S-66 PE=2 SV=1	3	2	0.0718	38498.1	5.82
$461-1	sp|O00231|PSD11_HUMAN 26S proteasome non-ATPase regulatory subunit 11 OS=Homo sapiens GN=PSMD11 PE=1 SV=3	2	2	0.0592	47463.2	6.08
$462-1	sp|O15031|PLXB2_HUMAN Plexin-B2 OS=Homo sapiens GN=PLXNB2 PE=1 SV=3	2	2	0.0136	205125	5.85
$463-1	sp|O60218|AK1BA_HUMAN Aldo-keto reductase family 1 member B10 OS=Homo sapiens GN=AKR1B10 PE=1 SV=2	2	2	0.0538	36019.1	7.66
$464-1	sp|O60701|UGDH_HUMAN UDP-glucose 6-dehydrogenase OS=Homo sapiens GN=UGDH PE=1 SV=1	2	2	0.0466	55023.4	6.73
$465-1	sp|O75569|PRKRA_HUMAN Interferon-inducible double-stranded RNA-dependent protein kinase activator A OS=Homo sapiens GN=PRKRA PE=1 SV=1	2	2	0.0799	34403.8	8.68
$466-1	sp|O75964|ATP5L_HUMAN ATP synthase subunit g, mitochondrial OS=Homo sapiens GN=ATP5L PE=1 SV=3	2	2	0.233	11428.3	9.65
$467-1	sp|P04844|RPN2_HUMAN Dolichyl-diphosphooligosaccharide--protein glycosyltransferase subunit 2 OS=Homo sapiens GN=RPN2 PE=1 SV=3	2	2	0.0317	69283.1	5.44
$468-1	sp|P05109|S10A8_HUMAN Protein S100-A8 OS=Homo sapiens GN=S100A8 PE=1 SV=1	2	2	0.1935	10834.4	6.51
$469-1	sp|P06702|S10A9_HUMAN Protein S100-A9 OS=Homo sapiens GN=S100A9 PE=1 SV=1	2	2	0.1754	13241.9	5.71
$470-1	sp|P07339|CATD_HUMAN Cathepsin D OS=Homo sapiens GN=CTSD PE=1 SV=1	2	2	0.0485	44551.7	6.1
$471-1	sp|P07737|PROF1_HUMAN Profilin-1 OS=Homo sapiens GN=PFN1 PE=1 SV=2	2	2	0.1429	15054.1	8.44
$472-1	sp|P08579|RU2B_HUMAN U2 small nuclear ribonucleoprotein B'' OS=Homo sapiens GN=SNRPB2 PE=1 SV=1	2	2	0.0844	25486	9.72
$473-1	sp|P12429|ANXA3_HUMAN Annexin A3 OS=Homo sapiens GN=ANXA3 PE=1 SV=3	2	2	0.0774	36374.8	5.63
$474-1	sp|P16949|STMN1_HUMAN Stathmin OS=Homo sapiens GN=STMN1 PE=1 SV=3	2	2	0.1409	17302.3	5.76
$475-1	sp|P17987|TCPA_HUMAN T-complex protein 1 subunit alpha OS=Homo sapiens GN=TCP1 PE=1 SV=1	2	2	0.036	60342.9	5.8
$476-1	sp|P18669|PGAM1_HUMAN Phosphoglycerate mutase 1 OS=Homo sapiens GN=PGAM1 PE=1 SV=2	2	2	0.0866	28803.6	6.67
$477-1	sp|P19474|RO52_HUMAN E3 ubiquitin-protein ligase TRIM21 OS=Homo sapiens GN=TRIM21 PE=1 SV=1	2	2	0.0505	54169.2	5.98
$478-1	sp|P20591|MX1_HUMAN Interferon-induced GTP-binding protein Mx1 OS=Homo sapiens GN=MX1 PE=1 SV=4	2	2	0.0438	75519.4	5.6
$479-1	sp|P20700|LMNB1_HUMAN Lamin-B1 OS=Homo sapiens GN=LMNB1 PE=1 SV=2	2	2	0.0358	66407.6	5.11
$480-1	sp|P21912|SDHB_HUMAN Succinate dehydrogenase [ubiquinone] iron-sulfur subunit, mitochondrial OS=Homo sapiens GN=SDHB PE=1 SV=3	2	2	0.0679	31629.4	9.03
$481-1	sp|P26006|ITA3_HUMAN Integrin alpha-3 OS=Homo sapiens GN=ITGA3 PE=1 SV=5	2	2	0.02	116611	6.32
$482-1	sp|P30049|ATPD_HUMAN ATP synthase subunit delta, mitochondrial OS=Homo sapiens GN=ATP5D PE=1 SV=2	2	2	0.1369	17489.7	5.38
$483-1	sp|P35998|PRS7_HUMAN 26S protease regulatory subunit 7 OS=Homo sapiens GN=PSMC2 PE=1 SV=3	2	2	0.0531	48633.3	5.71
$484-1	sp|P39656|OST48_HUMAN Dolichyl-diphosphooligosaccharide--protein glycosyltransferase 48 kDa subunit OS=Homo sapiens GN=DDOST PE=1 SV=4	2	2	0.0482	50800.2	6.09
$485-1	sp|P41091|IF2G_HUMAN Eukaryotic translation initiation factor 2 subunit 3 OS=Homo sapiens GN=EIF2S3 PE=1 SV=3	2	2	0.0678	51108.9	8.66
$486-1	sp|P41250|SYG_HUMAN Glycine--tRNA ligase OS=Homo sapiens GN=GARS PE=1 SV=3	2	2	0.023	83164.6	6.61
$487-1	sp|P46379|BAG6_HUMAN Large proline-rich protein BAG6 OS=Homo sapiens GN=BAG6 PE=1 SV=2	2	2	0.0239	119407	5.4
$488-1	sp|P46778|RL21_HUMAN 60S ribosomal protein L21 OS=Homo sapiens GN=RPL21 PE=1 SV=2	2	2	0.0813	18564.6	10.49
$489-1	sp|P49006|MRP_HUMAN MARCKS-related protein OS=Homo sapiens GN=MARCKSL1 PE=1 SV=2	2	2	0.1436	19528.6	4.68
$490-1	sp|P49257|LMAN1_HUMAN Protein ERGIC-53 OS=Homo sapiens GN=LMAN1 PE=1 SV=2	2	2	0.0275	57548.3	6.3
$491-1	sp|P51398|RT29_HUMAN 28S ribosomal protein S29, mitochondrial OS=Homo sapiens GN=DAP3 PE=1 SV=1	2	2	0.0653	45565.9	9.02
$492-1	sp|P51858|HDGF_HUMAN Hepatoma-derived growth factor OS=Homo sapiens GN=HDGF PE=1 SV=1	2	2	0.1125	26788	4.7
$493-1	sp|P52209|6PGD_HUMAN 6-phosphogluconate dehydrogenase, decarboxylating OS=Homo sapiens GN=PGD PE=1 SV=3	2	2	0.058	53139.4	6.8
$494-1	sp|P52298|NCBP2_HUMAN Nuclear cap-binding protein subunit 2 OS=Homo sapiens GN=NCBP2 PE=1 SV=1	2	2	0.1218	18000.9	8.34
$495-1	sp|P54136|SYRC_HUMAN Arginine--tRNA ligase, cytoplasmic OS=Homo sapiens GN=RARS PE=1 SV=2	2	2	0.0394	75378.1	6.26
$496-1	sp|P61353|RL27_HUMAN 60S ribosomal protein L27 OS=Homo sapiens GN=RPL27 PE=1 SV=2	2	2	0.1324	15797.5	10.56
$497-1	sp|P62312|LSM6_HUMAN U6 snRNA-associated Sm-like protein LSm6 OS=Homo sapiens GN=LSM6 PE=1 SV=1	2	2	0.2	9127.47	9.61
$498-1	sp|P62857|RS28_HUMAN 40S ribosomal protein S28 OS=Homo sapiens GN=RPS28 PE=1 SV=1	2	2	0.3333	7840.94	10.7
$499-1	sp|P63208|SKP1_HUMAN S-phase kinase-associated protein 1 OS=Homo sapiens GN=SKP1 PE=1 SV=2	2	2	0.1104	18657.8	4.4
$500-1	sp|P69849|NOMO3_HUMAN Nodal modulator 3 OS=Homo sapiens GN=NOMO3 PE=3 SV=2	2	2	0.0205	134132	5.44
$501-1	sp|P81605|DCD_HUMAN Dermcidin OS=Homo sapiens GN=DCD PE=1 SV=2	2	2	0.1545	11283.7	6.09
$502-1	sp|P83731|RL24_HUMAN 60S ribosomal protein L24 OS=Homo sapiens GN=RPL24 PE=1 SV=1	2	2	0.1401	17778.8	11.26
$503-1	sp|P84103|SRSF3_HUMAN Serine/arginine-rich splicing factor 3 OS=Homo sapiens GN=SRSF3 PE=1 SV=1	2	2	0.0915	19329.4	11.64
$504-1	sp|Q06210|GFPT1_HUMAN Glutamine--fructose-6-phosphate aminotransferase [isomerizing] 1 OS=Homo sapiens GN=GFPT1 PE=1 SV=3	2	2	0.0315	78805.5	6.66
$505-1	sp|Q12830|BPTF_HUMAN Nucleosome-remodeling factor subunit BPTF OS=Homo sapiens GN=BPTF PE=1 SV=3	2	2	0.0046	338259	6.15
$506-1	sp|Q12904|AIMP1_HUMAN Aminoacyl tRNA synthase complex-interacting multifunctional protein 1 OS=Homo sapiens GN=AIMP1 PE=1 SV=2	2	2	0.0737	34352.3	8.61
$507-1	sp|Q13242|SRSF9_HUMAN Serine/arginine-rich splicing factor 9 OS=Homo sapiens GN=SRSF9 PE=1 SV=1	2	2	0.0769	25541.9	8.74
$508-1	sp|Q14008|CKAP5_HUMAN Cytoskeleton-associated protein 5 OS=Homo sapiens GN=CKAP5 PE=1 SV=3	2	2	0.0113	225492	7.95
$509-1	sp|Q14197|ICT1_HUMAN Peptidyl-tRNA hydrolase ICT1, mitochondrial OS=Homo sapiens GN=ICT1 PE=1 SV=1	2	2	0.1117	23629.8	10.09
$510-1	sp|Q14204|DYHC1_HUMAN Cytoplasmic dynein 1 heavy chain 1 OS=Homo sapiens GN=DYNC1H1 PE=1 SV=5	2	2	0.0062	532401	6.01
$511-1	sp|Q16186|ADRM1_HUMAN Proteasomal ubiquitin receptor ADRM1 OS=Homo sapiens GN=ADRM1 PE=1 SV=2	2	2	0.059	42152.8	4.96
$512-1	sp|Q5JWF2|GNAS1_HUMAN Guanine nucleotide-binding protein G(s) subunit alpha isoforms XLas OS=Homo sapiens GN=GNAS PE=1 SV=2	2	2	0.026	111023	4.91
$513-1	sp|Q5JXB2|UE2NL_HUMAN Putative ubiquitin-conjugating enzyme E2 N-like OS=Homo sapiens GN=UBE2NL PE=1 SV=1	2	2	0.1307	17376.8	5.66
$514-1	sp|Q5SWX8|ODR4_HUMAN Protein odr-4 homolog OS=Homo sapiens GN=ODR4 PE=1 SV=1	2	2	0.0551	51102.6	5.62
$515-1	sp|Q5T653|RM02_HUMAN 39S ribosomal protein L2, mitochondrial OS=Homo sapiens GN=MRPL2 PE=1 SV=2	2	2	0.0557	33300.5	11.29
$516-1	sp|Q6UN15|FIP1_HUMAN Pre-mRNA 3'-end-processing factor FIP1 OS=Homo sapiens GN=FIP1L1 PE=1 SV=1	2	2	0.0455	66525.6	5.42
$517-1	sp|Q8N5Z5|KCD17_HUMAN BTB/POZ domain-containing protein KCTD17 OS=Homo sapiens GN=KCTD17 PE=1 SV=3	2	2	0.081	35669.6	4.82
$518-1	sp|Q92522|H1X_HUMAN Histone H1x OS=Homo sapiens GN=H1FX PE=1 SV=1	2	2	0.1174	22486.8	10.76
$519-1	sp|Q92896|GSLG1_HUMAN Golgi apparatus protein 1 OS=Homo sapiens GN=GLG1 PE=1 SV=2	2	2	0.0221	134551	6.52
$520-1	sp|Q96AG4|LRC59_HUMAN Leucine-rich repeat-containing protein 59 OS=Homo sapiens GN=LRRC59 PE=1 SV=1	2	2	0.0651	34930.1	9.61
$521-1	sp|Q96DG6|CMBL_HUMAN Carboxymethylenebutenolidase homolog OS=Homo sapiens GN=CMBL PE=1 SV=1	2	2	0.0653	28047.9	6.71
$522-1	sp|Q96FQ6|S10AG_HUMAN Protein S100-A16 OS=Homo sapiens GN=S100A16 PE=1 SV=1	2	2	0.2233	11801.3	6.28
$523-1	sp|Q99417|MYCBP_HUMAN C-Myc-binding protein OS=Homo sapiens GN=MYCBP PE=1 SV=3	2	2	0.2039	11966.5	5.71
$524-1	sp|Q9BYD1|RM13_HUMAN 39S ribosomal protein L13, mitochondrial OS=Homo sapiens GN=MRPL13 PE=1 SV=1	2	2	0.1011	20691.7	9.18
$525-1	sp|Q9H2U1|DHX36_HUMAN ATP-dependent RNA helicase DHX36 OS=Homo sapiens GN=DHX36 PE=1 SV=2	2	2	0.0317	114759	7.58
$526-1	sp|Q9H444|CHM4B_HUMAN Charged multivesicular body protein 4b OS=Homo sapiens GN=CHMP4B PE=1 SV=1	2	2	0.1071	24949.9	4.76
$527-1	sp|Q9HD33|RM47_HUMAN 39S ribosomal protein L47, mitochondrial OS=Homo sapiens GN=MRPL47 PE=1 SV=2	2	2	0.076	29450	10.38
$528-1	sp|Q9NQ39|RS10L_HUMAN Putative 40S ribosomal protein S10-like OS=Homo sapiens GN=RPS10P5 PE=5 SV=1	2	2	0.1193	20120.1	10.13
$529-1	sp|Q9NUL7|DDX28_HUMAN Probable ATP-dependent RNA helicase DDX28 OS=Homo sapiens GN=DDX28 PE=1 SV=2	2	2	0.0333	59580.5	10.43
$530-1	sp|Q9NVS2|RT18A_HUMAN 28S ribosomal protein S18a, mitochondrial OS=Homo sapiens GN=MRPS18A PE=1 SV=1	2	2	0.0816	22183.7	10.35
$531-1	sp|Q9P1Y5|CAMP3_HUMAN Calmodulin-regulated spectrin-associated protein 3 OS=Homo sapiens GN=CAMSAP3 PE=1 SV=2	2	2	0.0232	134748	8.61
$532-1	sp|Q9UNM6|PSD13_HUMAN 26S proteasome non-ATPase regulatory subunit 13 OS=Homo sapiens GN=PSMD13 PE=1 SV=2	2	2	0.0532	42945	5.53
$533-1	sp|Q9UNX3|RL26L_HUMAN 60S ribosomal protein L26-like 1 OS=Homo sapiens GN=RPL26L1 PE=1 SV=1	2	2	0.0966	17256	10.55
$534-1	sp|Q9Y3B3|TMED7_HUMAN Transmembrane emp24 domain-containing protein 7 OS=Homo sapiens GN=TMED7 PE=1 SV=2	2	2	0.0848	25171.3	6.43
$535-1	sp|Q9Y3D9|RT23_HUMAN 28S ribosomal protein S23, mitochondrial OS=Homo sapiens GN=MRPS23 PE=1 SV=2	2	2	0.1053	21770.4	8.94
$536-1	sp|Q9Y3F4|STRAP_HUMAN Serine-threonine kinase receptor-associated protein OS=Homo sapiens GN=STRAP PE=1 SV=1	2	2	0.0743	38437.9	4.98
$537-1	sp|Q9Y446|PKP3_HUMAN Plakophilin-3 OS=Homo sapiens GN=PKP3 PE=1 SV=1	2	2	0.0452	87081.1	9.39
$538-1	sp|Q9Y676|RT18B_HUMAN 28S ribosomal protein S18b, mitochondrial OS=Homo sapiens GN=MRPS18B PE=1 SV=1	2	2	0.0775	29395.2	9.47
$539-1	sp|Q9Y678|COPG1_HUMAN Coatomer subunit gamma-1 OS=Homo sapiens GN=COPG1 PE=1 SV=1	2	2	0.032	97717.2	5.32
$540-1	sp|Q9Y6K5|OAS3_HUMAN 2'-5'-oligoadenylate synthase 3 OS=Homo sapiens GN=OAS3 PE=1 SV=3	2	2	0.0184	121169	8.73
$541-1	tr|A0A024QZ30|A0A024QZ30_HUMAN Succinate dehydrogenase [ubiquinone] flavoprotein subunit, mitochondrial OS=Homo sapiens GN=SDHA PE=3 SV=1	2	2	0.0422	72690.7	7.06
$542-1	tr|A0A024QZX3|A0A024QZX3_HUMAN Serpin peptidase inhibitor, clade B (Ovalbumin), member 6, isoform CRA_a OS=Homo sapiens GN=SERPINB6 PE=3 SV=1	2	2	0.0612	42621.4	5.18
$543-1	tr|A0A024R2T6|A0A024R2T6_HUMAN DEAH (Asp-Glu-Ala-His) box polypeptide 30, isoform CRA_b OS=Homo sapiens GN=DHX30 PE=4 SV=1	2	2	0.0176	133937	8.99
$544-1	tr|A0A024R3R0|A0A024R3R0_HUMAN Mitochondrial ribosomal protein L55, isoform CRA_a OS=Homo sapiens GN=MRPL55 PE=4 SV=1	2	2	0.1875	15128.2	11.15
$545-1	tr|A0A024R542|A0A024R542_HUMAN Tankyrase 1 binding protein 1, 182kDa, isoform CRA_a OS=Homo sapiens GN=TNKS1BP1 PE=2 SV=1	2	2	0.0168	181793	4.77
$546-1	tr|A0A024R8L0|A0A024R8L0_HUMAN Mitochondrial ribosomal protein S7, isoform CRA_a OS=Homo sapiens GN=MRPS7 PE=4 SV=1	2	2	0.1033	28133.7	10
$547-1	tr|A0A024R8W0|A0A024R8W0_HUMAN DEAD (Asp-Glu-Ala-Asp) box polypeptide 48, isoform CRA_a OS=Homo sapiens GN=DDX48 PE=3 SV=1	2	2	0.056	46870.5	6.3
$548-1	tr|A0A024RBH2|A0A024RBH2_HUMAN Cytoskeleton-associated protein 4, isoform CRA_c OS=Homo sapiens GN=CKAP4 PE=4 SV=1	2	2	0.0598	66021.7	5.63
$549-1	tr|A0A024RBH9|A0A024RBH9_HUMAN Solute carrier family 25 (Mitochondrial carrier phosphate carrier), member 3, isoform CRA_b OS=Homo sapiens GN=SLC25A3 PE=2 SV=1	2	2	0.0497	40094.4	9.45
$550-1	tr|A0A024RCG2|A0A024RCG2_HUMAN Solute carrier family 22 (Organic cation transporter), member 18, isoform CRA_a OS=Homo sapiens GN=SLC22A18 PE=1 SV=1	2	2	0.0472	44817	9.57
$551-1	tr|A0A024RDG1|A0A024RDG1_HUMAN Vesicle docking protein p115, isoform CRA_a OS=Homo sapiens GN=VDP PE=4 SV=1	2	2	0.0291	107894	4.85
$552-1	tr|A0A024RDH8|A0A024RDH8_HUMAN Ribosomal protein L34, isoform CRA_a OS=Homo sapiens GN=RPL34 PE=4 SV=1	2	2	0.1453	13292.8	11.48
$553-1	tr|A0A087WZ40|A0A087WZ40_HUMAN Ensconsin OS=Homo sapiens GN=MAP7 PE=1 SV=1	2	2	0.0282	87817.3	9.78
$554-1	tr|A0A087X1W2|A0A087X1W2_HUMAN Protein arginine N-methyltransferase 1 OS=Homo sapiens GN=PRMT1 PE=1 SV=1	2	2	0.0982	32693	5.45
$555-1	tr|A0A0A0MQU1|A0A0A0MQU1_HUMAN Inverted formin-2 (Fragment) OS=Homo sapiens GN=INF2 PE=1 SV=1	2	2	0.0502	78824.9	5.43
$556-1	tr|A0A0S2Z6F0|A0A0S2Z6F0_HUMAN Histocompatibility 13 isoform 2 OS=Homo sapiens GN=HM13 PE=2 SV=1	2	2	0.0493	38067.2	6.38
$557-1	tr|A0A140VJK2|A0A140VJK2_HUMAN Glycerol-3-phosphate dehydrogenase OS=Homo sapiens PE=2 SV=1	2	2	0.0261	80832.7	7.23
$558-1	tr|A0A140VK94|A0A140VK94_HUMAN RAN binding protein 1, isoform CRA_g OS=Homo sapiens GN=RANBP1 PE=2 SV=1	2	2	0.1095	23309.9	5.19
$559-1	tr|A2A376|A2A376_HUMAN Probable ATP-dependent RNA helicase DDX58 OS=Homo sapiens GN=DDX58 PE=1 SV=1	2	2	0.0319	82612.2	7.2
$560-1	tr|A8K5D5|A8K5D5_HUMAN cDNA FLJ76832, highly similar to Homo sapiens mitochondrial ribosomal protein L19 (MRPL19), mRNA OS=Homo sapiens PE=2 SV=1	2	2	0.0714	32380.2	9.6
$561-1	tr|A8K6V7|A8K6V7_HUMAN cDNA FLJ76053, highly similar to Homo sapiens Ras-GTPase activating protein SH3 domain-binding protein 2 (G3BP2), transcript variant 3, mRNA OS=Homo sapiens PE=2 SV=1	2	2	0.0423	50815.8	5.27
$562-1	tr|A8K7H3|A8K7H3_HUMAN cDNA FLJ77670, highly similar to Homo sapiens ribosomal protein S15a (RPS15A), mRNA OS=Homo sapiens PE=2 SV=1	2	2	0.1231	14823.3	10.14
$563-1	tr|B2R4R0|B2R4R0_HUMAN Histone H4 OS=Homo sapiens GN=HIST1H4L PE=2 SV=1	2	2	0.1942	11367.2	11.36
$564-1	tr|B2R6A3|B2R6A3_HUMAN Na(+)/H(+) exchange regulatory cofactor NHE-RF OS=Homo sapiens PE=2 SV=1	2	2	0.067	38898	5.55
$565-1	tr|B2R6C4|B2R6C4_HUMAN Receptor expression-enhancing protein OS=Homo sapiens PE=2 SV=1	2	2	0.1027	21116.4	8.25
$566-1	tr|B2R9K8|B2R9K8_HUMAN cDNA, FLJ94440, highly similar to Homo sapiens chaperonin containing TCP1, subunit 6A (zeta 1)(CCT6A), mRNA OS=Homo sapiens PE=2 SV=1	2	2	0.0414	57965.5	6.36
$567-1	tr|B2RAQ8|B2RAQ8_HUMAN cDNA, FLJ95058, highly similar to Homo sapiens carnitine palmitoyltransferase 1A (liver) (CPT1A),nuclear gene encoding mitochondrial protein, mRNA OS=Homo sapiens PE=2 SV=1	2	2	0.0336	88338.6	8.79
$568-1	tr|B3KNL2|B3KNL2_HUMAN RuvB-like helicase OS=Homo sapiens GN=RUVBL2 PE=2 SV=1	2	2	0.0559	47403.8	5.39
$569-1	tr|B3KXN5|B3KXN5_HUMAN cDNA FLJ45768 fis, clone NETRP2000961, highly similar to Cytosolic purine 5'-nucleotidase (EC 3.1.3.5) OS=Homo sapiens PE=2 SV=1	2	2	0.0466	46848.7	5.91
$570-1	tr|B4DDZ5|B4DDZ5_HUMAN cDNA FLJ53969, highly similar to Trifunctional enzyme subunit alpha, mitochondrial OS=Homo sapiens PE=2 SV=1	2	2	0.0419	62609.2	8.92
$571-1	tr|B4DEK5|B4DEK5_HUMAN cDNA FLJ54596, highly similar to Proactivator polypeptide OS=Homo sapiens PE=2 SV=1	2	2	0.0398	50650.3	4.89
$572-1	tr|B4DI38|B4DI38_HUMAN Adenylyl cyclase-associated protein OS=Homo sapiens PE=2 SV=1	2	2	0.0597	49079.5	8.34
$573-1	tr|B4DJU4|B4DJU4_HUMAN cDNA FLJ53344, highly similar to Splicing factor 1 OS=Homo sapiens PE=2 SV=1	2	2	0.0413	67349.2	9.17
$574-1	tr|B4DKJ9|B4DKJ9_HUMAN cDNA FLJ60639, highly similar to Mps one binder kinase activator-like 2 OS=Homo sapiens PE=2 SV=1	2	2	0.1084	19497	7.66
$575-1	tr|B4DLP4|B4DLP4_HUMAN Ribosomal protein L15 OS=Homo sapiens PE=2 SV=1	2	2	0.0976	19338.3	11.93
$576-1	tr|B4DQF6|B4DQF6_HUMAN Eukaryotic translation initiation factor 3 subunit L OS=Homo sapiens GN=EIF3L PE=2 SV=1	2	2	0.0452	62690.7	5.79
$577-1	tr|B4DRW5|B4DRW5_HUMAN cDNA FLJ60028, highly similar to Sodium/potassium-transporting ATPase alpha-2 chain (EC 3.6.3.9) OS=Homo sapiens PE=2 SV=1	2	2	0.0521	35072.6	8.86
$578-1	tr|B4DTA2|B4DTA2_HUMAN cDNA FLJ60148, highly similar to Homo sapiens heterogeneous nuclear ribonucleoprotein D-like (HNRPDL), transcript variant 2, mRNA OS=Homo sapiens PE=2 SV=1	2	2	0.0664	30213.9	8.82
$579-1	tr|B4DUL5|B4DUL5_HUMAN cDNA FLJ51625, highly similar to Ubiquinol-cytochrome-c reductase complex coreprotein I, mitochondrial (EC 1.10.2.2) OS=Homo sapiens PE=2 SV=1	2	2	0.0603	40372.5	5.56
$580-1	tr|B4DUR8|B4DUR8_HUMAN T-complex protein 1 subunit gamma OS=Homo sapiens GN=CCT3 PE=1 SV=1	2	2	0.046	55673.6	5.47
$581-1	tr|B4DW25|B4DW25_HUMAN Serine hydroxymethyltransferase OS=Homo sapiens PE=2 SV=1	2	2	0.0535	47843.2	9.2
$582-1	tr|B4DWZ4|B4DWZ4_HUMAN Flap endonuclease 1 OS=Homo sapiens GN=FEN1 PE=2 SV=1	2	2	0.0727	38791.1	8.7
$583-1	tr|B7Z9M9|B7Z9M9_HUMAN cDNA, FLJ78893, highly similar to Destrin OS=Homo sapiens PE=2 SV=1	2	2	0.1622	16548.3	8.78
$584-1	tr|B7ZBM3|B7ZBM3_HUMAN Forkhead box protein P4 OS=Homo sapiens GN=FOXP4 PE=1 SV=1	2	2	0.0494	72286.2	5.9
$585-1	tr|C9JG87|C9JG87_HUMAN 39S ribosomal protein L39, mitochondrial (Fragment) OS=Homo sapiens GN=MRPL39 PE=1 SV=1	2	2	0.064	34032.1	8.38
$586-1	tr|D3DVQ1|D3DVQ1_HUMAN Leucine zipper-EF-hand containing transmembrane protein 1, isoform CRA_a OS=Homo sapiens GN=LETM1 PE=4 SV=1	2	2	0.0358	63540.4	5.18
$587-1	tr|D3DWL9|D3DWL9_HUMAN Cleavage and polyadenylation specific factor 1, 160kDa, isoform CRA_a OS=Homo sapiens GN=CPSF1 PE=4 SV=1	2	2	0.0242	151984	5.92
$588-1	tr|D6RAA6|D6RAA6_HUMAN Transmembrane protein 33 (Fragment) OS=Homo sapiens GN=TMEM33 PE=1 SV=1	2	2	0.0856	25223.5	9.62
$589-1	tr|E1NZA1|E1NZA1_HUMAN Peroxisome proliferator activated receptor interacting complex protein OS=Homo sapiens GN=PRIC295 PE=2 SV=1	2	2	0.0082	292741	7.19
$590-1	tr|E5RJU9|E5RJU9_HUMAN Protein LYRIC OS=Homo sapiens GN=MTDH PE=1 SV=1	2	2	0.0399	57520.6	9.54
$591-1	tr|E7EVA0|E7EVA0_HUMAN Microtubule-associated protein OS=Homo sapiens GN=MAP4 PE=1 SV=1	2	2	0.01	245442	5.91
$592-1	tr|E9PD14|E9PD14_HUMAN Receptor of-activated protein C kinase 1 OS=Homo sapiens GN=RACK1 PE=1 SV=1	2	2	0.1373	17013.1	9.72
$593-1	tr|F8VUA6|F8VUA6_HUMAN 60S ribosomal protein L18 (Fragment) OS=Homo sapiens GN=RPL18 PE=1 SV=1	2	2	0.2	14528.9	11.75
$594-1	tr|F8W696|F8W696_HUMAN Apolipoprotein A-I OS=Homo sapiens GN=APOA1 PE=1 SV=1	2	2	0.0694	27908.2	5.8
$595-1	tr|F8W785|F8W785_HUMAN Golgi integral membrane protein 4 OS=Homo sapiens GN=GOLIM4 PE=1 SV=1	2	2	0.0404	78758.9	4.7
$596-1	tr|F8W914|F8W914_HUMAN Reticulon OS=Homo sapiens GN=RTN4 PE=1 SV=1	2	2	0.0609	37144.1	4.71
$597-1	tr|G5E9V5|G5E9V5_HUMAN 28S ribosomal protein S22, mitochondrial OS=Homo sapiens GN=MRPS22 PE=1 SV=1	2	2	0.0641	41208.8	7.7
$598-1	tr|G5EA06|G5EA06_HUMAN 28S ribosomal protein S27, mitochondrial OS=Homo sapiens GN=MRPS27 PE=1 SV=1	2	2	0.0503	41328.5	5.37
$599-1	tr|H0YBR5|H0YBR5_HUMAN Eukaryotic translation initiation factor 3 subunit E (Fragment) OS=Homo sapiens GN=EIF3E PE=1 SV=1	2	2	0.117	20145.8	5.02
$600-1	tr|H3BVE0|H3BVE0_HUMAN Uncharacterized protein (Fragment) OS=Homo sapiens PE=4 SV=1	2	2	0.0924	27553.7	6.26
$601-1	tr|H7C561|H7C561_HUMAN Splicing factor 1 (Fragment) OS=Homo sapiens GN=SF1 PE=1 SV=7	2	2	0.089	30216.3	9.23
$602-1	tr|J3KN10|J3KN10_HUMAN Phosphatidylinositol 4-kinase alpha OS=Homo sapiens GN=PI4KA PE=1 SV=1	2	2	0.0128	236828	6.64
$603-1	tr|J3QS41|J3QS41_HUMAN Probable helicase with zinc finger domain OS=Homo sapiens GN=HELZ PE=1 SV=1	2	2	0.0129	219055	7.04
$604-1	tr|K7EKX0|K7EKX0_HUMAN Vesicle-associated membrane protein 3 OS=Homo sapiens GN=VAMP3 PE=4 SV=1	2	2	0.3333	8309.73	9.3
$605-1	tr|O00367|O00367_HUMAN P40 OS=Homo sapiens PE=4 SV=1	2	2	0.0592	40027.2	9.54
$606-1	tr|Q3SYB5|Q3SYB5_HUMAN SERPINB12 protein OS=Homo sapiens GN=SERPINB12 PE=2 SV=1	2	2	0.1311	20915.7	5.61
$607-1	tr|Q53FA5|Q53FA5_HUMAN Protein translocation complex beta variant (Fragment) OS=Homo sapiens PE=2 SV=1	2	2	0.2604	10043.5	11.72
$608-1	tr|Q53G62|Q53G62_HUMAN Mitochondrial ribosomal protein S28 variant (Fragment) OS=Homo sapiens PE=2 SV=1	2	2	0.1123	20770.5	9.37
$609-1	tr|Q53GT4|Q53GT4_HUMAN Dipeptidylpeptidase III isoform 1 variant (Fragment) OS=Homo sapiens PE=2 SV=1	2	2	0.0475	82564.1	5.04
$610-1	tr|Q53HH2|Q53HH2_HUMAN Mitochondrial ATP synthase, O subunit variant (Fragment) OS=Homo sapiens PE=2 SV=1	2	2	0.0939	23261	9.97
$611-1	tr|Q53HL1|Q53HL1_HUMAN Myosin regulatory light chain MRCL3 variant (Fragment) OS=Homo sapiens PE=2 SV=1	2	2	0.1228	19792.9	4.72
$612-1	tr|Q53HS0|Q53HS0_HUMAN Glutaminyl-tRNA synthetase variant (Fragment) OS=Homo sapiens PE=2 SV=1	2	2	0.0323	87709.6	6.83
$613-1	tr|Q53Y03|Q53Y03_HUMAN COX4 neighbor, isoform CRA_a OS=Homo sapiens GN=COX4NB PE=1 SV=1	2	2	0.1	23772.8	5.92
$614-1	tr|Q567P1|Q567P1_HUMAN IGL@ protein OS=Homo sapiens GN=IGL@ PE=2 SV=1	2	2	0.1064	24799.3	6.88
$615-1	tr|Q59GX9|Q59GX9_HUMAN Ribosomal protein L5 variant (Fragment) OS=Homo sapiens PE=2 SV=1	2	2	0.066	35203.2	9.85
$616-1	tr|Q5HYI5|Q5HYI5_HUMAN Putative uncharacterized protein DKFZp313C1541 OS=Homo sapiens GN=DKFZp313C1541 PE=1 SV=1	2	2	0.1244	23419.3	6.97
$617-1	tr|Q5STK2|Q5STK2_HUMAN Prefoldin subunit 6, isoform CRA_b OS=Homo sapiens GN=PFDN6 PE=2 SV=1	2	2	0.155	14582.5	8.83
$618-1	tr|Q5T123|Q5T123_HUMAN SH3 domain-binding glutamic acid-rich-like protein 3 OS=Homo sapiens GN=SH3BGRL3 PE=1 SV=1	2	2	0.2045	9380.41	9.42
$619-1	tr|Q5U0B3|Q5U0B3_HUMAN Proteasome (Prosome, macropain) 26S subunit, non-ATPase, 8 OS=Homo sapiens PE=2 SV=1	2	2	0.0584	29921.3	6.85
$620-1	tr|Q68D08|Q68D08_HUMAN Putative uncharacterized protein DKFZp686B04128 OS=Homo sapiens GN=DKFZp686B04128 PE=2 SV=1	2	2	0.0864	36749.5	5.76
$621-1	tr|Q6FI54|Q6FI54_HUMAN RAB5B protein OS=Homo sapiens GN=RAB5B PE=2 SV=1	2	2	0.107	23707.5	6.83
$622-1	tr|Q6FII1|Q6FII1_HUMAN Glutathione S-transferase kappa 1 OS=Homo sapiens GN=LOC51064 PE=2 SV=1	2	2	0.0973	25496.6	8.51
$623-1	tr|Q6LAP8|Q6LAP8_HUMAN Mitochondrial citrate transport protein (Fragment) OS=Homo sapiens PE=3 SV=1	2	2	0.0597	34787.2	9.91
$624-1	tr|Q6NZ52|Q6NZ52_HUMAN Ribosomal protein L27a OS=Homo sapiens GN=RPL27A PE=2 SV=1	2	2	0.1419	16478.1	11
$625-1	tr|Q6PKH8|Q6PKH8_HUMAN ANP32A protein (Fragment) OS=Homo sapiens GN=ANP32A PE=2 SV=1	2	2	0.0957	24067.6	4.75
$626-1	tr|Q93020|Q93020_HUMAN GTP-binding regulatory protein Gi alpha-2 chain (Fragment) OS=Homo sapiens GN=WUGSC:H_LUCA16.1 PE=4 SV=2	2	2	0.132	22099.7	5.3
$627-1	tr|Q9NSK3|Q9NSK3_HUMAN Putative uncharacterized protein DKFZp762I166 (Fragment) OS=Homo sapiens GN=DKFZp762I166 PE=2 SV=1	2	2	0.0601	31436.1	5.05
$628-1	tr|Q9P173|Q9P173_HUMAN PRO2275 OS=Homo sapiens PE=2 SV=1	2	2	0.2333	13097.2	8.93
$629-1	tr|V9HW71|V9HW71_HUMAN Endoplasmic reticulum resident protein 29 OS=Homo sapiens GN=HEL-S-107 PE=2 SV=1	2	2	0.1034	28993.1	6.77
$630-1	tr|V9HW72|V9HW72_HUMAN Epididymis secretory sperm binding protein Li 94n OS=Homo sapiens GN=HEL-S-94n PE=2 SV=1	2	2	0.0405	62638.6	6.4
$631-1	tr|V9HWF2|V9HWF2_HUMAN Malate dehydrogenase OS=Homo sapiens GN=HEL-S-32 PE=2 SV=1	2	2	0.0868	36425.7	6.91
$632-1	tr|V9HWG7|V9HWG7_HUMAN Epididymis secretory protein Li 52 OS=Homo sapiens GN=HEL-S-52 PE=2 SV=1	2	2	0.0429	66192.7	6.17
$633-1	tr|V9HWH1|V9HWH1_HUMAN Epididymis luminal protein 57 OS=Homo sapiens GN=HEL57 PE=2 SV=1	2	2	0.0528	42741.3	5.9
$634-1	tr|A0N4V7|A0N4V7_HUMAN HCG2039797 (Fragment) OS=Homo sapiens GN=Tcr-alpha PE=4 SV=1	21	1	0.381	2213.56	9.79
$635-1	tr|L0R5A1|L0R5A1_HUMAN Alternative protein CSF2RB OS=Homo sapiens GN=CSF2RB PE=4 SV=1	4	1	0.0741	11645.4	11.3
$636-1	tr|B8ZZF7|B8ZZF7_HUMAN Sulfotransferase OS=Homo sapiens GN=SULT1C2 PE=1 SV=1	3	1	0.0463	30652.7	6.26
$637-1	tr|Q6ZPD6|Q6ZPD6_HUMAN cDNA FLJ25992 fis, clone DMC03508 OS=Homo sapiens PE=2 SV=1	3	1	0.0237	41378.7	5.15
$638-1	sp|P02458|CO2A1_HUMAN Collagen alpha-1(II) chain OS=Homo sapiens GN=COL2A1 PE=1 SV=3	2	1	0.0067	141784	6.58
$639-1	tr|C9JA28|C9JA28_HUMAN Translocon-associated protein subunit gamma OS=Homo sapiens GN=SSR3 PE=1 SV=1	2	1	0.0805	20161.1	9.45
$640-1	tr|J3KSY7|J3KSY7_HUMAN Protein CASC3 (Fragment) OS=Homo sapiens GN=CASC3 PE=1 SV=1	2	1	0.0493	25651.1	9.19
$641-1	tr|Q05C82|Q05C82_HUMAN MARCKS protein (Fragment) OS=Homo sapiens GN=MARCKS PE=2 SV=1	2	1	0.4043	4581.9	6.53
$642-1	tr|Q68D69|Q68D69_HUMAN Putative uncharacterized protein DKFZp779G1236 OS=Homo sapiens GN=DKFZp779G1236 PE=2 SV=1	2	1	0.0089	113383	9.3
$643-1	sp|A4D2P6|GRD2I_HUMAN Delphilin OS=Homo sapiens GN=GRID2IP PE=3 SV=2	1	1	0.0058	132275	7.11
$644-1	sp|A6NKQ9|CGB1_HUMAN Choriogonadotropin subunit beta variant 1 OS=Homo sapiens GN=CGB1 PE=2 SV=3	1	1	0.0321	20467.8	9.02
$645-1	sp|O00483|NDUA4_HUMAN Cytochrome c oxidase subunit NDUFA4 OS=Homo sapiens GN=NDUFA4 PE=1 SV=1	1	1	0.0988	9369.74	9.42
$646-1	sp|O00487|PSDE_HUMAN 26S proteasome non-ATPase regulatory subunit 14 OS=Homo sapiens GN=PSMD14 PE=1 SV=1	1	1	0.0226	34576.7	6.06
$647-1	sp|O43150|ASAP2_HUMAN Arf-GAP with SH3 domain, ANK repeat and PH domain-containing protein 2 OS=Homo sapiens GN=ASAP2 PE=1 SV=3	1	1	0.008	111649	6.24
$648-1	sp|O43765|SGTA_HUMAN Small glutamine-rich tetratricopeptide repeat-containing protein alpha OS=Homo sapiens GN=SGTA PE=1 SV=1	1	1	0.0415	34062.7	4.81
$649-1	sp|O60293|ZC3H1_HUMAN Zinc finger C3H1 domain-containing protein OS=Homo sapiens GN=ZFC3H1 PE=1 SV=3	1	1	0.004	226353	8.39
$650-1	sp|O75616|ERAL1_HUMAN GTPase Era, mitochondrial OS=Homo sapiens GN=ERAL1 PE=1 SV=2	1	1	0.0275	48349.5	9.05
$651-1	sp|O75643|U520_HUMAN U5 small nuclear ribonucleoprotein 200 kDa helicase OS=Homo sapiens GN=SNRNP200 PE=1 SV=2	1	1	0.0051	244505	5.73
$652-1	sp|O76027|ANXA9_HUMAN Annexin A9 OS=Homo sapiens GN=ANXA9 PE=1 SV=3	1	1	0.0377	38363.1	5.53
$653-1	sp|O94979|SC31A_HUMAN Protein transport protein Sec31A OS=Homo sapiens GN=SEC31A PE=1 SV=3	1	1	0.0057	133013	6.43
$654-1	sp|O95613|PCNT_HUMAN Pericentrin OS=Homo sapiens GN=PCNT PE=1 SV=4	1	1	0.0021	378033	5.4
$655-1	sp|O95721|SNP29_HUMAN Synaptosomal-associated protein 29 OS=Homo sapiens GN=SNAP29 PE=1 SV=1	1	1	0.0465	28970	5.56
$656-1	sp|O95881|TXD12_HUMAN Thioredoxin domain-containing protein 12 OS=Homo sapiens GN=TXNDC12 PE=1 SV=1	1	1	0.0523	19205.5	5.25
$657-1	sp|O96005|CLPT1_HUMAN Cleft lip and palate transmembrane protein 1 OS=Homo sapiens GN=CLPTM1 PE=1 SV=1	1	1	0.0105	76095.7	5.88
$658-1	sp|P01258|CALC_HUMAN Calcitonin OS=Homo sapiens GN=CALCA PE=1 SV=2	1	1	0.0709	15466.3	6.06
$659-1	sp|P09914|IFIT1_HUMAN Interferon-induced protein with tetratricopeptide repeats 1 OS=Homo sapiens GN=IFIT1 PE=1 SV=2	1	1	0.023	55359.7	6.75
$660-1	sp|P10301|RRAS_HUMAN Ras-related protein R-Ras OS=Homo sapiens GN=RRAS PE=1 SV=1	1	1	0.0321	23480.2	6.44
$661-1	sp|P11234|RALB_HUMAN Ras-related protein Ral-B OS=Homo sapiens GN=RALB PE=1 SV=1	1	1	0.0437	23408.3	6.24
$662-1	sp|P11387|TOP1_HUMAN DNA topoisomerase 1 OS=Homo sapiens GN=TOP1 PE=1 SV=2	1	1	0.0157	90724.7	9.33
$663-1	sp|P11465|PSG2_HUMAN Pregnancy-specific beta-1-glycoprotein 2 OS=Homo sapiens GN=PSG2 PE=2 SV=2	1	1	0.0209	37215.6	7.66
$664-1	sp|P12273|PIP_HUMAN Prolactin-inducible protein OS=Homo sapiens GN=PIP PE=1 SV=1	1	1	0.0753	16572.3	8.26
$665-1	sp|P14927|QCR7_HUMAN Cytochrome b-c1 complex subunit 7 OS=Homo sapiens GN=UQCRB PE=1 SV=2	1	1	0.1351	13530.3	8.73
$666-1	sp|P20618|PSB1_HUMAN Proteasome subunit beta type-1 OS=Homo sapiens GN=PSMB1 PE=1 SV=2	1	1	0.0581	26489.1	8.27
$667-1	sp|P23246|SFPQ_HUMAN Splicing factor, proline- and glutamine-rich OS=Homo sapiens GN=SFPQ PE=1 SV=2	1	1	0.0212	76148.5	9.45
$668-1	sp|P23588|IF4B_HUMAN Eukaryotic translation initiation factor 4B OS=Homo sapiens GN=EIF4B PE=1 SV=2	1	1	0.0213	69150.4	5.55
$669-1	sp|P24539|AT5F1_HUMAN ATP synthase F(0) complex subunit B1, mitochondrial OS=Homo sapiens GN=ATP5F1 PE=1 SV=2	1	1	0.0586	28908.3	9.37
$670-1	sp|P25815|S100P_HUMAN Protein S100-P OS=Homo sapiens GN=S100P PE=1 SV=2	1	1	0.1368	10399.8	4.75
$671-1	sp|P26196|DDX6_HUMAN Probable ATP-dependent RNA helicase DDX6 OS=Homo sapiens GN=DDX6 PE=1 SV=2	1	1	0.0248	54416.2	8.85
$672-1	sp|P28066|PSA5_HUMAN Proteasome subunit alpha type-5 OS=Homo sapiens GN=PSMA5 PE=1 SV=3	1	1	0.0539	26410.7	4.74
$673-1	sp|P28070|PSB4_HUMAN Proteasome subunit beta type-4 OS=Homo sapiens GN=PSMB4 PE=1 SV=4	1	1	0.0379	29203.9	5.72
$674-1	sp|P28072|PSB6_HUMAN Proteasome subunit beta type-6 OS=Homo sapiens GN=PSMB6 PE=1 SV=4	1	1	0.0377	25357.5	4.8
$675-1	sp|P28074|PSB5_HUMAN Proteasome subunit beta type-5 OS=Homo sapiens GN=PSMB5 PE=1 SV=3	1	1	0.0304	28480	6.44
$676-1	sp|P30084|ECHM_HUMAN Enoyl-CoA hydratase, mitochondrial OS=Homo sapiens GN=ECHS1 PE=1 SV=4	1	1	0.0241	31387	8.34
$677-1	sp|P30825|CTR1_HUMAN High affinity cationic amino acid transporter 1 OS=Homo sapiens GN=SLC7A1 PE=1 SV=1	1	1	0.0159	67637.6	5.29
$678-1	sp|P31944|CASPE_HUMAN Caspase-14 OS=Homo sapiens GN=CASP14 PE=1 SV=2	1	1	0.0331	27679.2	5.44
$679-1	sp|P35222|CTNB1_HUMAN Catenin beta-1 OS=Homo sapiens GN=CTNNB1 PE=1 SV=1	1	1	0.0192	85495.7	5.53
$680-1	sp|P46109|CRKL_HUMAN Crk-like protein OS=Homo sapiens GN=CRKL PE=1 SV=1	1	1	0.0198	33776.6	6.26
$681-1	sp|P50914|RL14_HUMAN 60S ribosomal protein L14 OS=Homo sapiens GN=RPL14 PE=1 SV=4	1	1	0.0279	23431.6	10.94
$682-1	sp|P50995|ANX11_HUMAN Annexin A11 OS=Homo sapiens GN=ANXA11 PE=1 SV=1	1	1	0.0178	54389.1	7.53
$683-1	sp|P52895|AK1C2_HUMAN Aldo-keto reductase family 1 member C2 OS=Homo sapiens GN=AKR1C2 PE=1 SV=3	1	1	0.0248	36734.8	7.13
$684-1	sp|P52907|CAZA1_HUMAN F-actin-capping protein subunit alpha-1 OS=Homo sapiens GN=CAPZA1 PE=1 SV=3	1	1	0.028	32922.4	5.45
$685-1	sp|P52943|CRIP2_HUMAN Cysteine-rich protein 2 OS=Homo sapiens GN=CRIP2 PE=1 SV=1	1	1	0.0769	22492.5	9.01
$686-1	sp|P53618|COPB_HUMAN Coatomer subunit beta OS=Homo sapiens GN=COPB1 PE=1 SV=3	1	1	0.0105	107141	5.72
$687-1	sp|P54727|RD23B_HUMAN UV excision repair protein RAD23 homolog B OS=Homo sapiens GN=RAD23B PE=1 SV=1	1	1	0.0709	43170.7	4.79
$688-1	sp|P56182|RRP1_HUMAN Ribosomal RNA processing protein 1 homolog A OS=Homo sapiens GN=RRP1 PE=1 SV=1	1	1	0.0195	52838.6	9.39
$689-1	sp|P57075|UBS3A_HUMAN Ubiquitin-associated and SH3 domain-containing protein A OS=Homo sapiens GN=UBASH3A PE=1 SV=1	1	1	0.0121	74121.9	7.77
$690-1	sp|P58546|MTPN_HUMAN Myotrophin OS=Homo sapiens GN=MTPN PE=1 SV=2	1	1	0.1441	12894.6	5.27
$691-1	sp|P60953|CDC42_HUMAN Cell division control protein 42 homolog OS=Homo sapiens GN=CDC42 PE=1 SV=2	1	1	0.0576	21258.4	6.16
$692-1	sp|P61513|RL37A_HUMAN 60S ribosomal protein L37a OS=Homo sapiens GN=RPL37A PE=1 SV=2	1	1	0.087	10275.2	10.44
$693-1	sp|P62070|RRAS2_HUMAN Ras-related protein R-Ras2 OS=Homo sapiens GN=RRAS2 PE=1 SV=1	1	1	0.0588	23399.3	5.74
$694-1	sp|P62081|RS7_HUMAN 40S ribosomal protein S7 OS=Homo sapiens GN=RPS7 PE=1 SV=1	1	1	0.0412	22126.6	10.09
$695-1	sp|P62306|RUXF_HUMAN Small nuclear ribonucleoprotein F OS=Homo sapiens GN=SNRPF PE=1 SV=1	1	1	0.1512	9725.1	4.7
$696-1	sp|P62318|SMD3_HUMAN Small nuclear ribonucleoprotein Sm D3 OS=Homo sapiens GN=SNRPD3 PE=1 SV=1	1	1	0.0794	13916.1	10.33
$697-1	sp|P62841|RS15_HUMAN 40S ribosomal protein S15 OS=Homo sapiens GN=RPS15 PE=1 SV=2	1	1	0.0345	17039.9	10.39
$698-1	sp|P62854|RS26_HUMAN 40S ribosomal protein S26 OS=Homo sapiens GN=RPS26 PE=1 SV=3	1	1	0.0609	13015.3	11.01
$699-1	sp|P62899|RL31_HUMAN 60S ribosomal protein L31 OS=Homo sapiens GN=RPL31 PE=1 SV=1	1	1	0.072	14462.7	10.54
$700-1	sp|P62942|FKB1A_HUMAN Peptidyl-prolyl cis-trans isomerase FKBP1A OS=Homo sapiens GN=FKBP1A PE=1 SV=2	1	1	0.1204	11950.6	7.89
$701-1	sp|P63010|AP2B1_HUMAN AP-2 complex subunit beta OS=Homo sapiens GN=AP2B1 PE=1 SV=1	1	1	0.0085	104551	5.22
$702-1	sp|P98172|EFNB1_HUMAN Ephrin-B1 OS=Homo sapiens GN=EFNB1 PE=1 SV=1	1	1	0.052	38006.2	9.1
$703-1	sp|Q01469|FABP5_HUMAN Fatty acid-binding protein, epidermal OS=Homo sapiens GN=FABP5 PE=1 SV=3	1	1	0.1037	15164.3	6.6
$704-1	sp|Q01650|LAT1_HUMAN Large neutral amino acids transporter small subunit 1 OS=Homo sapiens GN=SLC7A5 PE=1 SV=2	1	1	0.0355	55009.6	7.9
$705-1	sp|Q05193|DYN1_HUMAN Dynamin-1 OS=Homo sapiens GN=DNM1 PE=1 SV=2	1	1	0.0116	97407.1	6.73
$706-1	sp|Q08378|GOGA3_HUMAN Golgin subfamily A member 3 OS=Homo sapiens GN=GOLGA3 PE=1 SV=2	1	1	0.004	167353	5.34
$707-1	sp|Q12809|KCNH2_HUMAN Potassium voltage-gated channel subfamily H member 2 OS=Homo sapiens GN=KCNH2 PE=1 SV=1	1	1	0.0052	126654	8.2
$708-1	sp|Q12873|CHD3_HUMAN Chromodomain-helicase-DNA-binding protein 3 OS=Homo sapiens GN=CHD3 PE=1 SV=3	1	1	0.003	226589	6.92
$709-1	sp|Q13541|4EBP1_HUMAN Eukaryotic translation initiation factor 4E-binding protein 1 OS=Homo sapiens GN=EIF4EBP1 PE=1 SV=3	1	1	0.0593	12579.9	5.32
$710-1	sp|Q14165|MLEC_HUMAN Malectin OS=Homo sapiens GN=MLEC PE=1 SV=1	1	1	0.0445	32233.5	5.27
$711-1	sp|Q14789|GOGB1_HUMAN Golgin subfamily B member 1 OS=Homo sapiens GN=GOLGB1 PE=1 SV=2	1	1	0.0034	376015	4.96
$712-1	sp|Q14D04|MELT_HUMAN Ventricular zone-expressed PH domain-containing protein homolog 1 OS=Homo sapiens GN=VEPH1 PE=2 SV=1	1	1	0.0084	94744.3	6.26
$713-1	sp|Q15738|NSDHL_HUMAN Sterol-4-alpha-carboxylate 3-dehydrogenase, decarboxylating OS=Homo sapiens GN=NSDHL PE=1 SV=2	1	1	0.0214	41899.8	8.16
$714-1	sp|Q15785|TOM34_HUMAN Mitochondrial import receptor subunit TOM34 OS=Homo sapiens GN=TOMM34 PE=1 SV=2	1	1	0.0259	34559	9.12
$715-1	sp|Q29RF7|PDS5A_HUMAN Sister chromatid cohesion protein PDS5 homolog A OS=Homo sapiens GN=PDS5A PE=1 SV=1	1	1	0.006	150828	8.15
$716-1	sp|Q3ZAQ7|VMA21_HUMAN Vacuolar ATPase assembly integral membrane protein VMA21 OS=Homo sapiens GN=VMA21 PE=1 SV=1	1	1	0.1188	11354	6.56
$717-1	sp|Q4G0U5|PCDP1_HUMAN Cilia- and flagella-associated protein 221 OS=Homo sapiens GN=CFAP221 PE=1 SV=2	1	1	0.0119	96889.7	8.79
$718-1	sp|Q4KMQ1|TPRN_HUMAN Taperin OS=Homo sapiens GN=TPRN PE=1 SV=2	1	1	0.0169	75554.9	6.82
$719-1	sp|Q4KWH8|PLCH1_HUMAN 1-phosphatidylinositol 4,5-bisphosphate phosphodiesterase eta-1 OS=Homo sapiens GN=PLCH1 PE=1 SV=1	1	1	0.0035	189221	7.87
$720-1	sp|Q53T94|TAF1B_HUMAN TATA box-binding protein-associated factor RNA polymerase I subunit B OS=Homo sapiens GN=TAF1B PE=1 SV=1	1	1	0.0085	68831	8.27
$721-1	sp|Q5QJE6|TDIF2_HUMAN Deoxynucleotidyltransferase terminal-interacting protein 2 OS=Homo sapiens GN=DNTTIP2 PE=1 SV=2	1	1	0.0106	84468.1	5.86
$722-1	sp|Q5T1J5|CHCH9_HUMAN Putative coiled-coil-helix-coiled-coil-helix domain-containing protein CHCHD2P9, mitochondrial OS=Homo sapiens GN=CHCHD2P9 PE=5 SV=1	1	1	0.0861	15489.4	9.95
$723-1	sp|Q5T655|CFA58_HUMAN Cilia- and flagella-associated protein 58 OS=Homo sapiens GN=CFAP58 PE=1 SV=1	1	1	0.008	103416	8.44
$724-1	sp|Q5T749|KPRP_HUMAN Keratinocyte proline-rich protein OS=Homo sapiens GN=KPRP PE=1 SV=1	1	1	0.0155	64135.2	8.72
$725-1	sp|Q5T750|XP32_HUMAN Skin-specific protein 32 OS=Homo sapiens GN=XP32 PE=1 SV=1	1	1	0.032	26237.9	8.41
$726-1	sp|Q5T7W0|ZN618_HUMAN Zinc finger protein 618 OS=Homo sapiens GN=ZNF618 PE=1 SV=1	1	1	0.0063	104954	6.7
$727-1	sp|Q5TGZ0|MIC10_HUMAN MICOS complex subunit MIC10 OS=Homo sapiens GN=MINOS1 PE=1 SV=1	1	1	0.1026	8808.12	8.69
$728-1	sp|Q5VTU8|AT5EL_HUMAN ATP synthase subunit epsilon-like protein, mitochondrial OS=Homo sapiens GN=ATP5EP2 PE=3 SV=1	1	1	0.1373	5806.81	10.15
$729-1	sp|Q6P161|RM54_HUMAN 39S ribosomal protein L54, mitochondrial OS=Homo sapiens GN=MRPL54 PE=1 SV=1	1	1	0.0725	15819	9.6
$730-1	sp|Q6PI77|BHLH9_HUMAN Protein BHLHb9 OS=Homo sapiens GN=BHLHB9 PE=2 SV=1	1	1	0.0146	60290.3	7.51
$731-1	sp|Q6ZMZ3|SYNE3_HUMAN Nesprin-3 OS=Homo sapiens GN=SYNE3 PE=1 SV=2	1	1	0.0072	112215	5.88
$732-1	sp|Q71UM5|RS27L_HUMAN 40S ribosomal protein S27-like OS=Homo sapiens GN=RPS27L PE=1 SV=3	1	1	0.0952	9477.08	9.57
$733-1	sp|Q7Z7A1|CNTRL_HUMAN Centriolin OS=Homo sapiens GN=CNTRL PE=1 SV=2	1	1	0.0043	268882	5.44
$734-1	sp|Q86SG5|S1A7A_HUMAN Protein S100-A7A OS=Homo sapiens GN=S100A7A PE=1 SV=3	1	1	0.1188	11304.8	6.89
$735-1	sp|Q86TS9|RM52_HUMAN 39S ribosomal protein L52, mitochondrial OS=Homo sapiens GN=MRPL52 PE=1 SV=2	1	1	0.0732	13663.5	10.27
$736-1	sp|Q8IVJ8|APRG1_HUMAN AP20 region protein 1 OS=Homo sapiens GN=APRG1 PE=2 SV=2	1	1	0.0353	18525.2	10.7
$737-1	sp|Q8IVW4|CDKL3_HUMAN Cyclin-dependent kinase-like 3 OS=Homo sapiens GN=CDKL3 PE=1 SV=1	1	1	0.0084	67512.9	9.35
$738-1	sp|Q8IWR0|Z3H7A_HUMAN Zinc finger CCCH domain-containing protein 7A OS=Homo sapiens GN=ZC3H7A PE=1 SV=1	1	1	0.0175	110536	7
$739-1	sp|Q8IWX7|UN45B_HUMAN Protein unc-45 homolog B OS=Homo sapiens GN=UNC45B PE=1 SV=1	1	1	0.0064	103732	8.03
$740-1	sp|Q8IXM3|RM41_HUMAN 39S ribosomal protein L41, mitochondrial OS=Homo sapiens GN=MRPL41 PE=1 SV=1	1	1	0.0511	15382.5	9.59
$741-1	sp|Q8IYJ2|CJ067_HUMAN Uncharacterized protein C10orf67, mitochondrial OS=Homo sapiens GN=C10orf67 PE=2 SV=3	1	1	0.0145	63655.1	8.91
$742-1	sp|Q8IZJ1|UNC5B_HUMAN Netrin receptor UNC5B OS=Homo sapiens GN=UNC5B PE=1 SV=2	1	1	0.0074	103637	5.68
$743-1	sp|Q8NBN7|RDH13_HUMAN Retinol dehydrogenase 13 OS=Homo sapiens GN=RDH13 PE=1 SV=2	1	1	0.0393	35931.8	8.23
$744-1	sp|Q8NDV7|TNR6A_HUMAN Trinucleotide repeat-containing gene 6A protein OS=Homo sapiens GN=TNRC6A PE=1 SV=2	1	1	0.0082	210295	6.55
$745-1	sp|Q8TCJ2|STT3B_HUMAN Dolichyl-diphosphooligosaccharide--protein glycosyltransferase subunit STT3B OS=Homo sapiens GN=STT3B PE=1 SV=1	1	1	0.0145	93673.2	9.04
$746-1	sp|Q8TCS8|PNPT1_HUMAN Polyribonucleotide nucleotidyltransferase 1, mitochondrial OS=Homo sapiens GN=PNPT1 PE=1 SV=2	1	1	0.0115	85949.6	7.87
$747-1	sp|Q8TDB6|DTX3L_HUMAN E3 ubiquitin-protein ligase DTX3L OS=Homo sapiens GN=DTX3L PE=1 SV=1	1	1	0.0108	83553.4	8.31
$748-1	sp|Q8WVJ2|NUDC2_HUMAN NudC domain-containing protein 2 OS=Homo sapiens GN=NUDCD2 PE=1 SV=1	1	1	0.0701	17675.7	4.99
$749-1	sp|Q92665|RT31_HUMAN 28S ribosomal protein S31, mitochondrial OS=Homo sapiens GN=MRPS31 PE=1 SV=3	1	1	0.0228	45317.9	9.32
$750-1	sp|Q92734|TFG_HUMAN Protein TFG OS=Homo sapiens GN=TFG PE=1 SV=2	1	1	0.025	43447.4	4.94
$751-1	sp|Q92973|TNPO1_HUMAN Transportin-1 OS=Homo sapiens GN=TNPO1 PE=1 SV=2	1	1	0.0167	102354	4.83
$752-1	sp|Q969V3|NCLN_HUMAN Nicalin OS=Homo sapiens GN=NCLN PE=1 SV=2	1	1	0.0355	62973.6	6.4
$753-1	sp|Q96A26|F162A_HUMAN Protein FAM162A OS=Homo sapiens GN=FAM162A PE=1 SV=2	1	1	0.0714	17342.2	9.81
$754-1	sp|Q96CM3|RUSD4_HUMAN RNA pseudouridylate synthase domain-containing protein 4 OS=Homo sapiens GN=RPUSD4 PE=1 SV=1	1	1	0.0292	42204.7	9.9
$755-1	sp|Q96CS3|FAF2_HUMAN FAS-associated factor 2 OS=Homo sapiens GN=FAF2 PE=1 SV=2	1	1	0.0135	52622.8	5.46
$756-1	sp|Q96DD0|LRC39_HUMAN Leucine-rich repeat-containing protein 39 OS=Homo sapiens GN=LRRC39 PE=2 SV=1	1	1	0.0179	38792.5	5.99
$757-1	sp|Q96EH3|MASU1_HUMAN Mitochondrial assembly of ribosomal large subunit protein 1 OS=Homo sapiens GN=MALSU1 PE=1 SV=1	1	1	0.0897	26169.8	5.32
$758-1	sp|Q96EL2|RT24_HUMAN 28S ribosomal protein S24, mitochondrial OS=Homo sapiens GN=MRPS24 PE=1 SV=1	1	1	0.0479	19014.9	9.49
$759-1	sp|Q96HB5|CC120_HUMAN Coiled-coil domain-containing protein 120 OS=Homo sapiens GN=CCDC120 PE=1 SV=1	1	1	0.0079	67566.7	9.51
$760-1	sp|Q96I51|WBS16_HUMAN Williams-Beuren syndrome chromosomal region 16 protein OS=Homo sapiens GN=WBSCR16 PE=1 SV=2	1	1	0.0388	49996.3	8.74
$761-1	sp|Q96IQ7|VSIG2_HUMAN V-set and immunoglobulin domain-containing protein 2 OS=Homo sapiens GN=VSIG2 PE=1 SV=1	1	1	0.0489	34348	7.5
$762-1	sp|Q96IX5|USMG5_HUMAN Up-regulated during skeletal muscle growth protein 5 OS=Homo sapiens GN=USMG5 PE=1 SV=1	1	1	0.2586	6457.5	9.78
$763-1	sp|Q96PJ5|FCRL4_HUMAN Fc receptor-like protein 4 OS=Homo sapiens GN=FCRL4 PE=1 SV=1	1	1	0.0117	57223.6	6.08
$764-1	sp|Q9BQG0|MBB1A_HUMAN Myb-binding protein 1A OS=Homo sapiens GN=MYBBP1A PE=1 SV=2	1	1	0.0075	148853	9.34
$765-1	sp|Q9BRJ6|CG050_HUMAN Uncharacterized protein C7orf50 OS=Homo sapiens GN=C7orf50 PE=1 SV=1	1	1	0.1082	22083.1	9.65
$766-1	sp|Q9BS26|ERP44_HUMAN Endoplasmic reticulum resident protein 44 OS=Homo sapiens GN=ERP44 PE=1 SV=1	1	1	0.0246	46970.6	5.09
$767-1	sp|Q9BU76|MMTA2_HUMAN Multiple myeloma tumor-associated protein 2 OS=Homo sapiens GN=MMTAG2 PE=1 SV=1	1	1	0.0532	29411.5	10.03
$768-1	sp|Q9BVC6|TM109_HUMAN Transmembrane protein 109 OS=Homo sapiens GN=TMEM109 PE=1 SV=1	1	1	0.0494	26209.7	10.48
$769-1	sp|Q9BVJ6|UT14A_HUMAN U3 small nucleolar RNA-associated protein 14 homolog A OS=Homo sapiens GN=UTP14A PE=1 SV=1	1	1	0.0104	87976.8	7.67
$770-1	sp|Q9BXM0|PRAX_HUMAN Periaxin OS=Homo sapiens GN=PRX PE=1 SV=2	1	1	0.0041	154903	7.22
$771-1	sp|Q9BXU8|FHL17_HUMAN Ferritin heavy polypeptide-like 17 OS=Homo sapiens GN=FTHL17 PE=2 SV=1	1	1	0.0492	21141.9	6.05
$772-1	sp|Q9BYE4|SPR2G_HUMAN Small proline-rich protein 2G OS=Homo sapiens GN=SPRR2G PE=3 SV=1	1	1	0.1781	8157.56	8.3
$773-1	sp|Q9BYN8|RT26_HUMAN 28S ribosomal protein S26, mitochondrial OS=Homo sapiens GN=MRPS26 PE=1 SV=1	1	1	0.0293	24211.4	10.39
$774-1	sp|Q9H0A0|NAT10_HUMAN RNA cytidine acetyltransferase OS=Homo sapiens GN=NAT10 PE=1 SV=2	1	1	0.0146	115729	8.5
$775-1	sp|Q9H0U3|MAGT1_HUMAN Magnesium transporter protein 1 OS=Homo sapiens GN=MAGT1 PE=1 SV=1	1	1	0.0269	38036.2	9.68
$776-1	sp|Q9H330|TM245_HUMAN Transmembrane protein 245 OS=Homo sapiens GN=TMEM245 PE=1 SV=2	1	1	0.0143	100944	9.03
$777-1	sp|Q9H3R2|MUC13_HUMAN Mucin-13 OS=Homo sapiens GN=MUC13 PE=1 SV=3	1	1	0.0313	54603.4	4.91
$778-1	sp|Q9H3U1|UN45A_HUMAN Protein unc-45 homolog A OS=Homo sapiens GN=UNC45A PE=1 SV=1	1	1	0.0169	103076	5.8
$779-1	sp|Q9H6S3|ES8L2_HUMAN Epidermal growth factor receptor kinase substrate 8-like protein 2 OS=Homo sapiens GN=EPS8L2 PE=1 SV=2	1	1	0.0252	80619.7	6.39
$780-1	sp|Q9H936|GHC1_HUMAN Mitochondrial glutamate carrier 1 OS=Homo sapiens GN=SLC25A22 PE=1 SV=1	1	1	0.0248	34469.8	9.42
$781-1	sp|Q9H9B4|SFXN1_HUMAN Sideroflexin-1 OS=Homo sapiens GN=SFXN1 PE=1 SV=4	1	1	0.0311	35619	9.22
$782-1	sp|Q9HBJ7|UBP29_HUMAN Ubiquitin carboxyl-terminal hydrolase 29 OS=Homo sapiens GN=USP29 PE=2 SV=1	1	1	0.0087	104155	5.62
$783-1	sp|Q9HCD5|NCOA5_HUMAN Nuclear receptor coactivator 5 OS=Homo sapiens GN=NCOA5 PE=1 SV=2	1	1	0.0121	65535.7	9.62
$784-1	sp|Q9NP92|RT30_HUMAN 28S ribosomal protein S30, mitochondrial OS=Homo sapiens GN=MRPS30 PE=1 SV=2	1	1	0.0296	50364.1	8.21
$785-1	sp|Q9NR28|DBLOH_HUMAN Diablo homolog, mitochondrial OS=Homo sapiens GN=DIABLO PE=1 SV=1	1	1	0.0418	27130.5	5.68
$786-1	sp|Q9NRP0|OSTC_HUMAN Oligosaccharyltransferase complex subunit OSTC OS=Homo sapiens GN=OSTC PE=1 SV=1	1	1	0.0805	16829.1	9.23
$787-1	sp|Q9NSK0|KLC4_HUMAN Kinesin light chain 4 OS=Homo sapiens GN=KLC4 PE=1 SV=3	1	1	0.0291	68638.7	5.82
$788-1	sp|Q9NUL5|RYDEN_HUMAN Repressor of yield of DENV protein OS=Homo sapiens GN=RYDEN PE=1 SV=2	1	1	0.0515	33109.9	6.86
$789-1	sp|Q9NVI7|ATD3A_HUMAN ATPase family AAA domain-containing protein 3A OS=Homo sapiens GN=ATAD3A PE=1 SV=2	1	1	0.0126	71368.3	9.08
$790-1	sp|Q9NX20|RM16_HUMAN 39S ribosomal protein L16, mitochondrial OS=Homo sapiens GN=MRPL16 PE=1 SV=1	1	1	0.0398	28448.9	10.13
$791-1	sp|Q9P219|DAPLE_HUMAN Protein Daple OS=Homo sapiens GN=CCDC88C PE=1 SV=3	1	1	0.0039	228228	5.87
$792-1	sp|Q9P270|SLAI2_HUMAN SLAIN motif-containing protein 2 OS=Homo sapiens GN=SLAIN2 PE=1 SV=2	1	1	0.0293	62542.7	9.48
$793-1	sp|Q9UG01|IF172_HUMAN Intraflagellar transport protein 172 homolog OS=Homo sapiens GN=IFT172 PE=1 SV=2	1	1	0.004	197574	5.78
$794-1	sp|Q9UII2|ATIF1_HUMAN ATPase inhibitor, mitochondrial OS=Homo sapiens GN=ATPIF1 PE=1 SV=1	1	1	0.0755	12248.7	9.34
$795-1	sp|Q9ULC5|ACSL5_HUMAN Long-chain-fatty-acid--CoA ligase 5 OS=Homo sapiens GN=ACSL5 PE=1 SV=1	1	1	0.0117	75989.9	6.49
$796-1	sp|Q9Y295|DRG1_HUMAN Developmentally-regulated GTP-binding protein 1 OS=Homo sapiens GN=DRG1 PE=1 SV=1	1	1	0.0191	40541.6	9
$797-1	sp|Q9Y2H0|DLGP4_HUMAN Disks large-associated protein 4 OS=Homo sapiens GN=DLGAP4 PE=1 SV=3	1	1	0.0081	108011	6.65
$798-1	sp|Q9Y490|TLN1_HUMAN Talin-1 OS=Homo sapiens GN=TLN1 PE=1 SV=3	1	1	0.0047	269764	5.77
$799-1	sp|Q9Y617|SERC_HUMAN Phosphoserine aminotransferase OS=Homo sapiens GN=PSAT1 PE=1 SV=2	1	1	0.0216	40422.2	7.56
$800-1	tr|A0A024QZ97|A0A024QZ97_HUMAN Transmembrane protein 51, isoform CRA_b OS=Homo sapiens GN=TMEM51 PE=4 SV=1	1	1	0.0514	27759	5.4
$801-1	tr|A0A024QZB9|A0A024QZB9_HUMAN Zinc finger protein 553, isoform CRA_a OS=Homo sapiens GN=ZNF553 PE=4 SV=1	1	1	0.0097	68008.2	9.51
$802-1	tr|A0A024R0R1|A0A024R0R1_HUMAN Rho guanine nucleotide exchange factor (GEF) 1, isoform CRA_e OS=Homo sapiens GN=ARHGEF1 PE=4 SV=1	1	1	0.0143	102434	5.47
$803-1	tr|A0A024R1P2|A0A024R1P2_HUMAN Ras-related C3 botulinum toxin substrate 2 (Rho family, small GTP binding protein Rac2), isoform CRA_a OS=Homo sapiens GN=RAC2 PE=4 SV=1	1	1	0.0521	21428.6	7.52
$804-1	tr|A0A024R326|A0A024R326_HUMAN Ribosomal protein L29, isoform CRA_a OS=Homo sapiens GN=RPL29 PE=4 SV=1	1	1	0.0955	17552.6	11.66
$805-1	tr|A0A024R3M0|A0A024R3M0_HUMAN Signal recognition particle receptor ('docking protein'), isoform CRA_a OS=Homo sapiens GN=SRPR PE=4 SV=1	1	1	0.0169	44445.6	8.4
$806-1	tr|A0A024R3P9|A0A024R3P9_HUMAN Acyl-Coenzyme A binding domain containing 3, isoform CRA_a OS=Homo sapiens GN=ACBD3 PE=4 SV=1	1	1	0.0455	60592.7	5.02
$807-1	tr|A0A024R4J8|A0A024R4J8_HUMAN Kallikrein 6 (Neurosin, zyme), isoform CRA_b OS=Homo sapiens GN=KLK6 PE=3 SV=1	1	1	0.0451	26855.5	7.15
$808-1	tr|A0A024R580|A0A024R580_HUMAN Calpain 1, (Mu/I) large subunit, isoform CRA_a OS=Homo sapiens GN=CAPN1 PE=3 SV=1	1	1	0.0112	81818.9	5.59
$809-1	tr|A0A024R5C4|A0A024R5C4_HUMAN Reticulon OS=Homo sapiens GN=RTN3 PE=4 SV=1	1	1	0.0466	25608.8	8.67
$810-1	tr|A0A024R5G7|A0A024R5G7_HUMAN Mitochondrial ribosomal protein L21, isoform CRA_a OS=Homo sapiens GN=MRPL21 PE=4 SV=1	1	1	0.0833	13746.2	10.08
$811-1	tr|A0A024R5K3|A0A024R5K3_HUMAN NADH dehydrogenase (Ubiquinone) Fe-S protein 8, 23kDa (NADH-coenzyme Q reductase), isoform CRA_b OS=Homo sapiens GN=NDUFS8 PE=3 SV=1	1	1	0.0465	19213.1	8.6
$812-1	tr|A0A024R5U5|A0A024R5U5_HUMAN ADAM metallopeptidase domain 10, isoform CRA_b OS=Homo sapiens GN=ADAM10 PE=4 SV=1	1	1	0.0187	84141.3	8.04
$813-1	tr|A0A024R663|A0A024R663_HUMAN Kinectin 1 (Kinesin receptor), isoform CRA_a OS=Homo sapiens GN=KTN1 PE=4 SV=1	1	1	0.0052	156273	5.52
$814-1	tr|A0A024R6S1|A0A024R6S1_HUMAN DnaJ (Hsp40) homolog, subfamily A, member 2, isoform CRA_a OS=Homo sapiens GN=DNAJA2 PE=3 SV=1	1	1	0.017	45745.1	6.06
$815-1	tr|A0A024R6Z0|A0A024R6Z0_HUMAN Dynein, cytoplasmic 1, light intermediate chain 2, isoform CRA_a OS=Homo sapiens GN=DYNC1LI2 PE=4 SV=1	1	1	0.0325	54098.6	5.97
$816-1	tr|A0A024R7H5|A0A024R7H5_HUMAN Bone marrow stromal cell antigen 2, isoform CRA_a OS=Homo sapiens GN=BST2 PE=4 SV=1	1	1	0.0556	19768.7	5.43
$817-1	tr|A0A024R866|A0A024R866_HUMAN Ribosomal protein L35, isoform CRA_a OS=Homo sapiens GN=RPL35 PE=3 SV=1	1	1	0.0592	17773.7	10.23
$818-1	tr|A0A024R872|A0A024R872_HUMAN Chromosome 9 open reading frame 88, isoform CRA_a OS=Homo sapiens GN=C9orf88 PE=4 SV=1	1	1	0.0095	82682.4	5.81
$819-1	tr|A0A024R886|A0A024R886_HUMAN TruB pseudouridine (Psi) synthase homolog 2 (E. coli), isoform CRA_a OS=Homo sapiens GN=TRUB2 PE=4 SV=1	1	1	0.0393	36694	9.12
$820-1	tr|A0A024R8P8|A0A024R8P8_HUMAN Ribosomal protein L38, isoform CRA_a OS=Homo sapiens GN=RPL38 PE=3 SV=1	1	1	0.1429	8217.79	10.1
$821-1	tr|A0A024R9E4|A0A024R9E4_HUMAN Mal, T-cell differentiation protein 2, isoform CRA_a OS=Homo sapiens GN=MAL2 PE=4 SV=1	1	1	0.0625	19125.1	5.76
$822-1	tr|A0A024RB05|A0A024RB05_HUMAN Tetraspanin OS=Homo sapiens GN=CD63 PE=3 SV=1	1	1	0.0252	25636.4	8.14
$823-1	tr|A0A024RB17|A0A024RB17_HUMAN Family with sequence similarity 62 (C2 domain containing), member A, isoform CRA_b OS=Homo sapiens GN=FAM62A PE=4 SV=1	1	1	0.01	122855	5.57
$824-1	tr|A0A024RD78|A0A024RD78_HUMAN Mitochondrial ribosomal protein L14, isoform CRA_b OS=Homo sapiens GN=MRPL14 PE=3 SV=1	1	1	0.0552	15947.5	10.26
$825-1	tr|A0A087WTS8|A0A087WTS8_HUMAN Heat shock 70 kDa protein 4 OS=Homo sapiens GN=HSPA4 PE=1 SV=1	1	1	0.0295	52599.2	8.61
$826-1	tr|A0A087WVH3|A0A087WVH3_HUMAN Patched domain-containing protein 3 OS=Homo sapiens GN=PTCHD3 PE=4 SV=1	1	1	0.0188	59642.9	6.14
$827-1	tr|A0A087WWA5|A0A087WWA5_HUMAN Tenascin-X OS=Homo sapiens GN=TNXB PE=1 SV=1	1	1	0.0045	165541	5.73
$828-1	tr|A0A087X054|A0A087X054_HUMAN Hypoxia up-regulated protein 1 OS=Homo sapiens GN=HYOU1 PE=1 SV=1	1	1	0.0181	104777	5.57
$829-1	tr|A0A087X0A3|A0A087X0A3_HUMAN Lysophosphatidylcholine acyltransferase 2 OS=Homo sapiens GN=LPCAT2 PE=1 SV=1	1	1	0.0476	28328.8	4.9
$830-1	tr|A0A087X0P6|A0A087X0P6_HUMAN Protein IGKV2D-29 OS=Homo sapiens GN=IGKV2D-29 PE=1 SV=1	1	1	0.0686	11191.5	5.63
$831-1	tr|A0A087X279|A0A087X279_HUMAN Interferon-induced protein with tetratricopeptide repeats 2 OS=Homo sapiens GN=IFIT2 PE=1 SV=1	1	1	0.0352	55984.2	6.32
$832-1	tr|A0A0A0MRN5|A0A0A0MRN5_HUMAN Opioid growth factor receptor OS=Homo sapiens GN=OGFR PE=1 SV=1	1	1	0.0128	67194.2	5.11
$833-1	tr|A0A0A0MRP7|A0A0A0MRP7_HUMAN Breast carcinoma-amplified sequence 1 OS=Homo sapiens GN=BCAS1 PE=1 SV=1	1	1	0.0339	41419.4	8.8
$834-1	tr|A0A0A0MRX2|A0A0A0MRX2_HUMAN DDRGK domain-containing protein 1 OS=Homo sapiens GN=DDRGK1 PE=1 SV=1	1	1	0.0436	33938.9	5.71
$835-1	tr|A0A0A0MSK5|A0A0A0MSK5_HUMAN Torsin-1A-interacting protein 1 OS=Homo sapiens GN=TOR1AIP1 PE=1 SV=1	1	1	0.0281	52405.5	6.59
$836-1	tr|A0A0A0MT56|A0A0A0MT56_HUMAN Cleavage stimulation factor subunit 2 (Fragment) OS=Homo sapiens GN=CSTF2 PE=1 SV=1	1	1	0.0489	24716.8	5.22
$837-1	tr|A0A0A0MTC1|A0A0A0MTC1_HUMAN E3 ubiquitin-protein ligase RNF213 OS=Homo sapiens GN=RNF213 PE=1 SV=1	1	1	0.0019	596480	6
$838-1	tr|A0A0B4J259|A0A0B4J259_HUMAN Lysozyme C OS=Homo sapiens GN=LYZ PE=1 SV=1	1	1	0.0657	15328.7	8.99
$839-1	tr|A0A0C4DGQ5|A0A0C4DGQ5_HUMAN Calpain small subunit 1 OS=Homo sapiens GN=CAPNS1 PE=1 SV=1	1	1	0.0466	33785.7	5.82
$840-1	tr|A0A0C4DGX5|A0A0C4DGX5_HUMAN Ras-related protein Rab-25 OS=Homo sapiens GN=RAB25 PE=1 SV=1	1	1	0.0313	28288.8	5.6
$841-1	tr|A0A0E3XJU3|A0A0E3XJU3_HUMAN E-cadherin 1 OS=Homo sapiens GN=CDH1 PE=4 SV=1	1	1	0.0113	97355.8	4.56
$842-1	tr|A0A0F7NGI8|A0A0F7NGI8_HUMAN Leucine rich repeat (In FLII) interacting protein 1, isoform CRA_c OS=Homo sapiens GN=LRRFIP1 PE=2 SV=1	1	1	0.0173	82687.9	4.55
$843-1	tr|A0A0J9YYF6|A0A0J9YYF6_HUMAN Ladinin-1 (Fragment) OS=Homo sapiens GN=LAD1 PE=1 SV=1	1	1	0.0656	21075	5.55
$844-1	tr|A0A0K0K1J6|A0A0K0K1J6_HUMAN Epididymis secretory protein Li 96 (Fragment) OS=Homo sapiens GN=HEL-S-96 PE=2 SV=1	1	1	0.1429	15963.8	8.81
$845-1	tr|A0A0R4J2G3|A0A0R4J2G3_HUMAN Arylacetamide deacetylase-like 1 OS=Homo sapiens GN=NCEH1 PE=1 SV=1	1	1	0.0273	49062.1	8.04
$846-1	tr|A0A0S2Z410|A0A0S2Z410_HUMAN Hydroxysteroid dehydrogenase 10 isoform 1 (Fragment) OS=Homo sapiens GN=HSD17B10 PE=2 SV=1	1	1	0.0651	26922.8	7.65
$847-1	tr|A0A0S2Z489|A0A0S2Z489_HUMAN Proteasome (Prosome, macropain) 26S subunit, non-ATPase, 12, isoform CRA_a (Fragment) OS=Homo sapiens GN=PSMD12 PE=2 SV=1	1	1	0.0154	52903.8	7.53
$848-1	tr|A0A0S2Z4F4|A0A0S2Z4F4_HUMAN Tafazzin isoform 6 (Fragment) OS=Homo sapiens GN=TAZ PE=2 SV=1	1	1	0.0444	28492	8.73
$849-1	tr|A0A0S2Z4R1|A0A0S2Z4R1_HUMAN Tyrosine--tRNA ligase (Fragment) OS=Homo sapiens GN=YARS PE=2 SV=1	1	1	0.017	59142.8	6.61
$850-1	tr|A0A0S2Z5I7|A0A0S2Z5I7_HUMAN Shwachman-Bodian-Diamond syndrome isoform 1 (Fragment) OS=Homo sapiens GN=SBDS PE=2 SV=1	1	1	0.032	28763.2	8.91
$851-1	tr|A0A0S2Z6I4|A0A0S2Z6I4_HUMAN Vitamin K epoxide reductase complex subunit 1 isoform 1 (Fragment) OS=Homo sapiens GN=VKORC1 PE=2 SV=1	1	1	0.0798	18234.3	9.53
$852-1	tr|A0A0U1RQV5|A0A0U1RQV5_HUMAN Uncharacterized protein (Fragment) OS=Homo sapiens PE=1 SV=1	1	1	0.1273	11832.2	4.75
$853-1	tr|A0A126LB16|A0A126LB16_HUMAN Origin-binding protein OS=Homo sapiens GN=U73 PE=4 SV=1	1	1	0.0077	89704.2	8.36
$854-1	tr|A0A126LB36|A0A126LB36_HUMAN Immediate early protein IE1 OS=Homo sapiens GN=U90 PE=4 SV=1	1	1	0.0085	104856	4.71
$855-1	tr|A0A140T971|A0A140T971_HUMAN N(G),N(G)-dimethylarginine dimethylaminohydrolase 2 (Fragment) OS=Homo sapiens GN=DDAH2 PE=1 SV=1	1	1	0.0533	23511.5	5.54
$856-1	tr|A0A140VJP5|A0A140VJP5_HUMAN S-adenosylmethionine synthase OS=Homo sapiens PE=2 SV=1	1	1	0.038	43660.2	6.02
$857-1	tr|A0A140VK09|A0A140VK09_HUMAN Testicular secretory protein Li 9 OS=Homo sapiens PE=2 SV=1	1	1	0.0471	21703.1	4.65
$858-1	tr|A1YYW4|A1YYW4_HUMAN Superoxide dismutase 1 (Fragment) OS=Homo sapiens GN=SOD1 PE=2 SV=1	1	1	0.3889	3754.21	5.54
$859-1	tr|A2RRF6|A2RRF6_HUMAN Olfactory receptor OS=Homo sapiens GN=OR11A1 PE=2 SV=1	1	1	0.0222	35313.8	8.05
$860-1	tr|A2VCR0|A2VCR0_HUMAN MAPRE1 protein (Fragment) OS=Homo sapiens GN=MAPRE1 PE=2 SV=1	1	1	0.1156	19408.2	9.3
$861-1	tr|A4D1I0|A4D1I0_HUMAN HCG1741805, isoform CRA_c OS=Homo sapiens GN=PPP1R9A PE=4 SV=1	1	1	0.0045	148200	5.3
$862-1	tr|A4D1Z4|A4D1Z4_HUMAN KIAA0415 gene product OS=Homo sapiens GN=KIAA0415 PE=4 SV=1	1	1	0.0053	164675	8.76
$863-1	tr|A4D275|A4D275_HUMAN Actin related protein 2/3 complex, subunit 1B, 41kDa OS=Homo sapiens GN=ARPC1B PE=2 SV=1	1	1	0.0349	40949.3	8.68
$864-1	tr|A4F255|A4F255_HUMAN Immunoblobulin G1 Fab heavy chain variable region (Fragment) OS=Homo sapiens GN=VHCH1 PE=1 SV=1	1	1	0.0598	24903.8	7.79
$865-1	tr|A4FU00|A4FU00_HUMAN SYT2 protein (Fragment) OS=Homo sapiens GN=SYT2 PE=2 SV=1	1	1	0.0252	35592.2	5.6
$866-1	tr|A4QN19|A4QN19_HUMAN SEC16A protein (Fragment) OS=Homo sapiens GN=SEC16A PE=2 SV=1	1	1	0.0064	186491	5.25
$867-1	tr|A6NGH2|A6NGH2_HUMAN Sodium/potassium-transporting ATPase subunit beta OS=Homo sapiens PE=2 SV=3	1	1	0.0373	34164.1	8.71
$868-1	tr|A6NHK2|A6NHK2_HUMAN Small nuclear ribonucleoprotein E OS=Homo sapiens GN=SNRPE PE=1 SV=1	1	1	0.2308	5924.8	5.64
$869-1	tr|A6NLM8|A6NLM8_HUMAN Translocon-associated protein subunit delta OS=Homo sapiens GN=SSR4 PE=1 SV=1	1	1	0.0743	16245.3	5.47
$870-1	tr|A6NNI4|A6NNI4_HUMAN Tetraspanin OS=Homo sapiens GN=CD9 PE=1 SV=1	1	1	0.0629	17763.9	5.91
$871-1	tr|A8K5A5|A8K5A5_HUMAN cDNA FLJ75393, highly similar to Homo sapiens PHD finger protein 16 (PHF16), mRNA OS=Homo sapiens PE=2 SV=1	1	1	0.0097	93836.1	6.62
$872-1	tr|A8K601|A8K601_HUMAN cDNA FLJ75186 OS=Homo sapiens PE=2 SV=1	1	1	0.0093	118523	6.83
$873-1	tr|A8K6A2|A8K6A2_HUMAN cDNA FLJ77317, highly similar to Homo sapiens retinoblastoma binding protein 7 (RBBP7), mRNA OS=Homo sapiens PE=2 SV=1	1	1	0.0188	47837.6	4.93
$874-1	tr|A8K9B9|A8K9B9_HUMAN cDNA FLJ77391, highly similar to Homo sapiens EH-domain containing 4 (EHD4), mRNA OS=Homo sapiens PE=2 SV=1	1	1	0.0277	61155.3	6.23
$875-1	tr|A8K9U0|A8K9U0_HUMAN cDNA FLJ78260, highly similar to Homo sapiens RNA binding motif protein 4, mRNA OS=Homo sapiens PE=2 SV=1	1	1	0.044	40283.4	6.61
$876-1	tr|A8MUH2|A8MUH2_HUMAN ATP synthase-coupling factor 6, mitochondrial OS=Homo sapiens GN=ATP5J PE=1 SV=1	1	1	0.1597	13953.8	9.39
$877-1	tr|A9Z1X7|A9Z1X7_HUMAN Serine/arginine repetitive matrix protein 1 OS=Homo sapiens GN=SRRM1 PE=1 SV=1	1	1	0.0099	103389	11.85
$878-1	tr|B1AKK2|B1AKK2_HUMAN Dimethylarginine dimethylaminohydrolase 1, isoform CRA_b OS=Homo sapiens GN=DDAH1 PE=2 SV=1	1	1	0.0351	31121.4	5.53
$879-1	tr|B1AKR6|B1AKR6_HUMAN Dynein light chain roadblock-type 1 OS=Homo sapiens GN=DYNLRB1 PE=1 SV=1	1	1	0.0811	16252.6	6.57
$880-1	tr|B1ALM5|B1ALM5_HUMAN Transmembrane protein 9 OS=Homo sapiens GN=TMEM9 PE=1 SV=1	1	1	0.0376	20958.2	6.22
$881-1	tr|B2CB37|B2CB37_HUMAN Cytochrome c oxidase subunit 2 OS=Homo sapiens GN=COX2 PE=3 SV=1	1	1	0.0441	24380.4	4.72
$882-1	tr|B2R5H5|B2R5H5_HUMAN cDNA, FLJ92476, highly similar to Homo sapiens LSM3 homolog, U6 small nuclear RNA associated (S. cerevisiae) (LSM3), mRNA OS=Homo sapiens PE=2 SV=1	1	1	0.1176	11829.2	4.58
$883-1	tr|B2R658|B2R658_HUMAN cDNA, FLJ92802, highly similar to Homo sapiens decay accelerating factor for complement (CD55, Cromerblood group system) (DAF), mRNA OS=Homo sapiens PE=2 SV=1	1	1	0.0184	41473.8	7.81
$884-1	tr|B2R7G6|B2R7G6_HUMAN cDNA, FLJ93437, highly similar to Homo sapiens histidyl-tRNA synthetase-like (HARSL), mRNA OS=Homo sapiens PE=2 SV=1	1	1	0.0178	56888.6	8.28
$885-1	tr|B2R7P8|B2R7P8_HUMAN cDNA, FLJ93545, highly similar to Homo sapiens 5-aminoimidazole-4-carboxamide ribonucleotide formyltransferase/IMP cyclohydrolase (ATIC), mRNA OS=Homo sapiens PE=2 SV=1	1	1	0.0186	64634.2	6.35
$886-1	tr|B2R9L6|B2R9L6_HUMAN cDNA, FLJ94450, highly similar to Homo sapiens cyclin-dependent kinase 9 (CDC2-related kinase) (CDK9), mRNA OS=Homo sapiens PE=2 SV=1	1	1	0.0349	42746.9	8.97
$887-1	tr|B2R9N9|B2R9N9_HUMAN TLR7 OS=Homo sapiens GN=TLR7 PE=2 SV=1	1	1	0.0057	120921	8.51
$888-1	tr|B2R9U2|B2R9U2_HUMAN cDNA, FLJ94557, highly similar to Homo sapiens FK506 binding protein 4, 59kDa (FKBP4), mRNA OS=Homo sapiens PE=2 SV=1	1	1	0.0196	51834	5.35
$889-1	tr|B2RE74|B2RE74_HUMAN cDNA, FLJ94876, highly similar to Homo sapiens fructose-1,6-bisphosphatase 1 (FBP1), mRNA OS=Homo sapiens PE=2 SV=1	1	1	0.0355	36787	6.25
$890-1	tr|B3KMA6|B3KMA6_HUMAN cDNA FLJ10609 fis, clone NT2RP2005276, highly similar to Long-chain-fatty-acid--CoA ligase 3 (EC 6.2.1.3) OS=Homo sapiens PE=2 SV=1	1	1	0.0323	51305.7	7.02
$891-1	tr|B3KN45|B3KN45_HUMAN cDNA FLJ13521 fis, clone PLACE1005876, highly similar to Cleavage and polyadenylation specificity factor 100 kDa subunit OS=Homo sapiens PE=2 SV=1	1	1	0.0217	78190.9	4.95
$892-1	tr|B3KNH9|B3KNH9_HUMAN cDNA FLJ14643 fis, clone NT2RP2001597, weakly similar to RYANODINE RECEPTOR, CARDIAC MUSCLE OS=Homo sapiens PE=2 SV=1	1	1	0.0243	64155.6	5.3
$893-1	tr|B3KNK9|B3KNK9_HUMAN Epididymis luminal protein 46 OS=Homo sapiens GN=HEL46 PE=2 SV=1	1	1	0.0224	45332.7	4.91
$894-1	tr|B3KNM6|B3KNM6_HUMAN cDNA FLJ14968 fis, clone THYRO1000288, highly similar to CAAX prenyl protease 1 homolog (EC 3.4.24.84) OS=Homo sapiens PE=2 SV=1	1	1	0.0468	27125.1	8.8
$895-1	tr|B3KP57|B3KP57_HUMAN cDNA FLJ31202 fis, clone KIDNE2003188, highly similar to Homo sapiens solute carrier family 22 (organic anion transporter), member 6 (SLC22A6), transcript variant 5, mRNA OS=Homo sapiens PE=2 SV=1	1	1	0.0113	58055.3	8.91
$896-1	tr|B3KPZ0|B3KPZ0_HUMAN cDNA FLJ32485 fis, clone SKNMC2001596, highly similar to Ankyrin repeat and FYVE domain-containing protein 1 (Fragment) OS=Homo sapiens PE=2 SV=1	1	1	0.0119	120003	5.97
$897-1	tr|B3KPZ6|B3KPZ6_HUMAN cDNA FLJ32516 fis, clone SMINT1000103, highly similar to Ankyrin repeat and SOCS box protein 2 OS=Homo sapiens PE=2 SV=1	1	1	0.0199	66674.5	7.55
$898-1	tr|B3KQH1|B3KQH1_HUMAN cDNA FLJ90452 fis, clone NT2RP3001475, highly similar to Splicing factor 3B subunit 3 OS=Homo sapiens PE=2 SV=1	1	1	0.0089	99920.5	5.02
$899-1	tr|B3KRA8|B3KRA8_HUMAN cDNA FLJ33947 fis, clone CTONG2018343, highly similar to Ubiquitin ligase protein MIB1 (EC 6.3.2.-) OS=Homo sapiens PE=2 SV=1	1	1	0.0075	86465.5	6.02
$900-1	tr|B3KRD8|B3KRD8_HUMAN SEC14-like 2 (S. cerevisiae), isoform CRA_c OS=Homo sapiens GN=SEC14L2 PE=1 SV=1	1	1	0.0182	37454.9	7.97
$901-1	tr|B3KSG9|B3KSG9_HUMAN Transmembrane 9 superfamily member OS=Homo sapiens PE=2 SV=1	1	1	0.0105	65429.8	6.93
$902-1	tr|B3KUZ8|B3KUZ8_HUMAN Aspartate aminotransferase OS=Homo sapiens PE=2 SV=1	1	1	0.0323	41326	9.01
$903-1	tr|B4DDI1|B4DDI1_HUMAN cDNA FLJ59835, highly similar to NifU-like N-terminal domain-containing protein, mitochondrial OS=Homo sapiens PE=2 SV=1	1	1	0.039	16578.1	9.62
$904-1	tr|B4DEW9|B4DEW9_HUMAN cDNA FLJ52478, highly similar to Eukaryotic translation initiation factor 3 subunit 5 OS=Homo sapiens PE=2 SV=1	1	1	0.0817	23166.4	5.49
$905-1	tr|B4DH37|B4DH37_HUMAN cDNA FLJ53760, highly similar to Syntaxin-7 OS=Homo sapiens PE=2 SV=1	1	1	0.0694	24554.3	4.99
$906-1	tr|B4DIU6|B4DIU6_HUMAN cDNA FLJ59542, highly similar to Sad1/unc-84-like protein 2 OS=Homo sapiens PE=2 SV=1	1	1	0.0113	79082.9	6.47
$907-1	tr|B4DKW1|B4DKW1_HUMAN cDNA FLJ55703, highly similar to Solute carrier family 2, facilitated glucose transporter member 1 OS=Homo sapiens PE=2 SV=1	1	1	0.023	47819.6	8.53
$908-1	tr|B4DL07|B4DL07_HUMAN cDNA FLJ53353, highly similar to ATP-binding cassette sub-family D member 3 OS=Homo sapiens PE=2 SV=1	1	1	0.0205	78459.3	9.21
$909-1	tr|B4DM13|B4DM13_HUMAN cDNA FLJ52932, highly similar to Homo sapiens cell division cycle associated 7 (CDCA7), transcript variant 2, mRNA OS=Homo sapiens PE=2 SV=1	1	1	0.0268	34224.3	9.33
$910-1	tr|B4DMH3|B4DMH3_HUMAN Coronin OS=Homo sapiens PE=2 SV=1	1	1	0.016	49378	6.58
$911-1	tr|B4DNF6|B4DNF6_HUMAN cDNA FLJ51478 OS=Homo sapiens PE=2 SV=1	1	1	0.0161	31880.7	11.54
$912-1	tr|B4DP27|B4DP27_HUMAN cDNA FLJ52153, highly similar to Transmembrane emp24 domain-containing protein 2 OS=Homo sapiens PE=2 SV=1	1	1	0.0533	19259.1	5.59
$913-1	tr|B4DR01|B4DR01_HUMAN cDNA FLJ55480, highly similar to Exportin-1 OS=Homo sapiens PE=2 SV=1	1	1	0.0192	89996.9	5.5
$914-1	tr|B4DRA0|B4DRA0_HUMAN cDNA FLJ58459, highly similar to RNA-binding region-containing protein 2 OS=Homo sapiens PE=2 SV=1	1	1	0.0339	56410.5	10.04
$915-1	tr|B4DRB6|B4DRB6_HUMAN cDNA FLJ59394, highly similar to Homo sapiens ubiquitin associated protein 2 (UBAP2), transcript variant 1, mRNA OS=Homo sapiens PE=2 SV=1	1	1	0.0149	90330.4	6.84
$916-1	tr|B4DSA8|B4DSA8_HUMAN cDNA FLJ51067, highly similar to DNA damage-binding protein 1 OS=Homo sapiens PE=2 SV=1	1	1	0.0099	111960	5.11
$917-1	tr|B4DSH1|B4DSH1_HUMAN cDNA FLJ51295, highly similar to Cell division cycle 5-like protein OS=Homo sapiens PE=2 SV=1	1	1	0.0116	89225.2	8.63
$918-1	tr|B4DSI8|B4DSI8_HUMAN cDNA FLJ60344, highly similar to Probable global transcription activator SNF2L4 (EC 3.6.1.-) OS=Homo sapiens PE=2 SV=1	1	1	0.0173	100152	7.09
$919-1	tr|B4DTQ5|B4DTQ5_HUMAN Selenoprotein T OS=Homo sapiens PE=2 SV=1	1	1	0.0949	15772.3	6.49
$920-1	tr|B4DUA2|B4DUA2_HUMAN Proliferating cell nuclear antigen OS=Homo sapiens PE=2 SV=1	1	1	0.0556	16057.3	7.66
$921-1	tr|B4DVI7|B4DVI7_HUMAN cDNA FLJ54176, highly similar to Signal recognition particle 68 kDa protein OS=Homo sapiens PE=2 SV=1	1	1	0.0171	60226.4	7.95
$922-1	tr|B4DVR6|B4DVR6_HUMAN Signal transducer and activator of transcription OS=Homo sapiens PE=2 SV=1	1	1	0.0372	79241.1	6.29
$923-1	tr|B4DWK8|B4DWK8_HUMAN Catalase OS=Homo sapiens PE=2 SV=1	1	1	0.0278	53286.2	7.77
$924-1	tr|B4DWL6|B4DWL6_HUMAN cDNA FLJ55806, highly similar to Golgi phosphoprotein 3 OS=Homo sapiens PE=2 SV=1	1	1	0.0521	32925.3	6.27
$925-1	tr|B4DWS6|B4DWS6_HUMAN cDNA FLJ61181, highly similar to Homo sapiens hydroxysteroid (17-beta) dehydrogenase 12 (HSD17B12), mRNA OS=Homo sapiens PE=2 SV=1	1	1	0.0263	33527.9	9.41
$926-1	tr|B4DX78|B4DX78_HUMAN cDNA FLJ55484, highly similar to ATP-dependent RNA helicase DDX39 (EC 3.6.1.-) OS=Homo sapiens PE=2 SV=1	1	1	0.0149	53696.2	5.62
$927-1	tr|B4DXX8|B4DXX8_HUMAN cDNA FLJ55545, highly similar to Zinc transporter 3 OS=Homo sapiens PE=2 SV=1	1	1	0.0183	41733.8	5.96
$928-1	tr|B4E0X1|B4E0X1_HUMAN Beta-2-microglobulin OS=Homo sapiens PE=2 SV=1	1	1	0.082	13945.8	6.9
$929-1	tr|B4E0X6|B4E0X6_HUMAN Proteasome subunit alpha type OS=Homo sapiens PE=2 SV=1	1	1	0.1154	14623.9	8.69
$930-1	tr|B4E2S7|B4E2S7_HUMAN cDNA FLJ58780, highly similar to Homo sapiens lysosomal-associated membrane protein 2 (LAMP2), transcript variant LAMP2B, mRNA OS=Homo sapiens PE=2 SV=1	1	1	0.022	39811.3	5.39
$931-1	tr|B5MBZ0|B5MBZ0_HUMAN Echinoderm microtubule-associated protein-like 4 OS=Homo sapiens GN=EML4 PE=1 SV=3	1	1	0.0121	110176	6.04
$932-1	tr|B5MC07|B5MC07_HUMAN Anterior gradient protein 2 homolog OS=Homo sapiens GN=AGR2 PE=1 SV=1	1	1	0.0585	21391.5	8.37
$933-1	tr|B7Z1C5|B7Z1C5_HUMAN Glutathione synthetase OS=Homo sapiens PE=2 SV=1	1	1	0.0222	44837.8	6.13
$934-1	tr|B7Z2F4|B7Z2F4_HUMAN T-complex protein 1 subunit delta OS=Homo sapiens PE=2 SV=1	1	1	0.0334	42298.8	7.53
$935-1	tr|B7Z9K4|B7Z9K4_HUMAN cDNA, FLJ78868, highly similar to Guanine nucleotide exchange factor DBS (Fragment) OS=Homo sapiens PE=2 SV=1	1	1	0.0084	108733	6.3
$936-1	tr|B7ZA10|B7ZA10_HUMAN cDNA, FLJ79024, highly similar to Arfaptin-1 OS=Homo sapiens PE=2 SV=1	1	1	0.0541	33682.1	8.4
$937-1	tr|B7ZKK7|B7ZKK7_HUMAN EIF2AK2 protein OS=Homo sapiens GN=EIF2AK2 PE=2 SV=1	1	1	0.0201	61509.8	8.48
$938-1	tr|B8ZZT4|B8ZZT4_HUMAN Vesicle-associated membrane protein 8 OS=Homo sapiens GN=VAMP8 PE=1 SV=1	1	1	0.0808	11191.5	5.03
$939-1	tr|B8ZZV5|B8ZZV5_HUMAN 39S ribosomal protein L30, mitochondrial OS=Homo sapiens GN=MRPL30 PE=1 SV=1	1	1	0.1089	11934.8	9.88
$940-1	tr|C9IZN7|C9IZN7_HUMAN Protein TBRG4 (Fragment) OS=Homo sapiens GN=TBRG4 PE=1 SV=1	1	1	0.0247	31887.8	9.11
$941-1	tr|C9J0J7|C9J0J7_HUMAN Profilin OS=Homo sapiens GN=PFN2 PE=1 SV=1	1	1	0.1538	9840.25	9.26
$942-1	tr|C9JBI3|C9JBI3_HUMAN Phosphoserine phosphatase (Fragment) OS=Homo sapiens GN=PSPH PE=1 SV=1	1	1	0.0481	20744.7	6.44
$943-1	tr|C9JE06|C9JE06_HUMAN Phospholipid scramblase 1 (Fragment) OS=Homo sapiens GN=PLSCR1 PE=1 SV=1	1	1	0.0522	27275.8	4.94
$944-1	tr|C9JEY0|C9JEY0_HUMAN Trifunctional enzyme subunit beta, mitochondrial (Fragment) OS=Homo sapiens GN=HADHB PE=1 SV=7	1	1	0.06	16128.6	10.08
$945-1	tr|C9JH92|C9JH92_HUMAN Quinone oxidoreductase (Fragment) OS=Homo sapiens GN=CRYZ PE=1 SV=1	1	1	0.0437	21931.9	8.9
$946-1	tr|C9JZ53|C9JZ53_HUMAN Importin-5 (Fragment) OS=Homo sapiens GN=IPO5 PE=1 SV=1	1	1	0.0909	8685.01	4.73
$947-1	tr|D2KTB4|D2KTB4_HUMAN Helicase (Fragment) OS=Homo sapiens PE=2 SV=1	1	1	0.0124	82303.9	6.15
$948-1	tr|D3DP46|D3DP46_HUMAN Signal peptidase complex subunit 3 homolog (S. cerevisiae), isoform CRA_a OS=Homo sapiens GN=SPCS3 PE=4 SV=1	1	1	0.0667	20312.2	9.01
$949-1	tr|D3DRP0|D3DRP0_HUMAN Tropomyosin 2 (Beta), isoform CRA_c OS=Homo sapiens GN=TPM2 PE=4 SV=1	1	1	0.0847	19276.5	11.55
$950-1	tr|D3DVF0|D3DVF0_HUMAN F11 receptor, isoform CRA_a OS=Homo sapiens GN=F11R PE=4 SV=1	1	1	0.027	32227.3	6.74
$951-1	tr|D6RAN8|D6RAN8_HUMAN 39S ribosomal protein L27, mitochondrial OS=Homo sapiens GN=MRPL27 PE=1 SV=1	1	1	0.1075	10474.1	9.56
$952-1	tr|D6RC52|D6RC52_HUMAN H/ACA ribonucleoprotein complex subunit 2 (Fragment) OS=Homo sapiens GN=NHP2 PE=1 SV=1	1	1	0.1288	15017.4	9.34
$953-1	tr|D6RD47|D6RD47_HUMAN 40S ribosomal protein S23 OS=Homo sapiens GN=RPS23 PE=1 SV=1	1	1	0.0821	14837.1	10.23
$954-1	tr|D6RF62|D6RF62_HUMAN Multifunctional protein ADE2 OS=Homo sapiens GN=PAICS PE=1 SV=1	1	1	0.021	37111.2	5.93
$955-1	tr|E1B2D1|E1B2D1_HUMAN Hemoglobin alpha-1 globin chain variant (Fragment) OS=Homo sapiens GN=HBA1 PE=3 SV=1	1	1	0.07	10763.1	8.08
$956-1	tr|E5KSX8|E5KSX8_HUMAN Mitochondrial transcription factor A OS=Homo sapiens PE=4 SV=1	1	1	0.0407	29110.3	9.74
$957-1	tr|E5RFW7|E5RFW7_HUMAN Eukaryotic translation initiation factor 3 subunit H (Fragment) OS=Homo sapiens GN=EIF3H PE=1 SV=1	1	1	0.1959	10084.4	9.42
$958-1	tr|E5RIZ4|E5RIZ4_HUMAN 39S ribosomal protein L15, mitochondrial (Fragment) OS=Homo sapiens GN=MRPL15 PE=1 SV=2	1	1	0.0675	27236.2	9.59
$959-1	tr|E5RJD8|E5RJD8_HUMAN Tubulin-specific chaperone A OS=Homo sapiens GN=TBCA PE=1 SV=1	1	1	0.0756	14306.2	5.08
$960-1	tr|E7ER61|E7ER61_HUMAN Receptor-type tyrosine-protein kinase FLT3 OS=Homo sapiens GN=FLT3 PE=1 SV=1	1	1	0.0108	83811.8	6.35
$961-1	tr|E7ER68|E7ER68_HUMAN Protein FAM91A1 OS=Homo sapiens GN=FAM91A1 PE=1 SV=1	1	1	0.0139	88986.5	6.28
$962-1	tr|E7ESP4|E7ESP4_HUMAN Integrin alpha-2 OS=Homo sapiens GN=ITGA2 PE=1 SV=1	1	1	0.0096	102826	5
$963-1	tr|E9PD12|E9PD12_HUMAN E3 ubiquitin-protein ligase MIB2 OS=Homo sapiens GN=MIB2 PE=1 SV=1	1	1	0.0083	105145	8.39
$964-1	tr|E9PG40|E9PG40_HUMAN Amyloid beta A4 protein OS=Homo sapiens GN=APP PE=1 SV=1	1	1	0.0182	80832.5	4.74
$965-1	tr|E9PH38|E9PH38_HUMAN Serine/threonine-protein phosphatase 2A 65 kDa regulatory subunit A alpha isoform (Fragment) OS=Homo sapiens GN=PPP2R1A PE=1 SV=2	1	1	0.0758	14508.7	8.59
$966-1	tr|E9PKD5|E9PKD5_HUMAN 26S protease regulatory subunit 6A (Fragment) OS=Homo sapiens GN=PSMC3 PE=1 SV=2	1	1	0.0322	34613.6	5.22
$967-1	tr|E9PN86|E9PN86_HUMAN Eukaryotic translation initiation factor 3 subunit M (Fragment) OS=Homo sapiens GN=EIF3M PE=1 SV=1	1	1	0.1863	11732.6	7.71
$968-1	tr|E9PNP2|E9PNP2_HUMAN Translocon-associated protein subunit beta OS=Homo sapiens GN=SSR2 PE=1 SV=1	1	1	0.0968	7046.04	9.39
$969-1	tr|E9PRV8|E9PRV8_HUMAN Arfaptin-2 OS=Homo sapiens GN=ARFIP2 PE=1 SV=1	1	1	0.0842	21743	5.51
$970-1	tr|F2Z2C7|F2Z2C7_HUMAN Protein transport protein Sec61 subunit alpha isoform 2 OS=Homo sapiens GN=SEC61A2 PE=1 SV=1	1	1	0.0432	17871.4	8.38
$971-1	tr|F5GXF8|F5GXF8_HUMAN Transmembrane protein 5 OS=Homo sapiens GN=TMEM5 PE=1 SV=1	1	1	0.075	13711.5	10.28
$972-1	tr|F5GXR6|F5GXR6_HUMAN Unconventional myosin-XVIIIb OS=Homo sapiens GN=MYO18B PE=1 SV=1	1	1	0.0031	285340	6.45
$973-1	tr|F5GXX5|F5GXX5_HUMAN Dolichyl-diphosphooligosaccharide--protein glycosyltransferase subunit DAD1 OS=Homo sapiens GN=DAD1 PE=1 SV=1	1	1	0.1412	9554.12	6.53
$974-1	tr|F5H2E6|F5H2E6_HUMAN Cell division cycle and apoptosis regulator protein 1 (Fragment) OS=Homo sapiens GN=CCAR1 PE=1 SV=1	1	1	0.022	88232.6	7.94
$975-1	tr|F5H2I0|F5H2I0_HUMAN Pre-mRNA-processing factor 19 (Fragment) OS=Homo sapiens GN=PRPF19 PE=1 SV=1	1	1	0.0673	11357	8.93
$976-1	tr|F5H6P7|F5H6P7_HUMAN Protein mago nashi homolog 2 OS=Homo sapiens GN=MAGOHB PE=4 SV=1	1	1	0.1078	11798.5	5.32
$977-1	tr|F8W1A4|F8W1A4_HUMAN Adenylate kinase 2, mitochondrial OS=Homo sapiens GN=AK2 PE=1 SV=1	1	1	0.056	25630.4	7.67
$978-1	tr|F8W727|F8W727_HUMAN 60S ribosomal protein L32 OS=Homo sapiens GN=RPL32 PE=1 SV=1	1	1	0.085	17961.9	10.6
$979-1	tr|F8WBQ6|F8WBQ6_HUMAN Mycophenolic acid acyl-glucuronide esterase, mitochondrial OS=Homo sapiens GN=ABHD10 PE=4 SV=1	1	1	0.1067	8433.91	11.62
$980-1	tr|F8WC37|F8WC37_HUMAN Replication factor C subunit 2 OS=Homo sapiens GN=RFC2 PE=1 SV=1	1	1	0.1688	8220.05	4.57
$981-1	tr|F8WD90|F8WD90_HUMAN Sterol 26-hydroxylase, mitochondrial OS=Homo sapiens GN=CYP27A1 PE=1 SV=1	1	1	0.0783	12019.8	11.09
$982-1	tr|F8WEW2|F8WEW2_HUMAN Actin-related protein 3 OS=Homo sapiens GN=ACTR3 PE=1 SV=1	1	1	0.4118	3594.1	5.82
$983-1	tr|F8WF69|F8WF69_HUMAN Clathrin light chain A OS=Homo sapiens GN=CLTA PE=1 SV=1	1	1	0.0385	27817.7	4.83
$984-1	tr|G3V3E6|G3V3E6_HUMAN ERO1-like protein alpha OS=Homo sapiens GN=ERO1A PE=1 SV=1	1	1	0.0545	29571.1	5.09
$985-1	tr|G3V461|G3V461_HUMAN Creatine kinase B-type (Fragment) OS=Homo sapiens GN=CKB PE=1 SV=1	1	1	0.0781	14220.7	4.99
$986-1	tr|G5E977|G5E977_HUMAN Nicotinate phosphoribosyltransferase OS=Homo sapiens GN=NAPRT PE=1 SV=1	1	1	0.024	62170.7	6.3
$987-1	tr|H0Y4Y4|H0Y4Y4_HUMAN EF-hand domain-containing protein D2 (Fragment) OS=Homo sapiens GN=EFHD2 PE=1 SV=1	1	1	0.067	19473.8	5.99
$988-1	tr|H0Y512|H0Y512_HUMAN Adipocyte plasma membrane-associated protein (Fragment) OS=Homo sapiens GN=APMAP PE=1 SV=1	1	1	0.0171	45294.5	5.44
$989-1	tr|H0Y636|H0Y636_HUMAN Ubiquitin carboxyl-terminal hydrolase isozyme L5 (Fragment) OS=Homo sapiens GN=UCHL5 PE=1 SV=1	1	1	0.0522	13557.7	6.37
$990-1	tr|H0Y9X3|H0Y9X3_HUMAN Programmed cell death protein 6 (Fragment) OS=Homo sapiens GN=PDCD6 PE=1 SV=1	1	1	0.0577	12170.6	4.89
$991-1	tr|H0YAL7|H0YAL7_HUMAN Eukaryotic translation elongation factor 1 epsilon-1 (Fragment) OS=Homo sapiens GN=EEF1E1 PE=4 SV=1	1	1	0.0515	15228.2	8.52
$992-1	tr|H0YAP8|H0YAP8_HUMAN Cyclin-dependent kinase-like 3 (Fragment) OS=Homo sapiens GN=CDKL3 PE=4 SV=1	1	1	0.1096	8179.65	9.46
$993-1	tr|H0YAR3|H0YAR3_HUMAN DNA topoisomerase I, mitochondrial (Fragment) OS=Homo sapiens GN=TOP1MT PE=1 SV=1	1	1	0.0721	12775.4	9.67
$994-1	tr|H0YBP9|H0YBP9_HUMAN Ubiquitin-conjugating enzyme E2 variant 2 (Fragment) OS=Homo sapiens GN=UBE2V2 PE=1 SV=1	1	1	0.0826	12318.1	10.02
$995-1	tr|H0YBU9|H0YBU9_HUMAN RNA-binding protein with multiple-splicing (Fragment) OS=Homo sapiens GN=RBPMS PE=1 SV=1	1	1	0.0924	13035.8	9.57
$996-1	tr|H0YD93|H0YD93_HUMAN RUN and FYVE domain-containing protein 2 (Fragment) OS=Homo sapiens GN=RUFY2 PE=1 SV=1	1	1	0.0113	71322.9	5.72
$997-1	tr|H0YIC4|H0YIC4_HUMAN Citrate synthase (Fragment) OS=Homo sapiens GN=CS PE=1 SV=1	1	1	0.0894	14123.2	9.59
$998-1	tr|H0YJ40|H0YJ40_HUMAN SRA stem-loop-interacting RNA-binding protein, mitochondrial (Fragment) OS=Homo sapiens GN=SLIRP PE=1 SV=1	1	1	0.1146	10738.1	10.26
$999-1	tr|H0YL11|H0YL11_HUMAN Isocitrate dehydrogenase [NADP], mitochondrial OS=Homo sapiens GN=IDH2 PE=1 SV=1	1	1	0.0417	35329.8	8.96
$1000-1	tr|H0YLA2|H0YLA2_HUMAN Signal recognition particle 14 kDa protein OS=Homo sapiens GN=SRP14 PE=1 SV=1	1	1	0.0696	13058.1	9.62
$1001-1	tr|H0YMU3|H0YMU3_HUMAN Isocitrate dehydrogenase [NAD] subunit alpha, mitochondrial (Fragment) OS=Homo sapiens GN=IDH3A PE=1 SV=1	1	1	0.0629	19246.9	9.49
$1002-1	tr|H0YN88|H0YN88_HUMAN 40S ribosomal protein S17 OS=Homo sapiens GN=RPS17 PE=1 SV=1	1	1	0.0809	15919.4	9.92
$1003-1	tr|H0YND4|H0YND4_HUMAN Calcium and integrin-binding family member 2 OS=Homo sapiens GN=CIB2 PE=4 SV=1	1	1	0.0652	10678.1	10.63
$1004-1	tr|H3BN14|H3BN14_HUMAN Calretinin (Fragment) OS=Homo sapiens GN=CALB2 PE=1 SV=2	1	1	0.0468	27205.6	5.33
$1005-1	tr|H3BPK7|H3BPK7_HUMAN Alanine--tRNA ligase, cytoplasmic (Fragment) OS=Homo sapiens GN=AARS PE=1 SV=3	1	1	0.0464	30086	7.17
$1006-1	tr|H3BPT9|H3BPT9_HUMAN BolA-like protein 2 (Fragment) OS=Homo sapiens GN=BOLA2B PE=1 SV=1	1	1	0.0988	8340.28	6.93
$1007-1	tr|H3BQZ9|H3BQZ9_HUMAN Adenine phosphoribosyltransferase OS=Homo sapiens GN=APRT PE=1 SV=1	1	1	0.085	16616.1	5.47
$1008-1	tr|H3BS70|H3BS70_HUMAN Enoyl-CoA delta isomerase 1, mitochondrial (Fragment) OS=Homo sapiens GN=ECI1 PE=1 SV=1	1	1	0.0313	24704.3	6.31
$1009-1	tr|H3BS72|H3BS72_HUMAN Very-long-chain (3R)-3-hydroxyacyl-CoA dehydratase 3 OS=Homo sapiens GN=HACD3 PE=1 SV=1	1	1	0.035	47117.6	8.99
$1010-1	tr|H3BTE1|H3BTE1_HUMAN Neuropilin and tolloid-like protein 2 (Fragment) OS=Homo sapiens GN=NETO2 PE=1 SV=2	1	1	0.0307	25592	7.76
$1011-1	tr|H3BV69|H3BV69_HUMAN Cytochrome c oxidase subunit 5A, mitochondrial OS=Homo sapiens GN=COX5A PE=1 SV=1	1	1	0.0811	12088	8.68
$1012-1	tr|H7C0F7|H7C0F7_HUMAN Stereocilin (Fragment) OS=Homo sapiens GN=STRC PE=4 SV=1	1	1	0.0588	13443.3	5.83
$1013-1	tr|H7C1A3|H7C1A3_HUMAN Fibulin-2 (Fragment) OS=Homo sapiens GN=FBLN2 PE=1 SV=1	1	1	0.0792	11518	7.73
$1014-1	tr|H7C1L2|H7C1L2_HUMAN Splicing factor 3A subunit 1 (Fragment) OS=Homo sapiens GN=SF3A1 PE=1 SV=1	1	1	0.0888	28633.7	4.54
$1015-1	tr|H7C1P0|H7C1P0_HUMAN Replication factor C subunit 4 (Fragment) OS=Homo sapiens GN=RFC4 PE=1 SV=1	1	1	0.1171	11849.4	5.08
$1016-1	tr|H7C2L4|H7C2L4_HUMAN Transformer-2 protein homolog beta (Fragment) OS=Homo sapiens GN=TRA2B PE=1 SV=1	1	1	0.0654	12547.5	10.51
$1017-1	tr|H7C4B0|H7C4B0_HUMAN DNA topoisomerase (Fragment) OS=Homo sapiens GN=TOP3B PE=1 SV=1	1	1	0.0536	18658.1	9.48
$1018-1	tr|H7C5L6|H7C5L6_HUMAN SRSF protein kinase 2 (Fragment) OS=Homo sapiens GN=SRPK2 PE=1 SV=1	1	1	0.0407	33229.4	4.66
$1019-1	tr|H9NKY4|H9NKY4_HUMAN IFITM3 OS=Homo sapiens GN=IFITM3 PE=4 SV=1	1	1	0.1203	14397.7	6.38
$1020-1	tr|I3L0T6|I3L0T6_HUMAN rRNA methyltransferase 3, mitochondrial OS=Homo sapiens GN=RNMTL1 PE=1 SV=1	1	1	0.1091	12597.2	10.38
$1021-1	tr|I3L172|I3L172_HUMAN Protein FAM195A OS=Homo sapiens GN=FAM195A PE=1 SV=1	1	1	0.1692	7032.03	10.95
$1022-1	tr|I3L1L9|I3L1L9_HUMAN Ethanolamine-phosphate cytidylyltransferase (Fragment) OS=Homo sapiens GN=PCYT2 PE=1 SV=1	1	1	0.0446	35356.5	7.21
$1023-1	tr|I3L2C6|I3L2C6_HUMAN Mitochondrial Rho GTPase 2 (Fragment) OS=Homo sapiens GN=RHOT2 PE=1 SV=1	1	1	0.0421	23703.8	4.93
$1024-1	tr|I3L504|I3L504_HUMAN Eukaryotic translation initiation factor 5A-1 OS=Homo sapiens GN=EIF5A PE=1 SV=1	1	1	0.043	20503.5	5.09
$1025-1	tr|I6L9E8|I6L9E8_HUMAN Family with sequence similarity 98, member A OS=Homo sapiens GN=FAM98A PE=2 SV=1	1	1	0.029	55172.8	9.03
$1026-1	tr|I6LPK7|I6LPK7_HUMAN Apoptosis regulator BAX OS=Homo sapiens GN=BAX PE=1 SV=1	1	1	0.0786	15922.4	9.77
$1027-1	tr|I6TRR8|I6TRR8_HUMAN SND1-BRAF fusion OS=Homo sapiens PE=2 SV=1	1	1	0.0092	109146	9.36
$1028-1	tr|J3KPS2|J3KPS2_HUMAN Protein FAM83H (Fragment) OS=Homo sapiens GN=FAM83H PE=1 SV=1	1	1	0.0177	96337.3	8.96
$1029-1	tr|J3KQ34|J3KQ34_HUMAN COP9 signalosome complex subunit 7b OS=Homo sapiens GN=COPS7B PE=1 SV=1	1	1	0.0348	26424.1	7.65
$1030-1	tr|J3KQN4|J3KQN4_HUMAN 60S ribosomal protein L36a OS=Homo sapiens GN=RPL36A PE=3 SV=1	1	1	0.0634	16378	10.44
$1031-1	tr|J3KRJ6|J3KRJ6_HUMAN Hydrocephalus-inducing protein homolog (Fragment) OS=Homo sapiens GN=HYDIN PE=4 SV=1	1	1	0.0531	12379	5.45
$1032-1	tr|J3QLE7|J3QLE7_HUMAN Leucine-rich repeat-containing protein 37B (Fragment) OS=Homo sapiens GN=LRRC37B PE=1 SV=7	1	1	0.0274	25077.8	10.87
$1033-1	tr|J3QQX0|J3QQX0_HUMAN COP9 signalosome complex subunit 1 (Fragment) OS=Homo sapiens GN=GPS1 PE=1 SV=1	1	1	0.1899	8708.68	6.08
$1034-1	tr|J3QR91|J3QR91_HUMAN Cytochrome b5 type B (Fragment) OS=Homo sapiens GN=CYB5B PE=1 SV=1	1	1	0.0938	7545.61	9.04
$1035-1	tr|J3QRX6|J3QRX6_HUMAN Coordinator of PRMT5 and differentiation stimulator (Fragment) OS=Homo sapiens GN=COPRS PE=1 SV=1	1	1	0.1165	11419	3.81
$1036-1	tr|J3QSB5|J3QSB5_HUMAN 60S ribosomal protein L36 OS=Homo sapiens GN=RPL36 PE=1 SV=1	1	1	0.1064	10788.7	11.61
$1037-1	tr|J3QSG3|J3QSG3_HUMAN Leucine-rich repeat-containing protein 36 (Fragment) OS=Homo sapiens GN=LRRC36 PE=4 SV=1	1	1	0.0255	30504.2	5.44
$1038-1	tr|K7EJV9|K7EJV9_HUMAN 60S ribosomal protein L23a (Fragment) OS=Homo sapiens GN=RPL23A PE=1 SV=1	1	1	0.0765	19254.7	10.47
$1039-1	tr|K7EKS7|K7EKS7_HUMAN 60S ribosomal protein L22 OS=Homo sapiens GN=RPL22 PE=1 SV=1	1	1	0.2075	5733.52	10.16
$1040-1	tr|K7EKX9|K7EKX9_HUMAN Epidermal growth factor receptor kinase substrate 8-like protein 1 OS=Homo sapiens GN=EPS8L1 PE=1 SV=1	1	1	0.014	47794.2	6.02
$1041-1	tr|K7ELS8|K7ELS8_HUMAN Synaptogyrin-2 (Fragment) OS=Homo sapiens GN=SYNGR2 PE=1 SV=1	1	1	0.0593	14580.6	8.35
$1042-1	tr|K7EPH2|K7EPH2_HUMAN Phenylalanine--tRNA ligase alpha subunit (Fragment) OS=Homo sapiens GN=FARSA PE=1 SV=7	1	1	0.0185	43086.5	7.4
$1043-1	tr|K7EQA9|K7EQA9_HUMAN Hsp90 co-chaperone Cdc37 (Fragment) OS=Homo sapiens GN=CDC37 PE=1 SV=1	1	1	0.0391	27434.6	5.13
$1044-1	tr|K7ERF1|K7ERF1_HUMAN Eukaryotic translation initiation factor 3 subunit K OS=Homo sapiens GN=EIF3K PE=1 SV=1	1	1	0.0573	22095	4.84
$1045-1	tr|M0QXA7|M0QXA7_HUMAN Protein Wiz OS=Homo sapiens GN=WIZ PE=1 SV=1	1	1	0.0114	103278	9.58
$1046-1	tr|M0QY97|M0QY97_HUMAN Zinc finger CCCH domain-containing protein 4 (Fragment) OS=Homo sapiens GN=ZC3H4 PE=1 SV=1	1	1	0.0143	95425.5	6.95
$1047-1	tr|M0QZ93|M0QZ93_HUMAN Galectin (Fragment) OS=Homo sapiens GN=LGALS4 PE=1 SV=1	1	1	0.0275	24112.5	9.38
$1048-1	tr|M0R003|M0R003_HUMAN Mitochondrial import inner membrane translocase subunit TIM50 (Fragment) OS=Homo sapiens GN=TIMM50 PE=1 SV=1	1	1	0.0467	28109.9	8.66
$1049-1	tr|M0R0K9|M0R0K9_HUMAN Transcription intermediary factor 1-beta (Fragment) OS=Homo sapiens GN=TRIM28 PE=1 SV=1	1	1	0.037	48434.1	4.85
$1050-1	tr|M0R0Y2|M0R0Y2_HUMAN Alpha-soluble NSF attachment protein OS=Homo sapiens GN=NAPA PE=1 SV=1	1	1	0.0508	29162.9	5.08
$1051-1	tr|M0R248|M0R248_HUMAN Delta(3,5)-Delta(2,4)-dienoyl-CoA isomerase, mitochondrial (Fragment) OS=Homo sapiens GN=ECH1 PE=1 SV=1	1	1	0.0337	29139.1	8.23
$1052-1	tr|M0R2K4|M0R2K4_HUMAN Carcinoembryonic antigen-related cell adhesion molecule 1 (Fragment) OS=Homo sapiens GN=CEACAM1 PE=1 SV=1	1	1	0.2234	10398.5	4.87
$1053-1	tr|M4VR43|M4VR43_HUMAN Apolipoprotein B editing enzyme catalytic polypeptide-like 3F OS=Homo sapiens GN=APOBEC3F PE=2 SV=1	1	1	0.0349	45049.7	6.85
$1054-1	tr|O15256|O15256_HUMAN Parathymosin (Fragment) OS=Homo sapiens GN=PTMS PE=4 SV=1	1	1	0.1905	7451.26	9.52
$1055-1	tr|O95654|O95654_HUMAN P150Glued homolog (Fragment) OS=Homo sapiens PE=2 SV=1	1	1	0.0296	46058.1	5.1
$1056-1	tr|Q003W2|Q003W2_HUMAN Coagulation factor VIII (Fragment) OS=Homo sapiens GN=F8 PE=4 SV=1	1	1	0.0845	8164.35	9.01
$1057-1	tr|Q05BX4|Q05BX4_HUMAN PSMD1 protein (Fragment) OS=Homo sapiens GN=PSMD1 PE=2 SV=1	1	1	0.0097	91020.5	5.69
$1058-1	tr|Q0KKI6|Q0KKI6_HUMAN Immunoblobulin light chain (Fragment) OS=Homo sapiens PE=1 SV=1	1	1	0.0913	24029.7	8.29
$1059-1	tr|Q149N6|Q149N6_HUMAN Dedicator of cytokinesis 4 OS=Homo sapiens GN=DOCK4 PE=2 SV=1	1	1	0.0061	225280	7.57
$1060-1	tr|Q15202|Q15202_HUMAN Prothymosin alpha OS=Homo sapiens PE=4 SV=2	1	1	0.1284	11958.6	3.65
$1061-1	tr|Q3HM38|Q3HM38_HUMAN Programmed cell death 5 short isoform OS=Homo sapiens GN=PDCD5 PE=1 SV=1	1	1	0.325	4474.79	4.92
$1062-1	tr|Q3ZCW5|Q3ZCW5_HUMAN Succinyl-CoA ligase subunit beta (Fragment) OS=Homo sapiens GN=SUCLG2 PE=2 SV=1	1	1	0.0304	38767.2	5.2
$1063-1	tr|Q49A63|Q49A63_HUMAN Amine oxidase [flavin-containing] OS=Homo sapiens GN=MAOA PE=2 SV=1	1	1	0.0209	59739.9	6.9
$1064-1	tr|Q4G194|Q4G194_HUMAN Kinesin-like protein (Fragment) OS=Homo sapiens GN=KIF18A PE=2 SV=1	1	1	0.0135	76450.7	8.78
$1065-1	tr|Q502V2|Q502V2_HUMAN Relaxin/insulin-like family peptide receptor 3 OS=Homo sapiens GN=RXFP3 PE=2 SV=1	1	1	0.0128	51109.3	9.07
$1066-1	tr|Q502X7|Q502X7_HUMAN Elongation of very long chain fatty acids protein OS=Homo sapiens GN=ELOVL1 PE=2 SV=1	1	1	0.0972	16884.9	7.81
$1067-1	tr|Q53F60|Q53F60_HUMAN Carbonyl reductase 3 variant (Fragment) OS=Homo sapiens PE=2 SV=1	1	1	0.0578	30868	5.82
$1068-1	tr|Q53F82|Q53F82_HUMAN E2F transcription factor 6 isoform 1 variant (Fragment) OS=Homo sapiens PE=2 SV=1	1	1	0.0249	31855.7	5.35
$1069-1	tr|Q53G21|Q53G21_HUMAN Small nuclear ribonucleoprotein polypeptide A' variant (Fragment) OS=Homo sapiens PE=2 SV=1	1	1	0.0471	28473.3	8.73
$1070-1	tr|Q53G26|Q53G26_HUMAN DnaJ (Hsp40) homolog, subfamily A, member 3 variant (Fragment) OS=Homo sapiens GN=DNAJA3 PE=1 SV=1	1	1	0.025	52488.1	9.37
$1071-1	tr|Q53G33|Q53G33_HUMAN Small nuclear ribonucleoprotein polypeptide C variant (Fragment) OS=Homo sapiens PE=2 SV=1	1	1	0.0566	17451.6	9.62
$1072-1	tr|Q53HB3|Q53HB3_HUMAN Proteasome 26S ATPase subunit 1 variant (Fragment) OS=Homo sapiens PE=1 SV=1	1	1	0.0205	49212	5.87
$1073-1	tr|Q53HG5|Q53HG5_HUMAN KIAA0103 variant (Fragment) OS=Homo sapiens PE=2 SV=1	1	1	0.0337	34761.1	6.36
$1074-1	tr|Q53SY7|Q53SY7_HUMAN Putative uncharacterized protein CAD (Fragment) OS=Homo sapiens GN=CAD PE=3 SV=1	1	1	0.007	235175	6.15
$1075-1	tr|Q53XC0|Q53XC0_HUMAN Eukaryotic translation initiation factor 2, subunit 1 alpha, 35kDa, isoform CRA_a OS=Homo sapiens GN=EIF2S1 PE=2 SV=1	1	1	0.0381	36111.8	5.02
$1076-1	tr|Q53XJ5|Q53XJ5_HUMAN Peptidyl-prolyl cis-trans isomerase OS=Homo sapiens GN=FKBP2 PE=2 SV=1	1	1	0.0845	15649.1	9.24
$1077-1	tr|Q567R6|Q567R6_HUMAN Single-stranded DNA-binding protein OS=Homo sapiens GN=SSBP1 PE=2 SV=1	1	1	0.1014	17358.6	9.73
$1078-1	tr|Q58F09|Q58F09_HUMAN Glucosidase I OS=Homo sapiens GN=GCS1 PE=2 SV=1	1	1	0.0131	91905.4	9.07
$1079-1	tr|Q59F45|Q59F45_HUMAN Mothers against decapentaplegic homolog (Fragment) OS=Homo sapiens PE=2 SV=1	1	1	0.0337	43658.1	6.32
$1080-1	tr|Q59FT7|Q59FT7_HUMAN Mitogen-activated protein kinase kinase kinase 7 interacting protein 1 isoform alpha variant (Fragment) OS=Homo sapiens PE=2 SV=1	1	1	0.0123	70264.4	5.16
$1081-1	tr|Q59G44|Q59G44_HUMAN Calcium-transporting ATPase 2C1 isoform 1d variant (Fragment) OS=Homo sapiens PE=2 SV=1	1	1	0.0223	68684.5	8.4
$1082-1	tr|Q59G54|Q59G54_HUMAN Bromodomain adjacent to zinc finger domain, 1A isoform b variant (Fragment) OS=Homo sapiens PE=2 SV=1	1	1	0.0067	136620	5.72
$1083-1	tr|Q59G75|Q59G75_HUMAN Isoleucyl-tRNA synthetase, cytoplasmic variant (Fragment) OS=Homo sapiens PE=2 SV=1	1	1	0.0078	146343	5.98
$1084-1	tr|Q59GW7|Q59GW7_HUMAN Replication factor C 5 isoform 1 variant (Fragment) OS=Homo sapiens PE=2 SV=1	1	1	0.0256	39642.4	7.8
$1085-1	tr|Q59GY3|Q59GY3_HUMAN Arginine/serine-rich splicing factor 6 variant (Fragment) OS=Homo sapiens PE=2 SV=1	1	1	0.043	31864.9	10.95
$1086-1	tr|Q5HY57|Q5HY57_HUMAN Emerin OS=Homo sapiens GN=EMD PE=1 SV=1	1	1	0.0548	24938.1	4.84
$1087-1	tr|Q5HYM2|Q5HYM2_HUMAN Putative uncharacterized protein DKFZp686O2462 (Fragment) OS=Homo sapiens GN=DKFZp686O2462 PE=4 SV=1	1	1	0.024	72044.4	5.22
$1088-1	tr|Q5SQT6|Q5SQT6_HUMAN Inorganic pyrophosphatase OS=Homo sapiens GN=PPA1 PE=1 SV=1	1	1	0.0506	19981.6	5.07
$1089-1	tr|Q5U0F4|Q5U0F4_HUMAN Eukaryotic translation initiation factor 3 subunit I OS=Homo sapiens GN=EIF3S2 PE=2 SV=1	1	1	0.0369	36501.4	5.38
$1090-1	tr|Q5VY93|Q5VY93_HUMAN Rho guanine nucleotide exchange factor 2 OS=Homo sapiens GN=ARHGEF2 PE=1 SV=2	1	1	0.072	29048.3	5.57
$1091-1	tr|Q5XG79|Q5XG79_HUMAN AGRN protein (Fragment) OS=Homo sapiens GN=AGRN PE=2 SV=1	1	1	0.0195	73870.1	4.86
$1092-1	tr|Q63HR1|Q63HR1_HUMAN Putative uncharacterized protein DKFZp686P17171 OS=Homo sapiens GN=DKFZp686P17171 PE=2 SV=1	1	1	0.0284	42440.1	8.43
$1093-1	tr|Q642I8|Q642I8_HUMAN FAM120C protein (Fragment) OS=Homo sapiens GN=FAM120C PE=2 SV=1	1	1	0.0663	17774.3	9.42
$1094-1	tr|Q6FGH5|Q6FGH5_HUMAN RPS21 protein (Fragment) OS=Homo sapiens GN=RPS21 PE=2 SV=1	1	1	0.1205	9111.28	8.68
$1095-1	tr|Q6FGH9|Q6FGH9_HUMAN DNCL1 protein OS=Homo sapiens GN=DNCL1 PE=2 SV=1	1	1	0.1236	10365.8	6.89
$1096-1	tr|Q6FH49|Q6FH49_HUMAN NNMT protein OS=Homo sapiens GN=NNMT PE=2 SV=1	1	1	0.0303	29573.7	5.56
$1097-1	tr|Q6GMQ7|Q6GMQ7_HUMAN VPS16 protein OS=Homo sapiens GN=VPS16 PE=2 SV=1	1	1	0.0153	59214.9	7.23
$1098-1	tr|Q6IAU5|Q6IAU5_HUMAN PPM1G protein OS=Homo sapiens GN=PPM1G PE=2 SV=1	1	1	0.022	59271	4.28
$1099-1	tr|Q6IBN0|Q6IBN0_HUMAN PSMD3 protein OS=Homo sapiens GN=PSMD3 PE=2 SV=1	1	1	0.0169	60944.8	8.47
$1100-1	tr|Q6IRT1|Q6IRT1_HUMAN S-(hydroxymethyl)glutathione dehydrogenase OS=Homo sapiens GN=ADH5 PE=2 SV=2	1	1	0.0241	39723.8	7.45
$1101-1	tr|Q6LEU8|Q6LEU8_HUMAN SPINT2 protein (Fragment) OS=Homo sapiens GN=SPINT2 PE=2 SV=1	1	1	0.0556	28236.9	8.68
$1102-1	tr|Q6MZU1|Q6MZU1_HUMAN Putative uncharacterized protein DKFZp686A1195 OS=Homo sapiens GN=DKFZp686A1195 PE=2 SV=1	1	1	0.0065	189615	6.33
$1103-1	tr|Q6MZV5|Q6MZV5_HUMAN Putative uncharacterized protein DKFZp686M09245 OS=Homo sapiens GN=DKFZp686M09245 PE=2 SV=1	1	1	0.0163	61597.6	5.63
$1104-1	tr|Q6N028|Q6N028_HUMAN Putative uncharacterized protein DKFZp686I01262 OS=Homo sapiens GN=DKFZp686I01262 PE=2 SV=1	1	1	0.0113	61467	5.47
$1105-1	tr|Q6VFQ5|Q6VFQ5_HUMAN Beta globin (Fragment) OS=Homo sapiens GN=HBB PE=4 SV=1	1	1	0.2857	4512.24	9.05
$1106-1	tr|Q6ZV18|Q6ZV18_HUMAN cDNA FLJ43098 fis, clone CTONG1000488 OS=Homo sapiens PE=2 SV=1	1	1	0.0362	22869.3	11.97
$1107-1	tr|Q6ZW91|Q6ZW91_HUMAN cDNA FLJ41429 fis, clone BRHIP2005354, weakly similar to Coiled-coil and C2 domain-containing protein 2A OS=Homo sapiens PE=2 SV=2	1	1	0.0507	15873.6	5.67
$1108-1	tr|Q75L79|Q75L79_HUMAN Claudin OS=Homo sapiens GN=CLDN3 PE=2 SV=1	1	1	0.0636	23318.3	8.37
$1109-1	tr|Q75MM1|Q75MM1_HUMAN Similar to nonhistone chromosomal protein HMG-1 [Homo sapiens]; probable pseudogene; similar to P09429 (PID:g123369) OS=Homo sapiens GN=WUGSC:H_NH0244E06.1 PE=4 SV=1	1	1	0.0471	22004.3	9.65
$1110-1	tr|Q76LA1|Q76LA1_HUMAN CSTB protein OS=Homo sapiens GN=CSTB PE=2 SV=1	1	1	0.1224	11139.5	6.96
$1111-1	tr|Q7Z374|Q7Z374_HUMAN Putative uncharacterized protein DKFZp686C02218 (Fragment) OS=Homo sapiens GN=DKFZp686C02218 PE=2 SV=1	1	1	0.0346	53775.6	6.67
$1112-1	tr|Q7Z5A3|Q7Z5A3_HUMAN Small nuclear ribonucleoprotein Sm D1 OS=Homo sapiens GN=SNRPD1 PE=2 SV=1	1	1	0.0924	13283.4	11.56
$1113-1	tr|Q7Z759|Q7Z759_HUMAN CCT8 protein OS=Homo sapiens GN=CCT8 PE=2 SV=1	1	1	0.0282	54105.7	5.18
$1114-1	tr|Q86TA0|Q86TA0_HUMAN Putative uncharacterized protein DKFZp451C1616 OS=Homo sapiens GN=DKFZp451C1616 PE=2 SV=1	1	1	0.009	86781.2	5.54
$1115-1	tr|Q86TA8|Q86TA8_HUMAN Putative uncharacterized protein DKFZp451M091 OS=Homo sapiens GN=DKFZp451M091 PE=2 SV=1	1	1	0.012	131650	5.68
$1116-1	tr|Q8N7R6|Q8N7R6_HUMAN cDNA FLJ40434 fis, clone TESTI2039353, moderately similar to MITOCHONDRIAL PHOSPHATE CARRIER PROTEIN OS=Homo sapiens PE=2 SV=1	1	1	0.021	35967.3	11.54
$1117-1	tr|Q8N9K4|Q8N9K4_HUMAN cDNA FLJ36998 fis, clone BRACE2007295, highly similar to ALPHA-ADAPTIN A OS=Homo sapiens PE=2 SV=1	1	1	0.0187	52031	5.72
$1118-1	tr|Q8NBL9|Q8NBL9_HUMAN cDNA PSEC0119 fis, clone PLACE1002376, highly similar to GPI transamidase component PIG-S OS=Homo sapiens PE=2 SV=1	1	1	0.0144	61643.4	6.15
$1119-1	tr|Q8TA92|Q8TA92_HUMAN Similar to AFG3 ATPase family gene 3-like 2 (Yeast) (Fragment) OS=Homo sapiens PE=2 SV=1	1	1	0.0099	90193.4	9.18
$1120-1	tr|Q8TEK9|Q8TEK9_HUMAN FLJ00185 protein (Fragment) OS=Homo sapiens GN=FLJ00185 PE=1 SV=1	1	1	0.0073	90261.9	5.25
$1121-1	tr|Q8TEN0|Q8TEN0_HUMAN FLJ00163 protein (Fragment) OS=Homo sapiens GN=FLJ00163 PE=2 SV=1	1	1	0.0288	56312.2	9.12
$1122-1	tr|Q8WU01|Q8WU01_HUMAN CSDE1 protein (Fragment) OS=Homo sapiens GN=CSDE1 PE=2 SV=1	1	1	0.0404	30107.7	5.31
$1123-1	tr|Q8WVX5|Q8WVX5_HUMAN LARP4 protein (Fragment) OS=Homo sapiens GN=LARP4 PE=2 SV=1	1	1	0.0821	14749.4	10.19
$1124-1	tr|Q96B07|Q96B07_HUMAN EIF4A2 protein OS=Homo sapiens PE=2 SV=1	1	1	0.0559	21038.9	5.72
$1125-1	tr|Q96DM2|Q96DM2_HUMAN cDNA FLJ32631 fis, clone SYNOV1000164 OS=Homo sapiens PE=2 SV=1	1	1	0.0291	29889.1	9.25
$1126-1	tr|Q96QA9|Q96QA9_HUMAN Multidrug resistance associated protein OS=Homo sapiens GN=MRP3 PE=4 SV=1	1	1	0.0086	167825	6.78
$1127-1	tr|Q9BUN3|Q9BUN3_HUMAN Putative uncharacterized protein (Fragment) OS=Homo sapiens PE=2 SV=1	1	1	0.1385	7158.08	9.8
$1128-1	tr|Q9BZS4|Q9BZS4_HUMAN PNAS-132 OS=Homo sapiens PE=2 SV=1	1	1	0.1486	8689.91	6.21
$1129-1	tr|Q9NTG0|Q9NTG0_HUMAN Putative uncharacterized protein DKFZp434G2016 (Fragment) OS=Homo sapiens GN=DKFZp434G2016 PE=2 SV=1	1	1	0.0161	57739	7.56
$1130-1	tr|Q9NW02|Q9NW02_HUMAN cDNA FLJ10400 fis, clone NT2RM4000395 OS=Homo sapiens PE=2 SV=1	1	1	0.0354	34769.3	5.8
$1131-1	tr|Q9NZ23|Q9NZ23_HUMAN Drug-sensitive protein 1 OS=Homo sapiens GN=YA61 PE=2 SV=1	1	1	0.1103	14866.6	6.83
$1132-1	tr|Q9UF24|Q9UF24_HUMAN Putative uncharacterized protein DKFZp586K0821 (Fragment) OS=Homo sapiens GN=DKFZp586K0821 PE=2 SV=1	1	1	0.0684	22217.9	5.31
$1133-1	tr|R4GMV4|R4GMV4_HUMAN Dipeptidyl peptidase 2 (Fragment) OS=Homo sapiens GN=DPP7 PE=1 SV=1	1	1	0.0917	12867.2	12
$1134-1	tr|V9HW21|V9HW21_HUMAN Epididymis luminal protein 76 OS=Homo sapiens GN=HEL-76 PE=2 SV=1	1	1	0.0346	29245.7	6.87
$1135-1	tr|V9HW35|V9HW35_HUMAN Epididymis secretory protein Li 55 OS=Homo sapiens GN=HEL-S-55 PE=2 SV=1	1	1	0.0679	17030.5	6.73
$1136-1	tr|V9HW37|V9HW37_HUMAN Epididymis secretory protein Li 69 OS=Homo sapiens GN=HEL-S-69 PE=2 SV=1	1	1	0.0185	59670.4	5.45
$1137-1	tr|V9HW38|V9HW38_HUMAN Epididymis secretory protein Li 106 OS=Homo sapiens GN=HEL-S-106 PE=2 SV=1	1	1	0.0231	56048.6	7.58
$1138-1	tr|V9HW62|V9HW62_HUMAN Lactoylglutathione lyase OS=Homo sapiens GN=HEL-S-74 PE=2 SV=1	1	1	0.038	20719.5	5.24
$1139-1	tr|V9HW95|V9HW95_HUMAN Epididymis secretory protein Li 84 OS=Homo sapiens GN=HEL-S-84 PE=2 SV=1	1	1	0.0393	38889.5	4.86
$1140-1	tr|V9HWC1|V9HWC1_HUMAN Epididymis luminal protein 71 OS=Homo sapiens GN=HEL71 PE=2 SV=1	1	1	0.0036	223113	5.59
$1141-1	tr|V9HWG9|V9HWG9_HUMAN Epididymis secretory protein Li 21 OS=Homo sapiens GN=HEL-S-21 PE=2 SV=1	1	1	0.0581	27565.5	6.24
$1142-1	tr|X5DP00|X5DP00_HUMAN HCG15924, isoform CRA_a (Fragment) OS=Homo sapiens GN=SNRPN PE=2 SV=1	1	1	0.0292	24613.8	11.2
$1143-1	tr|X5DP03|X5DP03_HUMAN Serine threonine kinase 39 isoform B (Fragment) OS=Homo sapiens GN=STK39 PE=2 SV=1	1	1	0.0287	57697.3	5.92
$1144-1	tr|X6R4W8|X6R4W8_HUMAN BUB3-interacting and GLEBS motif-containing protein ZNF207 OS=Homo sapiens GN=ZNF207 PE=1 SV=1	1	1	0.0262	52658.2	8.71

## Sheet: HT29-NC
	Reference	PepCount	UniquePepCount	CoverPercent	MW	PI
$1-1	sp|Q13813|SPTN1_HUMAN Spectrin alpha chain, non-erythrocytic 1 OS=Homo sapiens GN=SPTAN1 PE=1 SV=3	33	32	0.1315	284536	5.22
$2-1	sp|Q15149|PLEC_HUMAN Plectin OS=Homo sapiens GN=PLEC PE=1 SV=3	24	24	0.0504	531784	5.74
$3-1	sp|Q01082|SPTB2_HUMAN Spectrin beta chain, non-erythrocytic 1 OS=Homo sapiens GN=SPTBN1 PE=1 SV=2	23	23	0.099	274606	5.39
$4-1	sp|O14744|ANM5_HUMAN Protein arginine N-methyltransferase 5 OS=Homo sapiens GN=PRMT5 PE=1 SV=4	43	22	0.2904	72683	5.88
$5-1	tr|B2RAM6|B2RAM6_HUMAN cDNA, FLJ95005, highly similar to Homo sapiens kinesin family member 11 (KIF11), mRNA OS=Homo sapiens PE=2 SV=1	18	18	0.1657	119131	5.52
$6-1	tr|Q969I0|Q969I0_HUMAN KRT8 protein (Fragment) OS=Homo sapiens GN=KRT8 PE=2 SV=2	26	17	0.3562	41107.6	4.94
$7-1	tr|V9HW22|V9HW22_HUMAN Epididymis luminal protein 33 OS=Homo sapiens GN=HEL-S-72p PE=2 SV=1	22	16	0.2399	70897.2	5.37
$8-1	tr|A0A024R8S5|A0A024R8S5_HUMAN Protein disulfide-isomerase OS=Homo sapiens GN=P4HB PE=2 SV=1	18	16	0.2283	57115.7	4.76
$9-1	tr|A0A024R5Z7|A0A024R5Z7_HUMAN Annexin OS=Homo sapiens GN=ANXA2 PE=3 SV=1	20	15	0.4277	38603.6	7.57
$10-1	tr|B4DE59|B4DE59_HUMAN cDNA FLJ60424, highly similar to Junction plakoglobin OS=Homo sapiens PE=2 SV=1	20	15	0.2487	62615.3	5.09
$11-1	sp|P11021|GRP78_HUMAN 78 kDa glucose-regulated protein OS=Homo sapiens GN=HSPA5 PE=1 SV=2	17	15	0.2416	72332.1	5.07
$12-1	tr|A0A0S2Z428|A0A0S2Z428_HUMAN HCG2039812, isoform CRA_b (Fragment) OS=Homo sapiens GN=KRT6A PE=2 SV=1	22	14	0.1826	60044.2	8.09
$13-1	tr|I6L965|I6L965_HUMAN KRT18 protein (Fragment) OS=Homo sapiens GN=KRT18 PE=2 SV=1	22	14	0.2984	42172.8	5.01
$14-1	sp|O75688|PPM1B_HUMAN Protein phosphatase 1B OS=Homo sapiens GN=PPM1B PE=1 SV=1	20	14	0.2944	52642	4.95
$15-1	tr|A0A024R4A0|A0A024R4A0_HUMAN Nucleolin, isoform CRA_b OS=Homo sapiens GN=NCL PE=4 SV=1	17	14	0.169	76613.5	4.6
$16-1	sp|P05023|AT1A1_HUMAN Sodium/potassium-transporting ATPase subunit alpha-1 OS=Homo sapiens GN=ATP1A1 PE=1 SV=1	16	14	0.1417	112895	5.33
$17-1	tr|A0A0S2Z3G9|A0A0S2Z3G9_HUMAN Actinin alpha 4 isoform 1 (Fragment) OS=Homo sapiens GN=ACTN4 PE=2 SV=1	15	14	0.1603	104853	5.27
$18-1	sp|P0DMV8|HS71A_HUMAN Heat shock 70 kDa protein 1A OS=Homo sapiens GN=HSPA1A PE=1 SV=1	20	13	0.195	70051.4	5.48
$19-1	tr|V9HW26|V9HW26_HUMAN ATP synthase subunit alpha OS=Homo sapiens GN=HEL-S-123m PE=2 SV=1	20	13	0.208	59749.9	9.16
$20-1	tr|V9HWB8|V9HWB8_HUMAN Pyruvate kinase OS=Homo sapiens GN=HEL-S-30 PE=2 SV=1	16	13	0.2109	57936.2	7.96
$21-1	sp|P52272|HNRPM_HUMAN Heterogeneous nuclear ribonucleoprotein M OS=Homo sapiens GN=HNRNPM PE=1 SV=3	14	13	0.1425	77514.9	8.84
$22-1	tr|X5D2M8|X5D2M8_HUMAN Major vault protein isoform A (Fragment) OS=Homo sapiens GN=MVP PE=2 SV=1	14	13	0.1321	99325.6	5.34
$23-1	tr|Q8IZ29|Q8IZ29_HUMAN Tubulin, beta 2C OS=Homo sapiens GN=TUBB2C PE=2 SV=1	29	12	0.2697	49839.5	4.83
$24-1	tr|Q8WVW5|Q8WVW5_HUMAN Putative uncharacterized protein (Fragment) OS=Homo sapiens PE=2 SV=1	22	12	0.2948	40502.9	5.78
$25-1	tr|B2R6F9|B2R6F9_HUMAN cDNA, FLJ92932, highly similar to Homo sapiens serine/threonine kinase 38 (STK38), mRNA OS=Homo sapiens PE=2 SV=1	18	12	0.2108	54238.7	6.7
$26-1	sp|P08238|HS90B_HUMAN Heat shock protein HSP 90-beta OS=Homo sapiens GN=HSP90AB1 PE=1 SV=4	14	12	0.1519	83263.2	4.97
$27-1	sp|P07437|TBB5_HUMAN Tubulin beta chain OS=Homo sapiens GN=TUBB PE=1 SV=2	27	11	0.2365	49670.3	4.78
$28-1	sp|Q9Y2W1|TR150_HUMAN Thyroid hormone receptor-associated protein 3 OS=Homo sapiens GN=THRAP3 PE=1 SV=2	13	11	0.0974	108664	10.16
$29-1	sp|P10809|CH60_HUMAN 60 kDa heat shock protein, mitochondrial OS=Homo sapiens GN=HSPD1 PE=1 SV=2	12	11	0.178	61053.9	5.7
$30-1	sp|P14625|ENPL_HUMAN Endoplasmin OS=Homo sapiens GN=HSP90B1 PE=1 SV=1	12	11	0.137	92467.8	4.76
$31-1	sp|P16144|ITB4_HUMAN Integrin beta-4 OS=Homo sapiens GN=ITGB4 PE=1 SV=5	11	11	0.0609	202165	5.74
$32-1	sp|P37837|TALDO_HUMAN Transaldolase OS=Homo sapiens GN=TALDO1 PE=1 SV=2	11	11	0.276	37539.7	6.36
$33-1	tr|A0A024R4F1|A0A024R4F1_HUMAN Enolase 1, (Alpha), isoform CRA_a OS=Homo sapiens GN=ENO1 PE=2 SV=1	11	11	0.2028	47168.4	7.01
$34-1	tr|A0A0A0MR66|A0A0A0MR66_HUMAN RNA binding motif protein 10, isoform CRA_d OS=Homo sapiens GN=RBM10 PE=1 SV=1	11	11	0.1186	110365	5.91
$35-1	sp|Q06830|PRDX1_HUMAN Peroxiredoxin-1 OS=Homo sapiens GN=PRDX1 PE=1 SV=1	14	10	0.4774	22110.1	8.27
$36-1	sp|P02545|LMNA_HUMAN Prelamin-A/C OS=Homo sapiens GN=LMNA PE=1 SV=1	12	10	0.1657	74138.6	6.57
$37-1	tr|Q2VPJ6|Q2VPJ6_HUMAN HSP90AA1 protein (Fragment) OS=Homo sapiens GN=HSP90AA1 PE=2 SV=1	12	10	0.147	68370.6	5.11
$38-1	tr|A0A087WWU8|A0A087WWU8_HUMAN Tropomyosin alpha-3 chain OS=Homo sapiens GN=TPM3 PE=1 SV=1	11	10	0.3524	26420.5	4.75
$39-1	tr|B7Z4V2|B7Z4V2_HUMAN cDNA FLJ51907, highly similar to Stress-70 protein, mitochondrial OS=Homo sapiens PE=2 SV=1	11	10	0.1684	72400.2	5.7
$40-1	tr|B2RCQ9|B2RCQ9_HUMAN cDNA, FLJ96225, highly similar to Homo sapiens heat shock 70kDa protein 1-like (HSPA1L), mRNA OS=Homo sapiens PE=2 SV=1	13	9	0.1466	70375.2	5.6
$41-1	tr|G8JLB6|G8JLB6_HUMAN Heterogeneous nuclear ribonucleoprotein H OS=Homo sapiens GN=HNRNPH1 PE=1 SV=1	13	9	0.1843	51229.2	6.33
$42-1	sp|P30101|PDIA3_HUMAN Protein disulfide-isomerase A3 OS=Homo sapiens GN=PDIA3 PE=1 SV=4	12	9	0.1782	56781.7	5.98
$43-1	tr|B4DUQ1|B4DUQ1_HUMAN cDNA FLJ54552, highly similar to Heterogeneous nuclear ribonucleoprotein K OS=Homo sapiens PE=2 SV=1	12	9	0.2278	48509.9	5.69
$44-1	sp|Q9Y2H1|ST38L_HUMAN Serine/threonine-protein kinase 38-like OS=Homo sapiens GN=STK38L PE=1 SV=3	11	9	0.1616	54002.2	6.36
$45-1	tr|Q6LES2|Q6LES2_HUMAN Annexin (Fragment) OS=Homo sapiens GN=ANXA4 PE=2 SV=1	11	9	0.2523	36084.6	5.84
$46-1	sp|Q86YZ3|HORN_HUMAN Hornerin OS=Homo sapiens GN=HRNR PE=1 SV=2	9	9	0.0396	282387	10.05
$47-1	tr|A0A024R321|A0A024R321_HUMAN Filamin B, beta (Actin binding protein 278), isoform CRA_a OS=Homo sapiens GN=FLNB PE=4 SV=1	9	9	0.0355	280486	5.62
$48-1	tr|A0A087WTT1|A0A087WTT1_HUMAN Polyadenylate-binding protein OS=Homo sapiens GN=PABPC1 PE=1 SV=1	9	9	0.1456	58535.4	9.31
$49-1	sp|P04406|G3P_HUMAN Glyceraldehyde-3-phosphate dehydrogenase OS=Homo sapiens GN=GAPDH PE=1 SV=3	11	8	0.2478	36052.8	8.57
$50-1	tr|E9PP50|E9PP50_HUMAN Cofilin-1 (Fragment) OS=Homo sapiens GN=CFL1 PE=1 SV=7	10	8	0.325	17864.5	8.22
$51-1	tr|H3BQN4|H3BQN4_HUMAN Fructose-bisphosphate aldolase OS=Homo sapiens GN=ALDOA PE=1 SV=1	10	8	0.1884	39339.6	8.65
$52-1	sp|P14923|PLAK_HUMAN Junction plakoglobin OS=Homo sapiens GN=JUP PE=1 SV=3	9	8	0.1248	81743.9	5.75
$53-1	sp|P27824|CALX_HUMAN Calnexin OS=Homo sapiens GN=CANX PE=1 SV=2	9	8	0.1267	67567.5	4.47
$54-1	sp|P60174|TPIS_HUMAN Triosephosphate isomerase OS=Homo sapiens GN=TPI1 PE=1 SV=3	9	8	0.3357	30790.6	5.65
$55-1	sp|Q01804|OTUD4_HUMAN OTU domain-containing protein 4 OS=Homo sapiens GN=OTUD4 PE=1 SV=4	9	8	0.0799	124043	6.25
$56-1	sp|P23229|ITA6_HUMAN Integrin alpha-6 OS=Homo sapiens GN=ITGA6 PE=1 SV=5	8	8	0.0699	126604	6.21
$57-1	sp|Q09666|AHNK_HUMAN Neuroblast differentiation-associated protein AHNAK OS=Homo sapiens GN=AHNAK PE=1 SV=2	8	8	0.0165	629094	5.8
$58-1	tr|A0A024R1N1|A0A024R1N1_HUMAN Myosin, heavy polypeptide 9, non-muscle, isoform CRA_a OS=Homo sapiens GN=MYH9 PE=3 SV=1	8	8	0.0383	226530	5.5
$59-1	tr|A0A0A0N0M2|A0A0A0N0M2_HUMAN Tyrosine-protein kinase OS=Homo sapiens GN=JAK1 PE=2 SV=1	8	8	0.0781	133090	7.48
$60-1	tr|V9HW80|V9HW80_HUMAN Epididymis luminal protein 220 OS=Homo sapiens GN=HEL-S-70 PE=2 SV=1	8	8	0.1042	89320.8	5.14
$61-1	tr|V9HW83|V9HW83_HUMAN Aldehyde dehydrogenase 1 family, member A1, isoform CRA_a OS=Homo sapiens GN=HEL-S-53e PE=2 SV=1	8	8	0.1238	54861.2	6.3
$62-1	sp|Q9BQA1|MEP50_HUMAN Methylosome protein 50 OS=Homo sapiens GN=WDR77 PE=1 SV=1	48	7	0.2222	36724	5.03
$63-1	tr|Q0QEN7|Q0QEN7_HUMAN ATP synthase subunit beta (Fragment) OS=Homo sapiens GN=ATP5B PE=2 SV=1	14	7	0.1775	48112.6	4.95
$64-1	tr|V9HWB9|V9HWB9_HUMAN L-lactate dehydrogenase OS=Homo sapiens GN=HEL-S-133P PE=2 SV=1	9	7	0.1807	36688.3	8.44
$65-1	sp|P05388|RLA0_HUMAN 60S acidic ribosomal protein P0 OS=Homo sapiens GN=RPLP0 PE=1 SV=1	8	7	0.2303	34273.1	5.72
$66-1	sp|P27348|1433T_HUMAN 14-3-3 protein theta OS=Homo sapiens GN=YWHAQ PE=1 SV=1	8	7	0.2367	27763.9	4.68
$67-1	sp|Q9NYF8|BCLF1_HUMAN Bcl-2-associated transcription factor 1 OS=Homo sapiens GN=BCLAF1 PE=1 SV=2	8	7	0.0598	106121	9.99
$68-1	tr|A0A024R694|A0A024R694_HUMAN Actinin, alpha 1, isoform CRA_a OS=Homo sapiens GN=ACTN1 PE=4 SV=1	8	7	0.0796	103056	5.25
$69-1	tr|K7ELW0|K7ELW0_HUMAN Protein deglycase DJ-1 OS=Homo sapiens GN=PARK7 PE=1 SV=1	8	7	0.3669	17909.7	7.7
$70-1	sp|O00425|IF2B3_HUMAN Insulin-like growth factor 2 mRNA-binding protein 3 OS=Homo sapiens GN=IGF2BP3 PE=1 SV=2	7	7	0.1295	63704.3	8.99
$71-1	sp|P15924|DESP_HUMAN Desmoplakin OS=Homo sapiens GN=DSP PE=1 SV=3	7	7	0.0247	331770	6.44
$72-1	tr|A0A0S2Z3L2|A0A0S2Z3L2_HUMAN ATPase Ca++ transporting cardiac muscle slow twitch 2 isoform 1 (Fragment) OS=Homo sapiens GN=ATP2A2 PE=2 SV=1	7	7	0.0691	114756	5.23
$73-1	tr|B4DPP6|B4DPP6_HUMAN cDNA FLJ54371, highly similar to Serum albumin OS=Homo sapiens PE=2 SV=1	7	7	0.1133	70362.2	5.78
$74-1	tr|F5GY37|F5GY37_HUMAN Prohibitin-2 OS=Homo sapiens GN=PHB2 PE=1 SV=1	7	7	0.221	29723	9.87
$75-1	tr|Q6IBR0|Q6IBR0_HUMAN Dolichyl-diphosphooligosaccharide--protein glycosyltransferase subunit 1 OS=Homo sapiens GN=RPN1 PE=2 SV=1	7	7	0.1005	68605.6	5.96
$76-1	sp|P68104|EF1A1_HUMAN Elongation factor 1-alpha 1 OS=Homo sapiens GN=EEF1A1 PE=1 SV=1	10	6	0.119	50140.3	9.1
$77-1	sp|P37802|TAGL2_HUMAN Transgelin-2 OS=Homo sapiens GN=TAGLN2 PE=1 SV=3	9	6	0.3065	22391.2	8.41
$78-1	tr|V9HWD6|V9HWD6_HUMAN Epididymis secretory protein Li 1 OS=Homo sapiens GN=HEL-S-1 PE=2 SV=1	9	6	0.248	28082.1	4.76
$79-1	sp|P07195|LDHB_HUMAN L-lactate dehydrogenase B chain OS=Homo sapiens GN=LDHB PE=1 SV=2	8	6	0.1946	36638.1	5.71
$80-1	sp|P61604|CH10_HUMAN 10 kDa heat shock protein, mitochondrial OS=Homo sapiens GN=HSPE1 PE=1 SV=2	8	6	0.5784	10931.5	8.89
$81-1	tr|Q53GA7|Q53GA7_HUMAN Tubulin alpha 6 variant (Fragment) OS=Homo sapiens PE=2 SV=1	8	6	0.1269	49822.7	5
$82-1	tr|Q5U0I6|Q5U0I6_HUMAN H.sapiens ras-related Hrab1A protein OS=Homo sapiens GN=RAB1A PE=2 SV=1	8	6	0.2146	22677.5	5.93
$83-1	sp|P08758|ANXA5_HUMAN Annexin A5 OS=Homo sapiens GN=ANXA5 PE=1 SV=2	7	6	0.1688	35936.3	4.94
$84-1	sp|P51572|BAP31_HUMAN B-cell receptor-associated protein 31 OS=Homo sapiens GN=BCAP31 PE=1 SV=3	7	6	0.1992	27991.3	8.44
$85-1	sp|P68366|TBA4A_HUMAN Tubulin alpha-4A chain OS=Homo sapiens GN=TUBA4A PE=1 SV=1	7	6	0.1272	49923.9	4.95
$86-1	tr|E7EX29|E7EX29_HUMAN 14-3-3 protein zeta/delta (Fragment) OS=Homo sapiens GN=YWHAZ PE=1 SV=1	7	6	0.252	28036.3	4.87
$87-1	tr|Q6FHZ0|Q6FHZ0_HUMAN Malate dehydrogenase OS=Homo sapiens GN=MDH2 PE=2 SV=1	7	6	0.1893	35559	8.92
$88-1	sp|O76070|SYUG_HUMAN Gamma-synuclein OS=Homo sapiens GN=SNCG PE=1 SV=2	6	6	0.5591	13330.6	4.89
$89-1	sp|P04083|ANXA1_HUMAN Annexin A1 OS=Homo sapiens GN=ANXA1 PE=1 SV=2	6	6	0.1763	38713.8	6.57
$90-1	sp|P23396|RS3_HUMAN 40S ribosomal protein S3 OS=Homo sapiens GN=RPS3 PE=1 SV=2	6	6	0.2881	26688	9.68
$91-1	sp|P38117|ETFB_HUMAN Electron transfer flavoprotein subunit beta OS=Homo sapiens GN=ETFB PE=1 SV=3	6	6	0.2824	27843.3	8.25
$92-1	sp|P61981|1433G_HUMAN 14-3-3 protein gamma OS=Homo sapiens GN=YWHAG PE=1 SV=2	6	6	0.2348	28302.3	4.8
$93-1	sp|Q7Z406|MYH14_HUMAN Myosin-14 OS=Homo sapiens GN=MYH14 PE=1 SV=2	6	6	0.0316	227868	5.52
$94-1	sp|Q92841|DDX17_HUMAN Probable ATP-dependent RNA helicase DDX17 OS=Homo sapiens GN=DDX17 PE=1 SV=2	6	6	0.0892	80271.5	8.53
$95-1	sp|Q9Y230|RUVB2_HUMAN RuvB-like 2 OS=Homo sapiens GN=RUVBL2 PE=1 SV=3	6	6	0.149	51156	5.49
$96-1	sp|Q9Y6Y0|NS1BP_HUMAN Influenza virus NS1A-binding protein OS=Homo sapiens GN=IVNS1ABP PE=1 SV=3	6	6	0.1121	71728.6	5.33
$97-1	tr|A0A0A0MTS2|A0A0A0MTS2_HUMAN Glucose-6-phosphate isomerase (Fragment) OS=Homo sapiens GN=GPI PE=1 SV=1	6	6	0.0855	64824.3	9.1
$98-1	tr|Q5HY54|Q5HY54_HUMAN Filamin-A OS=Homo sapiens GN=FLNA PE=1 SV=1	6	6	0.0261	276547	5.69
$99-1	tr|V9HWC7|V9HWC7_HUMAN Epididymis secretory sperm binding protein Li 128m OS=Homo sapiens GN=HEL-S-128m PE=2 SV=1	6	6	0.2723	25034.7	6
$100-1	sp|Q92928|RAB1C_HUMAN Putative Ras-related protein Rab-1C OS=Homo sapiens GN=RAB1C PE=5 SV=2	7	5	0.2139	22016.7	5.25
$101-1	tr|A0A0S2Z3Y1|A0A0S2Z3Y1_HUMAN Lectin galactoside-binding soluble 3 binding protein isoform 1 (Fragment) OS=Homo sapiens GN=LGALS3BP PE=2 SV=1	7	5	0.0821	65330.2	5.13
$102-1	sp|P22626|ROA2_HUMAN Heterogeneous nuclear ribonucleoproteins A2/B1 OS=Homo sapiens GN=HNRNPA2B1 PE=1 SV=2	6	5	0.1303	37429.2	8.97
$103-1	sp|P60866|RS20_HUMAN 40S ribosomal protein S20 OS=Homo sapiens GN=RPS20 PE=1 SV=1	6	5	0.3529	13372.6	9.95
$104-1	tr|B0ZBD0|B0ZBD0_HUMAN 40S ribosomal protein S19 OS=Homo sapiens GN=RPS19 PE=2 SV=1	6	5	0.3103	16060.3	10.31
$105-1	tr|B7Z437|B7Z437_HUMAN cDNA FLJ53435, highly similar to Ezrin OS=Homo sapiens PE=2 SV=1	6	5	0.1049	51266.3	5.81
$106-1	tr|Q3B792|Q3B792_HUMAN NQO1 protein (Fragment) OS=Homo sapiens GN=NQO1 PE=2 SV=1	6	5	0.1958	26921.8	9.4
$107-1	tr|Q53YD7|Q53YD7_HUMAN EEF1G protein OS=Homo sapiens GN=EEF1G PE=2 SV=1	6	5	0.0915	50118.2	6.25
$108-1	tr|Q6FHP5|Q6FHP5_HUMAN PHB protein (Fragment) OS=Homo sapiens GN=PHB PE=2 SV=1	6	5	0.1838	29831.8	5.57
$109-1	sp|O75396|SC22B_HUMAN Vesicle-trafficking protein SEC22b OS=Homo sapiens GN=SEC22B PE=1 SV=4	5	5	0.1953	24593	6.43
$110-1	sp|P00558|PGK1_HUMAN Phosphoglycerate kinase 1 OS=Homo sapiens GN=PGK1 PE=1 SV=3	5	5	0.1247	44614.2	8.3
$111-1	sp|P05556|ITB1_HUMAN Integrin beta-1 OS=Homo sapiens GN=ITGB1 PE=1 SV=2	5	5	0.0551	88414.5	5.27
$112-1	sp|P07814|SYEP_HUMAN Bifunctional glutamate/proline--tRNA ligase OS=Homo sapiens GN=EPRS PE=1 SV=5	5	5	0.0364	170589	7.02
$113-1	sp|P13639|EF2_HUMAN Elongation factor 2 OS=Homo sapiens GN=EEF2 PE=1 SV=4	5	5	0.0548	95337.1	6.41
$114-1	sp|P13667|PDIA4_HUMAN Protein disulfide-isomerase A4 OS=Homo sapiens GN=PDIA4 PE=1 SV=2	5	5	0.0915	72931.6	4.96
$115-1	sp|P23284|PPIB_HUMAN Peptidyl-prolyl cis-trans isomerase B OS=Homo sapiens GN=PPIB PE=1 SV=2	5	5	0.1991	23742.2	9.42
$116-1	sp|P26447|S10A4_HUMAN Protein S100-A4 OS=Homo sapiens GN=S100A4 PE=1 SV=1	5	5	0.396	11728.4	5.85
$117-1	sp|P42167|LAP2B_HUMAN Lamina-associated polypeptide 2, isoforms beta/gamma OS=Homo sapiens GN=TMPO PE=1 SV=2	5	5	0.1718	50669.6	9.39
$118-1	sp|P62269|RS18_HUMAN 40S ribosomal protein S18 OS=Homo sapiens GN=RPS18 PE=1 SV=3	5	5	0.2697	17718.5	10.99
$119-1	sp|P78527|PRKDC_HUMAN DNA-dependent protein kinase catalytic subunit OS=Homo sapiens GN=PRKDC PE=1 SV=3	5	5	0.0133	469084	6.75
$120-1	sp|Q04828|AK1C1_HUMAN Aldo-keto reductase family 1 member C1 OS=Homo sapiens GN=AKR1C1 PE=1 SV=1	5	5	0.1238	36787.9	8.02
$121-1	sp|Q14697|GANAB_HUMAN Neutral alpha-glucosidase AB OS=Homo sapiens GN=GANAB PE=1 SV=3	5	5	0.035	106873	5.74
$122-1	sp|Q9C0C2|TB182_HUMAN 182 kDa tankyrase-1-binding protein OS=Homo sapiens GN=TNKS1BP1 PE=1 SV=4	5	5	0.0364	181793	4.77
$123-1	sp|Q9NXV2|KCTD5_HUMAN BTB/POZ domain-containing protein KCTD5 OS=Homo sapiens GN=KCTD5 PE=1 SV=1	5	5	0.2308	26092.3	5.89
$124-1	sp|Q9P2E9|RRBP1_HUMAN Ribosome-binding protein 1 OS=Homo sapiens GN=RRBP1 PE=1 SV=4	5	5	0.0333	152470	8.69
$125-1	tr|A0A024R0V4|A0A024R0V4_HUMAN Vasodilator-stimulated phosphoprotein isoform 1 OS=Homo sapiens GN=VASP PE=2 SV=1	5	5	0.1342	39829.3	9.05
$126-1	tr|A0A024R6C9|A0A024R6C9_HUMAN Dihydrolipoamide S-succinyltransferase (E2 component of 2-oxo-glutarate complex), isoform CRA_a OS=Homo sapiens GN=DLST PE=3 SV=1	5	5	0.117	48754.8	9.1
$127-1	tr|A0A0U1RQF0|A0A0U1RQF0_HUMAN Fatty acid synthase OS=Homo sapiens GN=FASN PE=1 SV=1	5	5	0.0211	273195	6.03
$128-1	tr|A0A140VK53|A0A140VK53_HUMAN Testicular secretory protein Li 53 OS=Homo sapiens PE=2 SV=1	5	5	0.0229	299612	12.05
$129-1	tr|A6NLN1|A6NLN1_HUMAN Polypyrimidine tract binding protein 1, isoform CRA_b OS=Homo sapiens GN=PTBP1 PE=1 SV=4	5	5	0.0854	56509.8	9.39
$130-1	tr|B4DM31|B4DM31_HUMAN cDNA FLJ54022, highly similar to Exportin-2 OS=Homo sapiens PE=2 SV=1	5	5	0.0656	86031.8	5.78
$131-1	tr|B4DM82|B4DM82_HUMAN Peptidyl-prolyl cis-trans isomerase OS=Homo sapiens PE=2 SV=1	5	5	0.3798	14085	8.72
$132-1	tr|B4DU00|B4DU00_HUMAN cDNA FLJ54547, highly similar to Alpha-1 catenin (Cadherin-associated protein) OS=Homo sapiens PE=2 SV=1	5	5	0.0635	88702.3	5.63
$133-1	tr|D9YZV7|D9YZV7_HUMAN Tropomyosin 1 (Alpha) isoform 6 OS=Homo sapiens GN=TPM1 PE=3 SV=1	5	5	0.1714	28385.2	4.74
$134-1	tr|H7C2N1|H7C2N1_HUMAN Prothymosin alpha (Fragment) OS=Homo sapiens GN=PTMA PE=1 SV=1	5	5	0.223	15746.8	4.17
$135-1	tr|Q53FB5|Q53FB5_HUMAN Annexin (Fragment) OS=Homo sapiens PE=2 SV=1	5	5	0.1772	35342.6	5.59
$136-1	tr|Q53SS8|Q53SS8_HUMAN Epididymis secretory protein Li 85 OS=Homo sapiens GN=PCBP1 PE=2 SV=1	5	5	0.1433	37497.4	6.66
$137-1	tr|Q59EG8|Q59EG8_HUMAN Proteasome 26S non-ATPase subunit 2 variant (Fragment) OS=Homo sapiens PE=2 SV=1	5	5	0.0581	100587	5.04
$138-1	tr|V9HW88|V9HW88_HUMAN Calreticulin, isoform CRA_b OS=Homo sapiens GN=HEL-S-99n PE=2 SV=1	5	5	0.1127	48141	4.29
$139-1	tr|V9HWD9|V9HWD9_HUMAN Transketolase OS=Homo sapiens GN=HEL107 PE=2 SV=1	5	5	0.077	67876.9	7.58
$140-1	tr|L8B4R0|L8B4R0_HUMAN Ubiquitin C OS=Homo sapiens GN=UbC PE=4 SV=1	14	4	0.046	68490.9	7.13
$141-1	sp|P61026|RAB10_HUMAN Ras-related protein Rab-10 OS=Homo sapiens GN=RAB10 PE=1 SV=1	7	4	0.205	22540.7	8.58
$142-1	sp|P30050|RL12_HUMAN 60S ribosomal protein L12 OS=Homo sapiens GN=RPL12 PE=1 SV=1	6	4	0.2909	17818.4	9.48
$143-1	tr|B4DF70|B4DF70_HUMAN cDNA FLJ60461, highly similar to Peroxiredoxin-2 (EC 1.11.1.15) OS=Homo sapiens PE=2 SV=1	6	4	0.1967	20106.9	8.9
$144-1	tr|B2R5H0|B2R5H0_HUMAN Protein S100 OS=Homo sapiens PE=2 SV=1	5	4	0.2667	11724.3	6.56
$145-1	tr|B7Z9A0|B7Z9A0_HUMAN cDNA FLJ56212, highly similar to Gelsolin OS=Homo sapiens PE=2 SV=1	5	4	0.0543	83102.4	5.58
$146-1	tr|Q6FIA4|Q6FIA4_HUMAN Isocitrate dehydrogenase [NADP] OS=Homo sapiens GN=IDH1 PE=2 SV=1	5	4	0.1014	46567.7	6.35
$147-1	sp|O14745|NHRF1_HUMAN Na(+)/H(+) exchange regulatory cofactor NHE-RF1 OS=Homo sapiens GN=SLC9A3R1 PE=1 SV=4	4	4	0.1173	38868	5.55
$148-1	sp|O95292|VAPB_HUMAN Vesicle-associated membrane protein-associated protein B/C OS=Homo sapiens GN=VAPB PE=1 SV=3	4	4	0.2058	27228.1	6.85
$149-1	sp|P05161|ISG15_HUMAN Ubiquitin-like protein ISG15 OS=Homo sapiens GN=ISG15 PE=1 SV=5	4	4	0.2182	17887.3	6.83
$150-1	sp|P05455|LA_HUMAN Lupus La protein OS=Homo sapiens GN=SSB PE=1 SV=2	4	4	0.098	46836.5	6.68
$151-1	sp|P07099|HYEP_HUMAN Epoxide hydrolase 1 OS=Homo sapiens GN=EPHX1 PE=1 SV=1	4	4	0.0659	52948.2	6.77
$152-1	sp|P25786|PSA1_HUMAN Proteasome subunit alpha type-1 OS=Homo sapiens GN=PSMA1 PE=1 SV=1	4	4	0.1407	29555.3	6.15
$153-1	sp|P26038|MOES_HUMAN Moesin OS=Homo sapiens GN=MSN PE=1 SV=3	4	4	0.0693	67819.3	6.08
$154-1	sp|P29692|EF1D_HUMAN Elongation factor 1-delta OS=Homo sapiens GN=EEF1D PE=1 SV=5	4	4	0.1744	31121.5	4.9
$155-1	sp|P31947|1433S_HUMAN 14-3-3 protein sigma OS=Homo sapiens GN=SFN PE=1 SV=1	4	4	0.1613	27773.8	4.68
$156-1	sp|P35606|COPB2_HUMAN Coatomer subunit beta' OS=Homo sapiens GN=COPB2 PE=1 SV=2	4	4	0.0453	102486	5.15
$157-1	sp|P61247|RS3A_HUMAN 40S ribosomal protein S3a OS=Homo sapiens GN=RPS3A PE=1 SV=2	4	4	0.1174	29944.6	9.75
$158-1	sp|P62277|RS13_HUMAN 40S ribosomal protein S13 OS=Homo sapiens GN=RPS13 PE=1 SV=2	4	4	0.2185	17222.1	10.53
$159-1	sp|Q14247|SRC8_HUMAN Src substrate cortactin OS=Homo sapiens GN=CTTN PE=1 SV=2	4	4	0.0673	61585.4	5.24
$160-1	sp|Q96AG4|LRC59_HUMAN Leucine-rich repeat-containing protein 59 OS=Homo sapiens GN=LRRC59 PE=1 SV=1	4	4	0.1205	34930.1	9.61
$161-1	sp|Q9P1Y5|CAMP3_HUMAN Calmodulin-regulated spectrin-associated protein 3 OS=Homo sapiens GN=CAMSAP3 PE=1 SV=2	4	4	0.0392	134748	8.61
$162-1	tr|A0A024R1S8|A0A024R1S8_HUMAN LIM and SH3 protein 1, isoform CRA_b OS=Homo sapiens GN=LASP1 PE=4 SV=1	4	4	0.1762	29716.8	6.61
$163-1	tr|A0A024R5Z8|A0A024R5Z8_HUMAN RAB11A, member RAS oncogene family, isoform CRA_a OS=Homo sapiens GN=RAB11A PE=4 SV=1	4	4	0.1667	24393.2	6.12
$164-1	tr|A0A0N9MX94|A0A0N9MX94_HUMAN MHC class I antigen (Fragment) OS=Homo sapiens GN=HLA-A PE=3 SV=1	4	4	0.1429	31601.5	5.33
$165-1	tr|A0A0S2Z491|A0A0S2Z491_HUMAN Nucleophosmin isoform 2 (Fragment) OS=Homo sapiens GN=NPM1 PE=2 SV=1	4	4	0.1361	32574.7	4.64
$166-1	tr|B2RBR9|B2RBR9_HUMAN cDNA, FLJ95650, highly similar to Homo sapiens karyopherin (importin) beta 1 (KPNB1), mRNA OS=Homo sapiens PE=2 SV=1	4	4	0.0457	97183.2	4.68
$167-1	tr|B4DL87|B4DL87_HUMAN cDNA FLJ52243, highly similar to Heat-shock protein beta-1 OS=Homo sapiens PE=2 SV=1	4	4	0.3118	18535.6	6.43
$168-1	tr|B4DSR0|B4DSR0_HUMAN cDNA FLJ60080, highly similar to 130 kDa leucine-rich protein (LRP 130) (Fragment) OS=Homo sapiens PE=2 SV=1	4	4	0.0322	123246	5.37
$169-1	tr|B4DU58|B4DU58_HUMAN cDNA FLJ51488, highly similar to Macrophage capping protein OS=Homo sapiens PE=2 SV=1	4	4	0.1254	36247.6	5.88
$170-1	tr|B7Z965|B7Z965_HUMAN cDNA FLJ56337, highly similar to High mobility group protein B1 OS=Homo sapiens PE=2 SV=1	4	4	0.1897	19936.9	9.75
$171-1	tr|J3KPF3|J3KPF3_HUMAN 4F2 cell-surface antigen heavy chain OS=Homo sapiens GN=SLC3A2 PE=1 SV=1	4	4	0.0571	68100.2	4.91
$172-1	tr|J7G213|J7G213_HUMAN MHC class I antigen (Fragment) OS=Homo sapiens GN=HLA-A PE=3 SV=1	4	4	0.1823	21006.8	5.45
$173-1	tr|Q53HH2|Q53HH2_HUMAN Mitochondrial ATP synthase, O subunit variant (Fragment) OS=Homo sapiens PE=2 SV=1	4	4	0.1925	23261	9.97
$174-1	tr|Q53HV1|Q53HV1_HUMAN Ribosomal protein S4, X-linked X isoform variant (Fragment) OS=Homo sapiens PE=2 SV=1	4	4	0.1103	29578.3	10.11
$175-1	tr|Q59GM9|Q59GM9_HUMAN Alpha-1,4 glucan phosphorylase (Fragment) OS=Homo sapiens PE=2 SV=1	4	4	0.0462	98828.3	6.51
$176-1	tr|Q5VVD0|Q5VVD0_HUMAN Ribosomal protein L11, isoform CRA_b OS=Homo sapiens GN=RPL11 PE=2 SV=1	4	4	0.2191	20252.2	9.64
$177-1	tr|Q6LEU2|Q6LEU2_HUMAN Sodium/potassium-transporting ATPase subunit beta (Fragment) OS=Homo sapiens GN=ATP1B1 PE=2 SV=1	4	4	0.1287	35048.8	8.74
$178-1	tr|Q6PKH8|Q6PKH8_HUMAN ANP32A protein (Fragment) OS=Homo sapiens GN=ANP32A PE=2 SV=1	4	4	0.1818	24067.6	4.75
$179-1	tr|V9HW98|V9HW98_HUMAN Epididymis luminal protein 2 OS=Homo sapiens GN=HEL2 PE=2 SV=1	4	4	0.1608	29173.6	4.63
$180-1	tr|V9HWG3|V9HWG3_HUMAN Epididymis secretory protein Li 45 OS=Homo sapiens GN=HEL-S-45 PE=2 SV=1	4	4	0.067	77327.9	5.11
$181-1	sp|P06703|S10A6_HUMAN Protein S100-A6 OS=Homo sapiens GN=S100A6 PE=1 SV=1	9	3	0.2444	10179.6	5.32
$182-1	tr|J3KN38|J3KN38_HUMAN Methylosome subunit pICln OS=Homo sapiens GN=CLNS1A PE=1 SV=1	9	3	0.1872	22348.1	4.06
$183-1	sp|P15531|NDKA_HUMAN Nucleoside diphosphate kinase A OS=Homo sapiens GN=NME1 PE=1 SV=1	5	3	0.2566	17148.5	5.83
$184-1	tr|A0A087WZT3|A0A087WZT3_HUMAN BolA-like protein 2 OS=Homo sapiens GN=BOLA2 PE=1 SV=2	5	3	0.1645	16932.2	8.41
$185-1	sp|P09651|ROA1_HUMAN Heterogeneous nuclear ribonucleoprotein A1 OS=Homo sapiens GN=HNRNPA1 PE=1 SV=5	4	3	0.0995	38746.2	9.17
$186-1	sp|P62917|RL8_HUMAN 60S ribosomal protein L8 OS=Homo sapiens GN=RPL8 PE=1 SV=2	4	3	0.1323	28024.3	11.04
$187-1	tr|D6RCN3|D6RCN3_HUMAN Annexin A5 OS=Homo sapiens GN=ANXA5 PE=1 SV=1	4	3	0.8286	3713.16	6
$188-1	tr|Q6IB11|Q6IB11_HUMAN PGRMC1 protein OS=Homo sapiens GN=PGRMC1 PE=2 SV=1	4	3	0.0923	21670.9	4.56
$189-1	sp|O00299|CLIC1_HUMAN Chloride intracellular channel protein 1 OS=Homo sapiens GN=CLIC1 PE=1 SV=4	3	3	0.1245	26922.4	5.09
$190-1	sp|O15397|IPO8_HUMAN Importin-8 OS=Homo sapiens GN=IPO8 PE=1 SV=2	3	3	0.028	119937	5.04
$191-1	sp|O60218|AK1BA_HUMAN Aldo-keto reductase family 1 member B10 OS=Homo sapiens GN=AKR1B10 PE=1 SV=2	3	3	0.1171	36019.1	7.66
$192-1	sp|O75947|ATP5H_HUMAN ATP synthase subunit d, mitochondrial OS=Homo sapiens GN=ATP5H PE=1 SV=3	3	3	0.1739	18491	5.21
$193-1	sp|P0DN37|PAL4G_HUMAN Peptidyl-prolyl cis-trans isomerase A-like 4G OS=Homo sapiens GN=PPIAL4G PE=3 SV=1	3	3	0.128	18165.5	9.19
$194-1	sp|P11279|LAMP1_HUMAN Lysosome-associated membrane glycoprotein 1 OS=Homo sapiens GN=LAMP1 PE=1 SV=3	3	3	0.0671	44881.9	9
$195-1	sp|P12429|ANXA3_HUMAN Annexin A3 OS=Homo sapiens GN=ANXA3 PE=1 SV=3	3	3	0.0836	36374.8	5.63
$196-1	sp|P18669|PGAM1_HUMAN Phosphoglycerate mutase 1 OS=Homo sapiens GN=PGAM1 PE=1 SV=2	3	3	0.126	28803.6	6.67
$197-1	sp|P19105|ML12A_HUMAN Myosin regulatory light chain 12A OS=Homo sapiens GN=MYL12A PE=1 SV=2	3	3	0.1871	19793.9	4.67
$198-1	sp|P19224|UD16_HUMAN UDP-glucuronosyltransferase 1-6 OS=Homo sapiens GN=UGT1A6 PE=1 SV=2	3	3	0.0526	60750	8.66
$199-1	sp|P19474|RO52_HUMAN E3 ubiquitin-protein ligase TRIM21 OS=Homo sapiens GN=TRIM21 PE=1 SV=1	3	3	0.0716	54169.2	5.98
$200-1	sp|P23526|SAHH_HUMAN Adenosylhomocysteinase OS=Homo sapiens GN=AHCY PE=1 SV=4	3	3	0.0718	47715.6	5.92
$201-1	sp|P24534|EF1B_HUMAN Elongation factor 1-beta OS=Homo sapiens GN=EEF1B2 PE=1 SV=3	3	3	0.12	24763.4	4.5
$202-1	sp|P30049|ATPD_HUMAN ATP synthase subunit delta, mitochondrial OS=Homo sapiens GN=ATP5D PE=1 SV=2	3	3	0.1726	17489.7	5.38
$203-1	sp|P46109|CRKL_HUMAN Crk-like protein OS=Homo sapiens GN=CRKL PE=1 SV=1	3	3	0.1023	33776.6	6.26
$204-1	sp|P46778|RL21_HUMAN 60S ribosomal protein L21 OS=Homo sapiens GN=RPL21 PE=1 SV=2	3	3	0.1188	18564.6	10.49
$205-1	sp|P49411|EFTU_HUMAN Elongation factor Tu, mitochondrial OS=Homo sapiens GN=TUFM PE=1 SV=2	3	3	0.0664	49541	7.26
$206-1	sp|P53621|COPA_HUMAN Coatomer subunit alpha OS=Homo sapiens GN=COPA PE=1 SV=2	3	3	0.0212	138344	7.7
$207-1	sp|P53999|TCP4_HUMAN Activated RNA polymerase II transcriptional coactivator p15 OS=Homo sapiens GN=SUB1 PE=1 SV=3	3	3	0.2047	14395.2	9.6
$208-1	sp|Q02413|DSG1_HUMAN Desmoglein-1 OS=Homo sapiens GN=DSG1 PE=1 SV=2	3	3	0.0362	113746	4.9
$209-1	sp|Q06210|GFPT1_HUMAN Glutamine--fructose-6-phosphate aminotransferase [isomerizing] 1 OS=Homo sapiens GN=GFPT1 PE=1 SV=3	3	3	0.0472	78805.5	6.66
$210-1	sp|Q15084|PDIA6_HUMAN Protein disulfide-isomerase A6 OS=Homo sapiens GN=PDIA6 PE=1 SV=1	3	3	0.0818	48120.7	4.95
$211-1	sp|Q27J81|INF2_HUMAN Inverted formin-2 OS=Homo sapiens GN=INF2 PE=1 SV=2	3	3	0.0288	135623	5.26
$212-1	sp|Q5JPE7|NOMO2_HUMAN Nodal modulator 2 OS=Homo sapiens GN=NOMO2 PE=1 SV=1	3	3	0.0237	139437	5.5
$213-1	sp|Q7Z2K6|ERMP1_HUMAN Endoplasmic reticulum metallopeptidase 1 OS=Homo sapiens GN=ERMP1 PE=1 SV=2	3	3	0.0387	100230	7.2
$214-1	sp|Q92616|GCN1_HUMAN eIF-2-alpha kinase activator GCN1 OS=Homo sapiens GN=GCN1 PE=1 SV=6	3	3	0.0112	292755	7.29
$215-1	sp|Q9BS26|ERP44_HUMAN Endoplasmic reticulum resident protein 44 OS=Homo sapiens GN=ERP44 PE=1 SV=1	3	3	0.0714	46970.6	5.09
$216-1	sp|Q9BVC6|TM109_HUMAN Transmembrane protein 109 OS=Homo sapiens GN=TMEM109 PE=1 SV=1	3	3	0.1111	26209.7	10.48
$217-1	sp|Q9HDC9|APMAP_HUMAN Adipocyte plasma membrane-associated protein OS=Homo sapiens GN=APMAP PE=1 SV=2	3	3	0.101	46479.8	5.82
$218-1	sp|Q9P227|RHG23_HUMAN Rho GTPase-activating protein 23 OS=Homo sapiens GN=ARHGAP23 PE=1 SV=2	3	3	0.0248	162190	9.31
$219-1	tr|A0A024R1P7|A0A024R1P7_HUMAN Unc-84 homolog B (C. elegans), isoform CRA_b OS=Homo sapiens GN=UNC84B PE=4 SV=1	3	3	0.0391	80309.9	6.27
$220-1	tr|A0A024RDF4|A0A024RDF4_HUMAN Heterogeneous nuclear ribonucleoprotein D (AU-rich element RNA binding protein 1, 37kDa), isoform CRA_e OS=Homo sapiens GN=HNRPD PE=4 SV=1	3	3	0.134	32834.2	8.23
$221-1	tr|A0A0F7GWV2|A0A0F7GWV2_HUMAN MHC class I antigen (Fragment) OS=Homo sapiens GN=HLA-B PE=3 SV=1	3	3	0.1355	31684.7	5.88
$222-1	tr|A0A0F7NGI8|A0A0F7NGI8_HUMAN Leucine rich repeat (In FLII) interacting protein 1, isoform CRA_c OS=Homo sapiens GN=LRRFIP1 PE=2 SV=1	3	3	0.0479	82687.9	4.55
$223-1	tr|A0A140VK70|A0A140VK70_HUMAN Testis secretory sperm-binding protein Li 197a OS=Homo sapiens PE=2 SV=1	3	3	0.06	48633.3	5.71
$224-1	tr|A0A158RFU6|A0A158RFU6_HUMAN RAB7, member RAS oncogene family, isoform CRA_a OS=Homo sapiens GN=RAB7A PE=2 SV=1	3	3	0.1353	23489.5	6.4
$225-1	tr|A2A3R6|A2A3R6_HUMAN 40S ribosomal protein S6 OS=Homo sapiens GN=RPS6 PE=2 SV=1	3	3	0.1205	28680.3	10.85
$226-1	tr|A8K3H8|A8K3H8_HUMAN cDNA FLJ77680, highly similar to Homo sapiens protein phosphatase 2 (formerly 2A), regulatory subunit A (PR 65), alpha isoform (PPP2R1A), mRNA OS=Homo sapiens PE=2 SV=1	3	3	0.0424	65291.8	5
$227-1	tr|A8K4C8|A8K4C8_HUMAN 60S ribosomal protein L13 OS=Homo sapiens GN=RPL13 PE=2 SV=1	3	3	0.1327	24261.2	11.65
$228-1	tr|B2R8A2|B2R8A2_HUMAN cDNA, FLJ93804, highly similar to Homo sapiens gp25L2 protein (HSGP25L2G), mRNA OS=Homo sapiens PE=2 SV=1	3	3	0.1121	25077.4	6.67
$229-1	tr|B3KPA6|B3KPA6_HUMAN Acyl-Coenzyme A dehydrogenase, very long chain, isoform CRA_e OS=Homo sapiens GN=ACADVL PE=2 SV=1	3	3	0.0484	62581.4	6.82
$230-1	tr|B4DMG8|B4DMG8_HUMAN Glutamate dehydrogenase OS=Homo sapiens PE=2 SV=1	3	3	0.0619	55699.8	7.23
$231-1	tr|B4DWW8|B4DWW8_HUMAN cDNA FLJ59251, highly similar to U4/U6 small nuclear ribonucleoprotein Prp31 OS=Homo sapiens PE=2 SV=1	3	3	0.0733	50159.3	5.16
$232-1	tr|B5BUB1|B5BUB1_HUMAN RuvB-like helicase (Fragment) OS=Homo sapiens GN=RUVBL1 PE=2 SV=1	3	3	0.0789	50215.4	6.02
$233-1	tr|C9JF79|C9JF79_HUMAN Malate dehydrogenase (Fragment) OS=Homo sapiens GN=MDH1 PE=1 SV=1	3	3	0.1126	24199	9.07
$234-1	tr|C9JZR2|C9JZR2_HUMAN Catenin delta-1 OS=Homo sapiens GN=CTNND1 PE=1 SV=2	3	3	0.0299	104847	6.41
$235-1	tr|E7ESV4|E7ESV4_HUMAN Ras-related protein Rap-1b (Fragment) OS=Homo sapiens GN=RAP1B PE=1 SV=1	3	3	0.1783	17681.8	4.66
$236-1	tr|E9PKU7|E9PKU7_HUMAN Neutral alpha-glucosidase AB OS=Homo sapiens GN=GANAB PE=1 SV=1	3	3	0.0411	96542.7	5.58
$237-1	tr|F8WBR5|F8WBR5_HUMAN Calmodulin OS=Homo sapiens GN=CALM2 PE=1 SV=1	3	3	0.3692	7372.02	3.85
$238-1	tr|H0YNG3|H0YNG3_HUMAN Signal peptidase complex catalytic subunit SEC11 OS=Homo sapiens GN=SEC11A PE=1 SV=1	3	3	0.1411	18650.6	9.59
$239-1	tr|J3KQE5|J3KQE5_HUMAN GTP-binding nuclear protein Ran (Fragment) OS=Homo sapiens GN=RAN PE=1 SV=1	3	3	0.1368	26815.7	9.62
$240-1	tr|J3KTA4|J3KTA4_HUMAN Probable ATP-dependent RNA helicase DDX5 OS=Homo sapiens GN=DDX5 PE=1 SV=1	3	3	0.0505	69086.3	9.01
$241-1	tr|J3QQM1|J3QQM1_HUMAN 26S protease regulatory subunit 8 (Fragment) OS=Homo sapiens GN=PSMC5 PE=1 SV=1	3	3	0.1141	29346.7	5.85
$242-1	tr|K7ELL7|K7ELL7_HUMAN Glucosidase 2 subunit beta OS=Homo sapiens GN=PRKCSH PE=1 SV=1	3	3	0.0542	60191.6	4.34
$243-1	tr|L7PG52|L7PG52_HUMAN MHC class I antigen (Fragment) OS=Homo sapiens GN=HLA-B PE=3 SV=1	3	3	0.1436	21029.8	5.48
$244-1	tr|M0QZC5|M0QZC5_HUMAN 40S ribosomal protein S11 OS=Homo sapiens GN=RPS11 PE=1 SV=1	3	3	0.2034	13997.3	10.32
$245-1	tr|M0R0I5|M0R0I5_HUMAN Far upstream element-binding protein 2 (Fragment) OS=Homo sapiens GN=KHSRP PE=1 SV=1	3	3	0.1254	29344.7	8.63
$246-1	tr|M0R0R2|M0R0R2_HUMAN 40S ribosomal protein S5 OS=Homo sapiens GN=RPS5 PE=1 SV=1	3	3	0.08	25333	9.78
$247-1	tr|Q53HU8|Q53HU8_HUMAN Vimentin variant (Fragment) OS=Homo sapiens PE=2 SV=1	3	3	0.0343	53683.1	5.06
$248-1	tr|Q53T09|Q53T09_HUMAN Putative uncharacterized protein XRCC5 (Fragment) OS=Homo sapiens GN=XRCC5 PE=4 SV=1	3	3	0.037	64242.6	5.7
$249-1	tr|Q59FA2|Q59FA2_HUMAN Splicing factor, arginine/serine-rich 1 (Splicing factor 2, alternate splicing factor) variant (Fragment) OS=Homo sapiens PE=2 SV=1	3	3	0.133	25624.3	9.13
$250-1	tr|Q5HY57|Q5HY57_HUMAN Emerin OS=Homo sapiens GN=EMD PE=1 SV=1	3	3	0.1461	24938.1	4.84
$251-1	tr|Q5T8U3|Q5T8U3_HUMAN 60S ribosomal protein L7a (Fragment) OS=Homo sapiens GN=RPL7A PE=1 SV=1	3	3	0.1728	21544.5	11.02
$252-1	tr|Q68E00|Q68E00_HUMAN Putative uncharacterized protein DKFZp686G2045 (Fragment) OS=Homo sapiens GN=DKFZp686G2045 PE=4 SV=2	3	3	0.1048	32579.1	6.31
$253-1	tr|Q6FGS1|Q6FGS1_HUMAN TPD52L2 protein OS=Homo sapiens GN=TPD52L2 PE=1 SV=1	3	3	0.1262	22237.5	5.26
$254-1	tr|Q6MZV5|Q6MZV5_HUMAN Putative uncharacterized protein DKFZp686M09245 OS=Homo sapiens GN=DKFZp686M09245 PE=2 SV=1	3	3	0.0562	61597.6	5.63
$255-1	tr|Q6Q3G5|Q6Q3G5_HUMAN MHC class I antigen (Fragment) OS=Homo sapiens GN=HLA-A PE=3 SV=1	3	3	0.1436	21082.1	6.82
$256-1	tr|Q7Z2V5|Q7Z2V5_HUMAN Putative uncharacterized protein DKFZp686J01190 (Fragment) OS=Homo sapiens GN=DKFZp686J01190 PE=2 SV=1	3	3	0.0739	45996.2	8.62
$257-1	tr|Q7Z497|Q7Z497_HUMAN SF3B1 protein (Fragment) OS=Homo sapiens GN=SF3B1 PE=2 SV=1	3	3	0.052	87408.4	6.84
$258-1	tr|V9J128|V9J128_HUMAN Cytochrome c oxidase subunit 2 OS=Homo sapiens GN=COX2 PE=3 SV=1	3	3	0.1057	25450.6	4.67
$259-1	tr|W5ZQ92|W5ZQ92_HUMAN Fragile X mental retardation 1 OS=Homo sapiens GN=FMR1 PE=2 SV=1	3	3	0.0487	62779.5	7.24
$260-1	tr|X2L7S8|X2L7S8_HUMAN MHC class I antigen (Fragment) OS=Homo sapiens GN=HLA-A PE=3 SV=1	3	3	0.1465	31853.8	6.11
$261-1	tr|B2R8W8|B2R8W8_HUMAN cDNA, FLJ94098, highly similar to Homo sapiens RAB3D, member RAS oncogene family (RAB3D), mRNA OS=Homo sapiens PE=2 SV=1	4	2	0.0822	24266.8	4.71
$262-1	tr|B7Z5Z9|B7Z5Z9_HUMAN cDNA FLJ51066, highly similar to Ras-related protein Rab-6A OS=Homo sapiens PE=2 SV=1	4	2	0.125	16617.7	5.37
$263-1	sp|P0C0S8|H2A1_HUMAN Histone H2A type 1 OS=Homo sapiens GN=HIST1H2AG PE=1 SV=2	3	2	0.1231	14091.3	10.9
$264-1	sp|Q13151|ROA0_HUMAN Heterogeneous nuclear ribonucleoprotein A0 OS=Homo sapiens GN=HNRNPA0 PE=1 SV=1	3	2	0.0656	30840.2	9.34
$265-1	sp|Q8ND56|LS14A_HUMAN Protein LSM14 homolog A OS=Homo sapiens GN=LSM14A PE=1 SV=3	3	2	0.0389	50529.2	9.55
$266-1	tr|A0A024R1U4|A0A024R1U4_HUMAN RAB5C, member RAS oncogene family, isoform CRA_a OS=Homo sapiens GN=RAB5C PE=4 SV=1	3	2	0.1065	23482.3	8.64
$267-1	tr|A0A024R9D3|A0A024R9D3_HUMAN Ribosomal protein L30, isoform CRA_b OS=Homo sapiens GN=RPL30 PE=3 SV=1	3	2	0.1304	12783.9	9.65
$268-1	tr|B4DL14|B4DL14_HUMAN ATP synthase subunit gamma OS=Homo sapiens PE=2 SV=1	3	2	0.08	27512.2	6.85
$269-1	tr|Q147W7|Q147W7_HUMAN KRT1B protein OS=Homo sapiens GN=KRT1B PE=2 SV=1	3	2	0.0493	37521.9	5.09
$270-1	tr|Q53GF9|Q53GF9_HUMAN Full-length cDNA 5-PRIME end of clone CS0DF013YM24 of Fetal brain of Homo sapiens (Human) variant (Fragment) OS=Homo sapiens PE=2 SV=1	3	2	0.0933	25636.3	6.29
$271-1	tr|Q5T123|Q5T123_HUMAN SH3 domain-binding glutamic acid-rich-like protein 3 OS=Homo sapiens GN=SH3BGRL3 PE=1 SV=1	3	2	0.2045	9380.41	9.42
$272-1	sp|O14672|ADA10_HUMAN Disintegrin and metalloproteinase domain-containing protein 10 OS=Homo sapiens GN=ADAM10 PE=1 SV=1	2	2	0.0281	84141.3	8.04
$273-1	sp|O15031|PLXB2_HUMAN Plexin-B2 OS=Homo sapiens GN=PLXNB2 PE=1 SV=3	2	2	0.0163	205125	5.85
$274-1	sp|O15173|PGRC2_HUMAN Membrane-associated progesterone receptor component 2 OS=Homo sapiens GN=PGRMC2 PE=1 SV=1	2	2	0.0762	23818.2	4.76
$275-1	sp|O43143|DHX15_HUMAN Pre-mRNA-splicing factor ATP-dependent RNA helicase DHX15 OS=Homo sapiens GN=DHX15 PE=1 SV=2	2	2	0.0264	90931.8	7.12
$276-1	sp|O43291|SPIT2_HUMAN Kunitz-type protease inhibitor 2 OS=Homo sapiens GN=SPINT2 PE=1 SV=2	2	2	0.1032	28227.9	8.68
$277-1	sp|O60763|USO1_HUMAN General vesicular transport factor p115 OS=Homo sapiens GN=USO1 PE=1 SV=2	2	2	0.0291	107894	4.85
$278-1	sp|O95202|LETM1_HUMAN LETM1 and EF-hand domain-containing protein 1, mitochondrial OS=Homo sapiens GN=LETM1 PE=1 SV=1	2	2	0.0311	83353.2	6.3
$279-1	sp|P02765|FETUA_HUMAN Alpha-2-HS-glycoprotein OS=Homo sapiens GN=AHSG PE=1 SV=1	2	2	0.0545	39324.2	5.43
$280-1	sp|P02786|TFR1_HUMAN Transferrin receptor protein 1 OS=Homo sapiens GN=TFRC PE=1 SV=2	2	2	0.0303	84870.3	6.18
$281-1	sp|P05387|RLA2_HUMAN 60S acidic ribosomal protein P2 OS=Homo sapiens GN=RPLP2 PE=1 SV=1	2	2	0.3565	11664.8	4.42
$282-1	sp|P06730|IF4E_HUMAN Eukaryotic translation initiation factor 4E OS=Homo sapiens GN=EIF4E PE=1 SV=2	2	2	0.0876	25097	5.79
$283-1	sp|P07602|SAP_HUMAN Prosaposin OS=Homo sapiens GN=PSAP PE=1 SV=2	2	2	0.0286	58112.1	5.06
$284-1	sp|P07737|PROF1_HUMAN Profilin-1 OS=Homo sapiens GN=PFN1 PE=1 SV=2	2	2	0.1429	15054.1	8.44
$285-1	sp|P09327|VILI_HUMAN Villin-1 OS=Homo sapiens GN=VIL1 PE=1 SV=4	2	2	0.029	92694	5.99
$286-1	sp|P12273|PIP_HUMAN Prolactin-inducible protein OS=Homo sapiens GN=PIP PE=1 SV=1	2	2	0.1164	16572.3	8.26
$287-1	sp|P12956|XRCC6_HUMAN X-ray repair cross-complementing protein 6 OS=Homo sapiens GN=XRCC6 PE=1 SV=2	2	2	0.0246	69842.2	6.23
$288-1	sp|P17174|AATC_HUMAN Aspartate aminotransferase, cytoplasmic OS=Homo sapiens GN=GOT1 PE=1 SV=3	2	2	0.0484	46246.9	6.53
$289-1	sp|P17987|TCPA_HUMAN T-complex protein 1 subunit alpha OS=Homo sapiens GN=TCP1 PE=1 SV=1	2	2	0.0306	60342.9	5.8
$290-1	sp|P20339|RAB5A_HUMAN Ras-related protein Rab-5A OS=Homo sapiens GN=RAB5A PE=1 SV=2	2	2	0.107	23658.4	8.32
$291-1	sp|P20700|LMNB1_HUMAN Lamin-B1 OS=Homo sapiens GN=LMNB1 PE=1 SV=2	2	2	0.0307	66407.6	5.11
$292-1	sp|P25815|S100P_HUMAN Protein S100-P OS=Homo sapiens GN=S100P PE=1 SV=2	2	2	0.2421	10399.8	4.75
$293-1	sp|P29373|RABP2_HUMAN Cellular retinoic acid-binding protein 2 OS=Homo sapiens GN=CRABP2 PE=1 SV=2	2	2	0.2174	15692.8	5.42
$294-1	sp|P35613|BASI_HUMAN Basigin OS=Homo sapiens GN=BSG PE=1 SV=2	2	2	0.0545	42199.9	5.39
$295-1	sp|P36578|RL4_HUMAN 60S ribosomal protein L4 OS=Homo sapiens GN=RPL4 PE=1 SV=5	2	2	0.0398	47696.8	11.07
$296-1	sp|P42677|RS27_HUMAN 40S ribosomal protein S27 OS=Homo sapiens GN=RPS27 PE=1 SV=3	2	2	0.2381	9461.04	9.57
$297-1	sp|P46940|IQGA1_HUMAN Ras GTPase-activating-like protein IQGAP1 OS=Homo sapiens GN=IQGAP1 PE=1 SV=1	2	2	0.0103	189250	6.08
$298-1	sp|P48735|IDHP_HUMAN Isocitrate dehydrogenase [NADP], mitochondrial OS=Homo sapiens GN=IDH2 PE=1 SV=2	2	2	0.0465	50908.7	8.88
$299-1	sp|P50990|TCPQ_HUMAN T-complex protein 1 subunit theta OS=Homo sapiens GN=CCT8 PE=1 SV=4	2	2	0.0438	59619.9	5.42
$300-1	sp|P51858|HDGF_HUMAN Hepatoma-derived growth factor OS=Homo sapiens GN=HDGF PE=1 SV=1	2	2	0.0833	26788	4.7
$301-1	sp|P53618|COPB_HUMAN Coatomer subunit beta OS=Homo sapiens GN=COPB1 PE=1 SV=3	2	2	0.0252	107141	5.72
$302-1	sp|P58107|EPIPL_HUMAN Epiplakin OS=Homo sapiens GN=EPPK1 PE=1 SV=2	2	2	0.0043	555614	5.44
$303-1	sp|P60468|SC61B_HUMAN Protein transport protein Sec61 subunit beta OS=Homo sapiens GN=SEC61B PE=1 SV=2	2	2	0.2292	9974.35	11.57
$304-1	sp|P60660|MYL6_HUMAN Myosin light polypeptide 6 OS=Homo sapiens GN=MYL6 PE=1 SV=2	2	2	0.1457	16929.9	4.56
$305-1	sp|P61158|ARP3_HUMAN Actin-related protein 3 OS=Homo sapiens GN=ACTR3 PE=1 SV=3	2	2	0.0502	47370.6	5.61
$306-1	sp|P61204|ARF3_HUMAN ADP-ribosylation factor 3 OS=Homo sapiens GN=ARF3 PE=1 SV=2	2	2	0.1271	20600.5	6.84
$307-1	sp|P62263|RS14_HUMAN 40S ribosomal protein S14 OS=Homo sapiens GN=RPS14 PE=1 SV=3	2	2	0.1589	16272.5	10.07
$308-1	sp|P62750|RL23A_HUMAN 60S ribosomal protein L23a OS=Homo sapiens GN=RPL23A PE=1 SV=1	2	2	0.1538	17694.8	10.44
$309-1	sp|P62851|RS25_HUMAN 40S ribosomal protein S25 OS=Homo sapiens GN=RPS25 PE=1 SV=1	2	2	0.152	13742	10.12
$310-1	sp|P62879|GBB2_HUMAN Guanine nucleotide-binding protein G(I)/G(S)/G(T) subunit beta-2 OS=Homo sapiens GN=GNB2 PE=1 SV=3	2	2	0.0647	37330.7	5.6
$311-1	sp|P62906|RL10A_HUMAN 60S ribosomal protein L10a OS=Homo sapiens GN=RPL10A PE=1 SV=2	2	2	0.0737	24831	9.94
$312-1	sp|P63218|GBG5_HUMAN Guanine nucleotide-binding protein G(I)/G(S)/G(O) subunit gamma-5 OS=Homo sapiens GN=GNG5 PE=1 SV=3	2	2	0.2353	7318.4	9.9
$313-1	sp|P81605|DCD_HUMAN Dermcidin OS=Homo sapiens GN=DCD PE=1 SV=2	2	2	0.2	11283.7	6.09
$314-1	sp|P83731|RL24_HUMAN 60S ribosomal protein L24 OS=Homo sapiens GN=RPL24 PE=1 SV=1	2	2	0.1019	17778.8	11.26
$315-1	sp|P84090|ERH_HUMAN Enhancer of rudimentary homolog OS=Homo sapiens GN=ERH PE=1 SV=1	2	2	0.2308	12258.8	5.62
$316-1	sp|P98172|EFNB1_HUMAN Ephrin-B1 OS=Homo sapiens GN=EFNB1 PE=1 SV=1	2	2	0.0896	38006.2	9.1
$317-1	sp|Q00610|CLH1_HUMAN Clathrin heavy chain 1 OS=Homo sapiens GN=CLTC PE=1 SV=5	2	2	0.0125	191612	5.48
$318-1	sp|Q01650|LAT1_HUMAN Large neutral amino acids transporter small subunit 1 OS=Homo sapiens GN=SLC7A5 PE=1 SV=2	2	2	0.0631	55009.6	7.9
$319-1	sp|Q03393|PTPS_HUMAN 6-pyruvoyl tetrahydrobiopterin synthase OS=Homo sapiens GN=PTS PE=1 SV=1	2	2	0.1103	16385.5	6.2
$320-1	sp|Q04837|SSBP_HUMAN Single-stranded DNA-binding protein, mitochondrial OS=Homo sapiens GN=SSBP1 PE=1 SV=1	2	2	0.1554	17259.5	9.59
$321-1	sp|Q08257|QOR_HUMAN Quinone oxidoreductase OS=Homo sapiens GN=CRYZ PE=1 SV=1	2	2	0.0578	35206.2	8.56
$322-1	sp|Q12797|ASPH_HUMAN Aspartyl/asparaginyl beta-hydroxylase OS=Homo sapiens GN=ASPH PE=1 SV=3	2	2	0.029	85861.6	4.92
$323-1	sp|Q15056|IF4H_HUMAN Eukaryotic translation initiation factor 4H OS=Homo sapiens GN=EIF4H PE=1 SV=5	2	2	0.0524	27384.7	6.67
$324-1	sp|Q15181|IPYR_HUMAN Inorganic pyrophosphatase OS=Homo sapiens GN=PPA1 PE=1 SV=2	2	2	0.1038	32659.7	5.54
$325-1	sp|Q15363|TMED2_HUMAN Transmembrane emp24 domain-containing protein 2 OS=Homo sapiens GN=TMED2 PE=1 SV=1	2	2	0.0896	22761	5.08
$326-1	sp|Q15819|UB2V2_HUMAN Ubiquitin-conjugating enzyme E2 variant 2 OS=Homo sapiens GN=UBE2V2 PE=1 SV=4	2	2	0.131	16362.6	7.79
$327-1	sp|Q5T749|KPRP_HUMAN Keratinocyte proline-rich protein OS=Homo sapiens GN=KPRP PE=1 SV=1	2	2	0.0259	64135.2	8.72
$328-1	sp|Q6XQN6|PNCB_HUMAN Nicotinate phosphoribosyltransferase OS=Homo sapiens GN=NAPRT PE=1 SV=2	2	2	0.0409	57577.5	5.51
$329-1	sp|Q7Z2W4|ZCCHV_HUMAN Zinc finger CCCH-type antiviral protein 1 OS=Homo sapiens GN=ZC3HAV1 PE=1 SV=3	2	2	0.0333	101430	8.72
$330-1	sp|Q7Z7H5|TMED4_HUMAN Transmembrane emp24 domain-containing protein 4 OS=Homo sapiens GN=TMED4 PE=1 SV=1	2	2	0.0793	25942.5	8.41
$331-1	sp|Q8NC56|LEMD2_HUMAN LEM domain-containing protein 2 OS=Homo sapiens GN=LEMD2 PE=1 SV=1	2	2	0.0378	56974.5	9.16
$332-1	sp|Q8NFJ5|RAI3_HUMAN Retinoic acid-induced protein 3 OS=Homo sapiens GN=GPRC5A PE=1 SV=2	2	2	0.0364	40250.6	8.39
$333-1	sp|Q92598|HS105_HUMAN Heat shock protein 105 kDa OS=Homo sapiens GN=HSPH1 PE=1 SV=1	2	2	0.0221	96863.9	5.28
$334-1	sp|Q99832|TCPH_HUMAN T-complex protein 1 subunit eta OS=Homo sapiens GN=CCT7 PE=1 SV=2	2	2	0.0258	59366	7.55
$335-1	sp|Q9BRS2|RIOK1_HUMAN Serine/threonine-protein kinase RIO1 OS=Homo sapiens GN=RIOK1 PE=1 SV=2	2	2	0.0511	65582.3	5.84
$336-1	sp|Q9BVT8|TMUB1_HUMAN Transmembrane and ubiquitin-like domain-containing protein 1 OS=Homo sapiens GN=TMUB1 PE=1 SV=1	2	2	0.0894	26261	5.44
$337-1	sp|Q9H444|CHM4B_HUMAN Charged multivesicular body protein 4b OS=Homo sapiens GN=CHMP4B PE=1 SV=1	2	2	0.1071	24949.9	4.76
$338-1	sp|Q9NQC3|RTN4_HUMAN Reticulon-4 OS=Homo sapiens GN=RTN4 PE=1 SV=2	2	2	0.0176	129930	4.43
$339-1	sp|Q9NYJ8|TAB2_HUMAN TGF-beta-activated kinase 1 and MAP3K7-binding protein 2 OS=Homo sapiens GN=TAB2 PE=1 SV=1	2	2	0.0332	76493.3	8.8
$340-1	sp|Q9Y3U8|RL36_HUMAN 60S ribosomal protein L36 OS=Homo sapiens GN=RPL36 PE=1 SV=3	2	2	0.1524	12253.6	11.59
$341-1	sp|Q9Y490|TLN1_HUMAN Talin-1 OS=Homo sapiens GN=TLN1 PE=1 SV=3	2	2	0.0094	269764	5.77
$342-1	sp|Q9Y617|SERC_HUMAN Phosphoserine aminotransferase OS=Homo sapiens GN=PSAT1 PE=1 SV=2	2	2	0.0459	40422.2	7.56
$343-1	sp|Q9Y678|COPG1_HUMAN Coatomer subunit gamma-1 OS=Homo sapiens GN=COPG1 PE=1 SV=1	2	2	0.0217	97717.2	5.32
$344-1	sp|Q9Y6V0|PCLO_HUMAN Protein piccolo OS=Homo sapiens GN=PCLO PE=1 SV=4	2	2	0.0032	553270	6.09
$345-1	tr|A0A024R3J7|A0A024R3J7_HUMAN HCG2032701, isoform CRA_a OS=Homo sapiens GN=hCG_2032701 PE=4 SV=1	2	2	0.0284	80427.6	7.88
$346-1	tr|A0A024R3R5|A0A024R3R5_HUMAN Lamin B receptor, isoform CRA_a OS=Homo sapiens GN=LBR PE=4 SV=1	2	2	0.0244	70729.4	9.41
$347-1	tr|A0A024R677|A0A024R677_HUMAN Glutathione peroxidase (Fragment) OS=Homo sapiens GN=GPX2 PE=3 SV=1	2	2	0.1333	17511.8	8.39
$348-1	tr|A0A024R814|A0A024R814_HUMAN Ribosomal protein L7, isoform CRA_a OS=Homo sapiens GN=RPL7 PE=3 SV=1	2	2	0.0695	30437.9	10.71
$349-1	tr|A0A024R9Z0|A0A024R9Z0_HUMAN NADH dehydrogenase (Ubiquinone) 1 alpha subcomplex, 4, 9kDa, isoform CRA_b OS=Homo sapiens GN=NDUFA4 PE=4 SV=1	2	2	0.1975	9369.74	9.42
$350-1	tr|A0A024RBF6|A0A024RBF6_HUMAN HCG26523, isoform CRA_a OS=Homo sapiens GN=hCG_26523 PE=4 SV=1	2	2	0.1034	17270.9	10.2
$351-1	tr|A0A024RCC9|A0A024RCC9_HUMAN Nucleosome assembly protein 1-like 4, isoform CRA_b OS=Homo sapiens GN=NAP1L4 PE=3 SV=1	2	2	0.0507	42822.9	4.6
$352-1	tr|A0A024RCR6|A0A024RCR6_HUMAN HLA-B associated transcript 3, isoform CRA_a OS=Homo sapiens GN=BAT3 PE=1 SV=1	2	2	0.0187	118702	5.4
$353-1	tr|A0A024RDG6|A0A024RDG6_HUMAN Scavenger receptor class B, member 2, isoform CRA_a OS=Homo sapiens GN=SCARB2 PE=3 SV=1	2	2	0.0335	54289.5	5
$354-1	tr|A0A087WTZ5|A0A087WTZ5_HUMAN UBX domain-containing protein 1 OS=Homo sapiens GN=UBXN1 PE=1 SV=1	2	2	0.0756	27015.3	7.76
$355-1	tr|A0A087WVS8|A0A087WVS8_HUMAN MOB kinase activator 2 OS=Homo sapiens GN=MOB2 PE=1 SV=1	2	2	0.0763	26879.1	6.67
$356-1	tr|A0A087X0P6|A0A087X0P6_HUMAN Protein IGKV2D-29 OS=Homo sapiens GN=IGKV2D-29 PE=1 SV=1	2	2	0.1961	11191.5	5.63
$357-1	tr|A0A0C4DG17|A0A0C4DG17_HUMAN 40S ribosomal protein SA OS=Homo sapiens GN=RPSA PE=1 SV=1	2	2	0.07	33313.2	4.79
$358-1	tr|A0A0C4DGQ5|A0A0C4DGQ5_HUMAN Calpain small subunit 1 OS=Homo sapiens GN=CAPNS1 PE=1 SV=1	2	2	0.0497	33785.7	5.82
$359-1	tr|A0A0K0K1L1|A0A0K0K1L1_HUMAN Epididymis secretory protein Li 282 OS=Homo sapiens GN=HEL-S-282 PE=2 SV=1	2	2	0.0808	29175.6	7.22
$360-1	tr|A0A0K0K1L8|A0A0K0K1L8_HUMAN Epididymis secretory sperm binding protein Li 129m OS=Homo sapiens GN=HEL-S-129m PE=2 SV=1	2	2	0.0884	28722.8	5.78
$361-1	tr|A0A0S2Z3H8|A0A0S2Z3H8_HUMAN GNAS complex locus isoform 1 (Fragment) OS=Homo sapiens GN=GNAS PE=2 SV=1	2	2	0.0609	45664.1	5.59
$362-1	tr|A0A0S2Z4Q3|A0A0S2Z4Q3_HUMAN CCHC-type zinc finger nucleic acid binding protein isoform 1 (Fragment) OS=Homo sapiens GN=CNBP PE=2 SV=1	2	2	0.1294	18741.8	8
$363-1	tr|A0A0S2Z4R1|A0A0S2Z4R1_HUMAN Tyrosine--tRNA ligase (Fragment) OS=Homo sapiens GN=YARS PE=2 SV=1	2	2	0.0303	59142.8	6.61
$364-1	tr|A0A0S2Z4V6|A0A0S2Z4V6_HUMAN Wolfram syndrome 1 isoform 1 (Fragment) OS=Homo sapiens GN=WFS1 PE=2 SV=1	2	2	0.0236	100290	8.34
$365-1	tr|A0A140VJL2|A0A140VJL2_HUMAN Testicular tissue protein Li 88 OS=Homo sapiens PE=2 SV=1	2	2	0.0394	56634.8	8.4
$366-1	tr|A0A140VJW5|A0A140VJW5_HUMAN Testicular tissue protein Li 192 OS=Homo sapiens PE=2 SV=1	2	2	0.0359	57135.6	6.11
$367-1	tr|A8K0D2|A8K0D2_HUMAN cDNA FLJ77740, highly similar to Homo sapiens 7-dehydrocholesterol reductase, mRNA OS=Homo sapiens PE=2 SV=1	2	2	0.0421	54468.8	9.01
$368-1	tr|A8K2M0|A8K2M0_HUMAN Proteasome (Prosome, macropain) 26S subunit, ATPase, 4, isoform CRA_b OS=Homo sapiens GN=PSMC4 PE=2 SV=1	2	2	0.0431	47365.7	5.09
$369-1	tr|A8K3C3|A8K3C3_HUMAN T-complex protein 1 subunit delta OS=Homo sapiens PE=2 SV=1	2	2	0.0464	57951.6	7.97
$370-1	tr|A8K3F6|A8K3F6_HUMAN cDNA FLJ77654, highly similar to Homo sapiens guanine nucleotide binding protein (G protein), beta polypeptide 4 (GNB4), mRNA OS=Homo sapiens PE=2 SV=1	2	2	0.0441	37580.8	5.59
$371-1	tr|A8K3W4|A8K3W4_HUMAN cDNA FLJ75163, highly similar to Homo sapiens heterogeneous nuclear ribonucleoprotein U-like 1 (HNRPUL1), transcript variant 4, mRNA OS=Homo sapiens PE=2 SV=1	2	2	0.0225	84820.8	8.99
$372-1	tr|A8K4I8|A8K4I8_HUMAN cDNA FLJ78131, highly similar to Homo sapiens nipsnap homolog 1 (C. elegans) (NIPSNAP1), mRNA OS=Homo sapiens PE=2 SV=1	2	2	0.0563	33251.6	9.43
$373-1	tr|A8KA83|A8KA83_HUMAN cDNA FLJ78586, highly similar to Homo sapiens VAMP (vesicle-associated membrane protein)-associated protein A, 33kDa (VAPA), mRNA OS=Homo sapiens PE=1 SV=1	2	2	0.0909	27317.3	8.8
$374-1	tr|A8MX94|A8MX94_HUMAN Glutathione S-transferase P OS=Homo sapiens GN=GSTP1 PE=1 SV=1	2	2	0.0977	19480.2	5.67
$375-1	tr|B2R806|B2R806_HUMAN Eukaryotic translation initiation factor 3 subunit E OS=Homo sapiens GN=EIF3E PE=2 SV=1	2	2	0.0427	52256.2	5.71
$376-1	tr|B2R984|B2R984_HUMAN cDNA, FLJ94268, highly similar to Homo sapiens histone 1, H1e (HIST1H1E), mRNA OS=Homo sapiens PE=2 SV=1	2	2	0.1096	21893	11.03
$377-1	tr|B2RCX0|B2RCX0_HUMAN cDNA, FLJ96345, Homo sapiens SET translocation (myeloid leukemia-associated) (SET),mRNA OS=Homo sapiens PE=2 SV=1	2	2	0.083	32133.6	4.12
$378-1	tr|B3KUY2|B3KUY2_HUMAN Prostaglandin E synthase 3 (Cytosolic), isoform CRA_c OS=Homo sapiens GN=PTGES3 PE=2 SV=1	2	2	0.1394	19448.5	4.76
$379-1	tr|B3KXH0|B3KXH0_HUMAN cDNA FLJ45395 fis, clone BRHIP3027191, highly similar to 150 kDa oxygen-regulated protein (Orp150) OS=Homo sapiens PE=2 SV=1	2	2	0.0252	110440	5.15
$380-1	tr|B4DDH8|B4DDH8_HUMAN cDNA FLJ55184, highly similar to Homo sapiens leukocyte receptor cluster (LRC) member 4 (LENG4), mRNA OS=Homo sapiens PE=2 SV=1	2	2	0.0529	50562.7	9.19
$381-1	tr|B4DEX8|B4DEX8_HUMAN Methionine adenosyltransferase II, alpha, isoform CRA_c OS=Homo sapiens GN=MAT2A PE=2 SV=1	2	2	0.0663	39709.7	5.67
$382-1	tr|B4DH37|B4DH37_HUMAN cDNA FLJ53760, highly similar to Syntaxin-7 OS=Homo sapiens PE=2 SV=1	2	2	0.1157	24554.3	4.99
$383-1	tr|B4DKZ4|B4DKZ4_HUMAN cDNA FLJ54071, highly similar to Drebrin-like protein OS=Homo sapiens PE=2 SV=1	2	2	0.0598	41550.2	5.04
$384-1	tr|B4DL86|B4DL86_HUMAN 6-phosphogluconate dehydrogenase, decarboxylating OS=Homo sapiens PE=2 SV=1	2	2	0.0653	47474.8	6.03
$385-1	tr|B4DNY3|B4DNY3_HUMAN Adenylyl cyclase-associated protein OS=Homo sapiens PE=2 SV=1	2	2	0.0673	43705.6	8.71
$386-1	tr|B4DQT8|B4DQT8_HUMAN cDNA FLJ61158, highly similar to ADP-ribosylation factor-like protein 8B OS=Homo sapiens PE=2 SV=1	2	2	0.1017	20597.7	7.65
$387-1	tr|B4DWC4|B4DWC4_HUMAN Chloride intracellular channel protein OS=Homo sapiens PE=2 SV=1	2	2	0.049	27817.7	6.02
$388-1	tr|B4DWS6|B4DWS6_HUMAN cDNA FLJ61181, highly similar to Homo sapiens hydroxysteroid (17-beta) dehydrogenase 12 (HSD17B12), mRNA OS=Homo sapiens PE=2 SV=1	2	2	0.0428	33527.9	9.41
$389-1	tr|B4E1U9|B4E1U9_HUMAN cDNA FLJ54776, highly similar to Cell division control protein 42 homolog OS=Homo sapiens PE=2 SV=1	2	2	0.0805	26528	7.52
$390-1	tr|B4E312|B4E312_HUMAN cDNA FLJ53422, highly similar to TATA-binding protein-associated factor 2N OS=Homo sapiens PE=2 SV=1	2	2	0.0582	40077.8	9.5
$391-1	tr|B7ZAV4|B7ZAV4_HUMAN cDNA, FLJ79318, highly similar to 24-dehydrocholesterol reductase (EC 1.3.1.-) OS=Homo sapiens PE=2 SV=1	2	2	0.0463	54722.5	6.45
$392-1	tr|C1PHA2|C1PHA2_HUMAN Tyrosine-protein kinase receptor OS=Homo sapiens GN=KIF5B-ALK PE=2 SV=1	2	2	0.0189	167904	6.22
$393-1	tr|D3DQ70|D3DQ70_HUMAN SERPINE1 mRNA binding protein 1, isoform CRA_d OS=Homo sapiens GN=SERBP1 PE=4 SV=1	2	2	0.0516	50919.8	9.36
$394-1	tr|E7EWE5|E7EWE5_HUMAN Peroxisomal multifunctional enzyme type 2 OS=Homo sapiens GN=HSD17B4 PE=1 SV=1	2	2	0.0407	77586	8.87
$395-1	tr|E9KL35|E9KL35_HUMAN Epididymis tissue sperm binding protein Li 3a OS=Homo sapiens PE=1 SV=1	2	2	0.0662	35076.3	7.6
$396-1	tr|E9PFN5|E9PFN5_HUMAN Glutathione S-transferase kappa 1 OS=Homo sapiens GN=GSTK1 PE=1 SV=1	2	2	0.1158	21707.1	8.85
$397-1	tr|E9PLM6|E9PLM6_HUMAN Midkine OS=Homo sapiens GN=MDK PE=1 SV=1	2	2	0.109	16925.6	9.95
$398-1	tr|E9PMR4|E9PMR4_HUMAN Tetraspanin OS=Homo sapiens GN=CD151 PE=1 SV=1	2	2	0.0558	28066.6	7.86
$399-1	tr|G0TQY6|G0TQY6_HUMAN Lutheran blood group OS=Homo sapiens GN=LU PE=2 SV=1	2	2	0.035	67388	5.53
$400-1	tr|H0Y4R1|H0Y4R1_HUMAN Inosine-5'-monophosphate dehydrogenase 2 (Fragment) OS=Homo sapiens GN=IMPDH2 PE=1 SV=1	2	2	0.0426	50957.1	8.42
$401-1	tr|H0Y4R2|H0Y4R2_HUMAN NADPH--cytochrome P450 reductase (Fragment) OS=Homo sapiens GN=POR PE=1 SV=1	2	2	0.0234	81582.4	6.1
$402-1	tr|H0YD16|H0YD16_HUMAN Torsin-1A-interacting protein 1 (Fragment) OS=Homo sapiens GN=TOR1AIP1 PE=1 SV=1	2	2	0.1212	22230.7	5.47
$403-1	tr|H0YKC5|H0YKC5_HUMAN Deoxyuridine 5'-triphosphate nucleotidohydrolase, mitochondrial (Fragment) OS=Homo sapiens GN=DUT PE=1 SV=1	2	2	0.0814	23738.9	9.51
$404-1	tr|H0YKF0|H0YKF0_HUMAN Electron transfer flavoprotein subunit alpha, mitochondrial (Fragment) OS=Homo sapiens GN=ETFA PE=1 SV=1	2	2	0.0865	30220.3	8.8
$405-1	tr|H3BM42|H3BM42_HUMAN Golgi apparatus protein 1 OS=Homo sapiens GN=GLG1 PE=1 SV=1	2	2	0.0372	79316.6	6.13
$406-1	tr|H3BQB1|H3BQB1_HUMAN Adenine phosphoribosyltransferase (Fragment) OS=Homo sapiens GN=APRT PE=1 SV=1	2	2	0.1111	17450.8	7.14
$407-1	tr|H3BRG4|H3BRG4_HUMAN Cytochrome b-c1 complex subunit 2, mitochondrial OS=Homo sapiens GN=UQCRC2 PE=1 SV=1	2	2	0.0583	44634.1	9.08
$408-1	tr|H7C1V0|H7C1V0_HUMAN Cathepsin D (Fragment) OS=Homo sapiens GN=CTSD PE=1 SV=1	2	2	0.0794	20371.2	8.7
$409-1	tr|H7C323|H7C323_HUMAN BTB/POZ domain-containing protein KCTD17 (Fragment) OS=Homo sapiens GN=KCTD17 PE=1 SV=1	2	2	0.2019	11934.4	4.75
$410-1	tr|H7C3P7|H7C3P7_HUMAN Ras-related protein Ral-A (Fragment) OS=Homo sapiens GN=RALA PE=1 SV=1	2	2	0.128	18260.1	4.6
$411-1	tr|H9ZYJ2|H9ZYJ2_HUMAN Thioredoxin OS=Homo sapiens GN=TXN PE=2 SV=1	2	2	0.2095	11737.4	4.82
$412-1	tr|M0R210|M0R210_HUMAN 40S ribosomal protein S16 OS=Homo sapiens GN=RPS16 PE=1 SV=1	2	2	0.1318	14418.8	10.24
$413-1	tr|M0R248|M0R248_HUMAN Delta(3,5)-Delta(2,4)-dienoyl-CoA isomerase, mitochondrial (Fragment) OS=Homo sapiens GN=ECH1 PE=1 SV=1	2	2	0.0712	29139.1	8.23
$414-1	tr|Q0D2M2|Q0D2M2_HUMAN HIST1H2BC protein OS=Homo sapiens GN=HIST1H2BC PE=2 SV=1	2	2	0.1429	13833.9	10.39
$415-1	tr|Q0VAS5|Q0VAS5_HUMAN Histone H4 OS=Homo sapiens GN=HIST1H4H PE=2 SV=1	2	2	0.1942	11314.2	11.04
$416-1	tr|Q2Q9B7|Q2Q9B7_HUMAN Glucose-6-phosphate 1-dehydrogenase (Fragment) OS=Homo sapiens GN=G6PD PE=3 SV=1	2	2	0.0421	54856.1	6.66
$417-1	tr|Q4LE69|Q4LE69_HUMAN PIK4CA variant protein (Fragment) OS=Homo sapiens GN=PIK4CA variant protein PE=2 SV=1	2	2	0.0132	238695	6.77
$418-1	tr|Q53FB6|Q53FB6_HUMAN Mitochondrial aldehyde dehydrogenase 2 variant (Fragment) OS=Homo sapiens PE=2 SV=1	2	2	0.0368	56366.6	6.63
$419-1	tr|Q53G49|Q53G49_HUMAN Ribosomal protein L19 (Fragment) OS=Homo sapiens PE=2 SV=1	2	2	0.1327	23466.7	11.41
$420-1	tr|Q53HC2|Q53HC2_HUMAN Peroxiredoxin 3 isoform a variant (Fragment) OS=Homo sapiens PE=2 SV=1	2	2	0.0742	27624.3	7.68
$421-1	tr|Q53T76|Q53T76_HUMAN Glycerol-3-phosphate dehydrogenase (Fragment) OS=Homo sapiens GN=GPD2 PE=3 SV=1	2	2	0.0303	77251.5	6.4
$422-1	tr|Q53XL8|Q53XL8_HUMAN Proteasome (Prosome, macropain) 26S subunit, ATPase, 1 OS=Homo sapiens GN=PSMC1 PE=2 SV=1	2	2	0.0477	49183.9	5.87
$423-1	tr|Q59ET3|Q59ET3_HUMAN Chaperonin containing TCP1, subunit 6A isoform a variant (Fragment) OS=Homo sapiens PE=2 SV=1	2	2	0.0321	57761.2	6.25
$424-1	tr|Q5DT02|Q5DT02_HUMAN UDP-glucuronosyltransferase OS=Homo sapiens GN=UGT1A10 PE=2 SV=1	2	2	0.0434	59808.9	6.88
$425-1	tr|Q5JRS2|Q5JRS2_HUMAN Ubiquitin-like modifier-activating enzyme 1 (Fragment) OS=Homo sapiens GN=UBA1 PE=1 SV=1	2	2	0.0684	25051.3	6.21
$426-1	tr|Q5RLJ0|Q5RLJ0_HUMAN CLE OS=Homo sapiens PE=2 SV=1	2	2	0.0615	27968.6	6
$427-1	tr|Q658S9|Q658S9_HUMAN Putative uncharacterized protein DKFZp666I134 (Fragment) OS=Homo sapiens GN=DKFZp666I134 PE=2 SV=1	2	2	0.0663	43504.4	5.29
$428-1	tr|Q6FHX6|Q6FHX6_HUMAN Flap endonuclease 1 OS=Homo sapiens GN=FEN1 PE=2 SV=1	2	2	0.0526	42592.5	8.8
$429-1	tr|Q6FHZ4|Q6FHZ4_HUMAN Galectin OS=Homo sapiens GN=LGALS4 PE=2 SV=1	2	2	0.0588	35940.7	9.21
$430-1	tr|Q6IPX5|Q6IPX5_HUMAN Ribosomal protein S2 OS=Homo sapiens GN=RPS2 PE=2 SV=1	2	2	0.0614	31296	10.25
$431-1	tr|Q8TBK5|Q8TBK5_HUMAN 60S ribosomal protein L6 OS=Homo sapiens GN=RPL6 PE=2 SV=1	2	2	0.0694	32741.5	10.62
$432-1	tr|Q9NSK3|Q9NSK3_HUMAN Putative uncharacterized protein DKFZp762I166 (Fragment) OS=Homo sapiens GN=DKFZp762I166 PE=2 SV=1	2	2	0.053	31436.1	5.05
$433-1	tr|U3KQ84|U3KQ84_HUMAN Dolichyl-diphosphooligosaccharide--protein glycosyltransferase 48 kDa subunit (Fragment) OS=Homo sapiens GN=DDOST PE=1 SV=7	2	2	0.1613	17162.4	4.78
$434-1	tr|V9HW72|V9HW72_HUMAN Epididymis secretory sperm binding protein Li 94n OS=Homo sapiens GN=HEL-S-94n PE=2 SV=1	2	2	0.0313	62638.6	6.4
$435-1	tr|V9HWH1|V9HWH1_HUMAN Epididymis luminal protein 57 OS=Homo sapiens GN=HEL57 PE=2 SV=1	2	2	0.0528	42741.3	5.9
$436-1	tr|A0A075B6Z2|A0A075B6Z2_HUMAN Protein TRAJ56 (Fragment) OS=Homo sapiens GN=TRAJ56 PE=4 SV=1	30	1	0.381	2110.41	10.29
$437-1	tr|L0R5A1|L0R5A1_HUMAN Alternative protein CSF2RB OS=Homo sapiens GN=CSF2RB PE=4 SV=1	5	1	0.0741	11645.4	11.3
$438-1	sp|O43150|ASAP2_HUMAN Arf-GAP with SH3 domain, ANK repeat and PH domain-containing protein 2 OS=Homo sapiens GN=ASAP2 PE=1 SV=3	3	1	0.008	111649	6.24
$439-1	sp|P25398|RS12_HUMAN 40S ribosomal protein S12 OS=Homo sapiens GN=RPS12 PE=1 SV=3	3	1	0.0758	14514.8	6.81
$440-1	sp|Q14D04|MELT_HUMAN Ventricular zone-expressed PH domain-containing protein homolog 1 OS=Homo sapiens GN=VEPH1 PE=2 SV=1	3	1	0.0084	94744.3	6.26
$441-1	tr|Q6ZPD6|Q6ZPD6_HUMAN cDNA FLJ25992 fis, clone DMC03508 OS=Homo sapiens PE=2 SV=1	3	1	0.0237	41378.7	5.15
$442-1	sp|P29966|MARCS_HUMAN Myristoylated alanine-rich C-kinase substrate OS=Homo sapiens GN=MARCKS PE=1 SV=4	2	1	0.0572	31554.3	4.47
$443-1	tr|A0A140VJT8|A0A140VJT8_HUMAN Testicular tissue protein Li 164 OS=Homo sapiens PE=2 SV=1	2	1	0.0152	49973	4.71
$444-1	tr|F8VV71|F8VV71_HUMAN Ubiquitin-conjugating enzyme E2 N OS=Homo sapiens GN=UBE2N PE=1 SV=1	2	1	0.0592	17664.8	8.78
$445-1	tr|G3V3P8|G3V3P8_HUMAN Ankyrin repeat and SOCS box protein 2 (Fragment) OS=Homo sapiens GN=ASB2 PE=4 SV=1	2	1	0.0984	13405	5
$446-1	tr|H0YLF3|H0YLF3_HUMAN Beta-2-microglobulin (Fragment) OS=Homo sapiens GN=B2M PE=1 SV=1	2	1	0.1408	8498.4	5
$447-1	tr|O15256|O15256_HUMAN Parathymosin (Fragment) OS=Homo sapiens GN=PTMS PE=4 SV=1	2	1	0.1905	7451.26	9.52
$448-1	tr|Q53XC0|Q53XC0_HUMAN Eukaryotic translation initiation factor 2, subunit 1 alpha, 35kDa, isoform CRA_a OS=Homo sapiens GN=EIF2S1 PE=2 SV=1	2	1	0.0381	36111.8	5.02
$449-1	sp|A6NFD8|HELT_HUMAN Hairy and enhancer of split-related protein HELT OS=Homo sapiens GN=HELT PE=2 SV=2	1	1	0.0331	26912.6	9.39
$450-1	sp|A9QM74|IMA8_HUMAN Importin subunit alpha-8 OS=Homo sapiens GN=KPNA7 PE=1 SV=1	1	1	0.0136	56937.2	5.73
$451-1	sp|O00571|DDX3X_HUMAN ATP-dependent RNA helicase DDX3X OS=Homo sapiens GN=DDX3X PE=1 SV=3	1	1	0.0211	73242.6	6.73
$452-1	sp|O14602|IF1AY_HUMAN Eukaryotic translation initiation factor 1A, Y-chromosomal OS=Homo sapiens GN=EIF1AY PE=1 SV=4	1	1	0.0486	16442.2	5.07
$453-1	sp|O14933|UB2L6_HUMAN Ubiquitin/ISG15-conjugating enzyme E2 L6 OS=Homo sapiens GN=UBE2L6 PE=1 SV=4	1	1	0.0523	17768.5	7.72
$454-1	sp|O14980|XPO1_HUMAN Exportin-1 OS=Homo sapiens GN=XPO1 PE=1 SV=1	1	1	0.0112	123385	5.71
$455-1	sp|O15050|TRNK1_HUMAN TPR and ankyrin repeat-containing protein 1 OS=Homo sapiens GN=TRANK1 PE=2 SV=4	1	1	0.0024	336217	6.34
$456-1	sp|O15143|ARC1B_HUMAN Actin-related protein 2/3 complex subunit 1B OS=Homo sapiens GN=ARPC1B PE=1 SV=3	1	1	0.0349	40949.3	8.68
$457-1	sp|O15145|ARPC3_HUMAN Actin-related protein 2/3 complex subunit 3 OS=Homo sapiens GN=ARPC3 PE=1 SV=3	1	1	0.0337	20546.4	8.78
$458-1	sp|O43493|TGON2_HUMAN Trans-Golgi network integral membrane protein 2 OS=Homo sapiens GN=TGOLN2 PE=1 SV=2	1	1	0.0292	51112.2	5.53
$459-1	sp|O60290|ZN862_HUMAN Zinc finger protein 862 OS=Homo sapiens GN=ZNF862 PE=2 SV=2	1	1	0.006	131653	6.87
$460-1	sp|O60488|ACSL4_HUMAN Long-chain-fatty-acid--CoA ligase 4 OS=Homo sapiens GN=ACSL4 PE=1 SV=2	1	1	0.0183	79187.2	8.66
$461-1	sp|O60701|UGDH_HUMAN UDP-glucose 6-dehydrogenase OS=Homo sapiens GN=UGDH PE=1 SV=1	1	1	0.0142	55023.4	6.73
$462-1	sp|O75964|ATP5L_HUMAN ATP synthase subunit g, mitochondrial OS=Homo sapiens GN=ATP5L PE=1 SV=3	1	1	0.1068	11428.3	9.65
$463-1	sp|O94760|DDAH1_HUMAN N(G),N(G)-dimethylarginine dimethylaminohydrolase 1 OS=Homo sapiens GN=DDAH1 PE=1 SV=3	1	1	0.0351	31121.4	5.53
$464-1	sp|O94875|SRBS2_HUMAN Sorbin and SH3 domain-containing protein 2 OS=Homo sapiens GN=SORBS2 PE=1 SV=3	1	1	0.0064	124106	8.56
$465-1	sp|O94906|PRP6_HUMAN Pre-mRNA-processing factor 6 OS=Homo sapiens GN=PRPF6 PE=1 SV=1	1	1	0.0064	106924	8.49
$466-1	sp|O95573|ACSL3_HUMAN Long-chain-fatty-acid--CoA ligase 3 OS=Homo sapiens GN=ACSL3 PE=1 SV=3	1	1	0.0153	80419.2	8.65
$467-1	sp|O95721|SNP29_HUMAN Synaptosomal-associated protein 29 OS=Homo sapiens GN=SNAP29 PE=1 SV=1	1	1	0.0465	28970	5.56
$468-1	sp|O95881|TXD12_HUMAN Thioredoxin domain-containing protein 12 OS=Homo sapiens GN=TXNDC12 PE=1 SV=1	1	1	0.0523	19205.5	5.25
$469-1	sp|P00167|CYB5_HUMAN Cytochrome b5 OS=Homo sapiens GN=CYB5A PE=1 SV=2	1	1	0.1567	15329.9	4.88
$470-1	sp|P00505|AATM_HUMAN Aspartate aminotransferase, mitochondrial OS=Homo sapiens GN=GOT2 PE=1 SV=3	1	1	0.0279	47517.1	9.14
$471-1	sp|P01258|CALC_HUMAN Calcitonin OS=Homo sapiens GN=CALCA PE=1 SV=2	1	1	0.0709	15466.3	6.06
$472-1	sp|P02671|FIBA_HUMAN Fibrinogen alpha chain OS=Homo sapiens GN=FGA PE=1 SV=2	1	1	0.0185	94971.9	5.7
$473-1	sp|P04080|CYTB_HUMAN Cystatin-B OS=Homo sapiens GN=CSTB PE=1 SV=2	1	1	0.1224	11139.5	6.96
$474-1	sp|P04844|RPN2_HUMAN Dolichyl-diphosphooligosaccharide--protein glycosyltransferase subunit 2 OS=Homo sapiens GN=RPN2 PE=1 SV=3	1	1	0.0222	69283.1	5.44
$475-1	sp|P05109|S10A8_HUMAN Protein S100-A8 OS=Homo sapiens GN=S100A8 PE=1 SV=1	1	1	0.1183	10834.4	6.51
$476-1	sp|P06756|ITAV_HUMAN Integrin alpha-V OS=Homo sapiens GN=ITGAV PE=1 SV=2	1	1	0.0115	116037	5.45
$477-1	sp|P07305|H10_HUMAN Histone H1.0 OS=Homo sapiens GN=H1F0 PE=1 SV=3	1	1	0.0515	20862.7	10.84
$478-1	sp|P09661|RU2A_HUMAN U2 small nuclear ribonucleoprotein A' OS=Homo sapiens GN=SNRPA1 PE=1 SV=2	1	1	0.0471	28415.2	8.71
$479-1	sp|P13164|IFM1_HUMAN Interferon-induced transmembrane protein 1 OS=Homo sapiens GN=IFITM1 PE=1 SV=3	1	1	0.128	13964.3	7.78
$480-1	sp|P16422|EPCAM_HUMAN Epithelial cell adhesion molecule OS=Homo sapiens GN=EPCAM PE=1 SV=2	1	1	0.0414	34931.9	7.42
$481-1	sp|P20290|BTF3_HUMAN Transcription factor BTF3 OS=Homo sapiens GN=BTF3 PE=1 SV=1	1	1	0.0291	22167.7	9.41
$482-1	sp|P24539|AT5F1_HUMAN ATP synthase F(0) complex subunit B1, mitochondrial OS=Homo sapiens GN=ATP5F1 PE=1 SV=2	1	1	0.0469	28908.3	9.37
$483-1	sp|P24752|THIL_HUMAN Acetyl-CoA acetyltransferase, mitochondrial OS=Homo sapiens GN=ACAT1 PE=1 SV=1	1	1	0.0304	45199.1	8.98
$484-1	sp|P25685|DNJB1_HUMAN DnaJ homolog subfamily B member 1 OS=Homo sapiens GN=DNAJB1 PE=1 SV=4	1	1	0.0176	38043.7	8.74
$485-1	sp|P27487|DPP4_HUMAN Dipeptidyl peptidase 4 OS=Homo sapiens GN=DPP4 PE=1 SV=2	1	1	0.0131	88277.6	5.67
$486-1	sp|P27701|CD82_HUMAN CD82 antigen OS=Homo sapiens GN=CD82 PE=1 SV=1	1	1	0.0375	29625.2	5.14
$487-1	sp|P27816|MAP4_HUMAN Microtubule-associated protein 4 OS=Homo sapiens GN=MAP4 PE=1 SV=3	1	1	0.013	121004	5.32
$488-1	sp|P28838|AMPL_HUMAN Cytosol aminopeptidase OS=Homo sapiens GN=LAP3 PE=1 SV=3	1	1	0.0173	56165.7	8.03
$489-1	sp|P30044|PRDX5_HUMAN Peroxiredoxin-5, mitochondrial OS=Homo sapiens GN=PRDX5 PE=1 SV=4	1	1	0.0514	22086.2	8.93
$490-1	sp|P30084|ECHM_HUMAN Enoyl-CoA hydratase, mitochondrial OS=Homo sapiens GN=ECHS1 PE=1 SV=4	1	1	0.0241	31387	8.34
$491-1	sp|P31040|SDHA_HUMAN Succinate dehydrogenase [ubiquinone] flavoprotein subunit, mitochondrial OS=Homo sapiens GN=SDHA PE=1 SV=2	1	1	0.0196	72690.7	7.06
$492-1	sp|P31689|DNJA1_HUMAN DnaJ homolog subfamily A member 1 OS=Homo sapiens GN=DNAJA1 PE=1 SV=2	1	1	0.0252	44867.7	6.65
$493-1	sp|P31930|QCR1_HUMAN Cytochrome b-c1 complex subunit 1, mitochondrial OS=Homo sapiens GN=UQCRC1 PE=1 SV=3	1	1	0.025	52645.2	5.94
$494-1	sp|P33121|ACSL1_HUMAN Long-chain-fatty-acid--CoA ligase 1 OS=Homo sapiens GN=ACSL1 PE=1 SV=1	1	1	0.0129	77942.5	6.81
$495-1	sp|P37108|SRP14_HUMAN Signal recognition particle 14 kDa protein OS=Homo sapiens GN=SRP14 PE=1 SV=2	1	1	0.0588	14569.8	10.05
$496-1	sp|P41250|SYG_HUMAN Glycine--tRNA ligase OS=Homo sapiens GN=GARS PE=1 SV=3	1	1	0.0095	83164.6	6.61
$497-1	sp|P43243|MATR3_HUMAN Matrin-3 OS=Homo sapiens GN=MATR3 PE=1 SV=2	1	1	0.013	94622.1	5.87
$498-1	sp|P43307|SSRA_HUMAN Translocon-associated protein subunit alpha OS=Homo sapiens GN=SSR1 PE=1 SV=3	1	1	0.0385	32235	4.39
$499-1	sp|P46939|UTRO_HUMAN Utrophin OS=Homo sapiens GN=UTRN PE=1 SV=2	1	1	0.0023	394462	5.2
$500-1	sp|P47914|RL29_HUMAN 60S ribosomal protein L29 OS=Homo sapiens GN=RPL29 PE=1 SV=2	1	1	0.0943	17751.9	11.66
$501-1	sp|P48637|GSHB_HUMAN Glutathione synthetase OS=Homo sapiens GN=GSS PE=1 SV=1	1	1	0.019	52384.2	5.67
$502-1	sp|P49006|MRP_HUMAN MARCKS-related protein OS=Homo sapiens GN=MARCKSL1 PE=1 SV=2	1	1	0.0667	19528.6	4.68
$503-1	sp|P49207|RL34_HUMAN 60S ribosomal protein L34 OS=Homo sapiens GN=RPL34 PE=1 SV=3	1	1	0.0769	13292.8	11.48
$504-1	sp|P49257|LMAN1_HUMAN Protein ERGIC-53 OS=Homo sapiens GN=LMAN1 PE=1 SV=2	1	1	0.0137	57548.3	6.3
$505-1	sp|P49454|CENPF_HUMAN Centromere protein F OS=Homo sapiens GN=CENPF PE=1 SV=2	1	1	0.0022	367760	5.03
$506-1	sp|P50148|GNAQ_HUMAN Guanine nucleotide-binding protein G(q) subunit alpha OS=Homo sapiens GN=GNAQ PE=1 SV=4	1	1	0.0223	42141.6	5.48
$507-1	sp|P50454|SERPH_HUMAN Serpin H1 OS=Homo sapiens GN=SERPINH1 PE=1 SV=2	1	1	0.0287	46440	8.75
$508-1	sp|P51397|DAP1_HUMAN Death-associated protein 1 OS=Homo sapiens GN=DAP PE=1 SV=3	1	1	0.0784	11164.4	9.3
$509-1	sp|P52943|CRIP2_HUMAN Cysteine-rich protein 2 OS=Homo sapiens GN=CRIP2 PE=1 SV=1	1	1	0.0769	22492.5	9.01
$510-1	sp|P54136|SYRC_HUMAN Arginine--tRNA ligase, cytoplasmic OS=Homo sapiens GN=RARS PE=1 SV=2	1	1	0.0152	75378.1	6.26
$511-1	sp|P55327|TPD52_HUMAN Tumor protein D52 OS=Homo sapiens GN=TPD52 PE=1 SV=2	1	1	0.0491	24326.7	4.79
$512-1	sp|P56385|ATP5I_HUMAN ATP synthase subunit e, mitochondrial OS=Homo sapiens GN=ATP5I PE=1 SV=2	1	1	0.1449	7933.11	9.34
$513-1	sp|P59665|DEF1_HUMAN Neutrophil defensin 1 OS=Homo sapiens GN=DEFA1 PE=1 SV=1	1	1	0.0957	10200.9	6.54
$514-1	sp|P59894|DCDC1_HUMAN Doublecortin domain-containing protein 1 OS=Homo sapiens GN=DCDC1 PE=2 SV=2	1	1	0.0254	39858.2	9.4
$515-1	sp|P59998|ARPC4_HUMAN Actin-related protein 2/3 complex subunit 4 OS=Homo sapiens GN=ARPC4 PE=1 SV=3	1	1	0.0476	19666.8	8.53
$516-1	sp|P61421|VA0D1_HUMAN V-type proton ATPase subunit d 1 OS=Homo sapiens GN=ATP6V0D1 PE=1 SV=1	1	1	0.037	40328.6	4.89
$517-1	sp|P62081|RS7_HUMAN 40S ribosomal protein S7 OS=Homo sapiens GN=RPS7 PE=1 SV=1	1	1	0.0464	22126.6	10.09
$518-1	sp|P62316|SMD2_HUMAN Small nuclear ribonucleoprotein Sm D2 OS=Homo sapiens GN=SNRPD2 PE=1 SV=1	1	1	0.0847	13526.7	9.92
$519-1	sp|P62318|SMD3_HUMAN Small nuclear ribonucleoprotein Sm D3 OS=Homo sapiens GN=SNRPD3 PE=1 SV=1	1	1	0.0794	13916.1	10.33
$520-1	sp|P63000|RAC1_HUMAN Ras-related C3 botulinum toxin substrate 1 OS=Homo sapiens GN=RAC1 PE=1 SV=1	1	1	0.0521	21449.9	8.77
$521-1	sp|P63162|RSMN_HUMAN Small nuclear ribonucleoprotein-associated protein N OS=Homo sapiens GN=SNRPN PE=1 SV=1	1	1	0.0292	24613.8	11.2
$522-1	sp|P78417|GSTO1_HUMAN Glutathione S-transferase omega-1 OS=Homo sapiens GN=GSTO1 PE=1 SV=2	1	1	0.0581	27565.5	6.24
$523-1	sp|P80217|IN35_HUMAN Interferon-induced 35 kDa protein OS=Homo sapiens GN=IFI35 PE=1 SV=5	1	1	0.0385	31546	5.75
$524-1	sp|Q00325|MPCP_HUMAN Phosphate carrier protein, mitochondrial OS=Homo sapiens GN=SLC25A3 PE=1 SV=2	1	1	0.0331	40094.4	9.45
$525-1	sp|Q00688|FKBP3_HUMAN Peptidyl-prolyl cis-trans isomerase FKBP3 OS=Homo sapiens GN=FKBP3 PE=1 SV=1	1	1	0.0357	25176.5	9.29
$526-1	sp|Q03989|ARI5A_HUMAN AT-rich interactive domain-containing protein 5A OS=Homo sapiens GN=ARID5A PE=1 SV=2	1	1	0.0185	64073.5	9.34
$527-1	sp|Q07020|RL18_HUMAN 60S ribosomal protein L18 OS=Homo sapiens GN=RPL18 PE=1 SV=2	1	1	0.0691	21634.2	11.73
$528-1	sp|Q07065|CKAP4_HUMAN Cytoskeleton-associated protein 4 OS=Homo sapiens GN=CKAP4 PE=1 SV=2	1	1	0.0199	66021.7	5.63
$529-1	sp|Q08188|TGM3_HUMAN Protein-glutamine gamma-glutamyltransferase E OS=Homo sapiens GN=TGM3 PE=1 SV=4	1	1	0.0101	76630.9	5.62
$530-1	sp|Q08211|DHX9_HUMAN ATP-dependent RNA helicase A OS=Homo sapiens GN=DHX9 PE=1 SV=4	1	1	0.0094	140957	6.41
$531-1	sp|Q10589|BST2_HUMAN Bone marrow stromal antigen 2 OS=Homo sapiens GN=BST2 PE=1 SV=1	1	1	0.0556	19768.7	5.43
$532-1	sp|Q12906|ILF3_HUMAN Interleukin enhancer-binding factor 3 OS=Homo sapiens GN=ILF3 PE=1 SV=3	1	1	0.0134	95337.3	8.86
$533-1	sp|Q13442|HAP28_HUMAN 28 kDa heat- and acid-stable phosphoprotein OS=Homo sapiens GN=PDAP1 PE=1 SV=1	1	1	0.0552	20629.8	8.84
$534-1	sp|Q14008|CKAP5_HUMAN Cytoskeleton-associated protein 5 OS=Homo sapiens GN=CKAP5 PE=1 SV=3	1	1	0.0064	225492	7.95
$535-1	sp|Q14203|DCTN1_HUMAN Dynactin subunit 1 OS=Homo sapiens GN=DCTN1 PE=1 SV=3	1	1	0.0094	141693	5.61
$536-1	sp|Q14204|DYHC1_HUMAN Cytoplasmic dynein 1 heavy chain 1 OS=Homo sapiens GN=DYNC1H1 PE=1 SV=5	1	1	0.0017	532401	6.01
$537-1	sp|Q14789|GOGB1_HUMAN Golgin subfamily B member 1 OS=Homo sapiens GN=GOLGB1 PE=1 SV=2	1	1	0.0034	376015	4.96
$538-1	sp|Q14914|PTGR1_HUMAN Prostaglandin reductase 1 OS=Homo sapiens GN=PTGR1 PE=1 SV=2	1	1	0.0304	35869.4	8.45
$539-1	sp|Q14919|NC2A_HUMAN Dr1-associated corepressor OS=Homo sapiens GN=DRAP1 PE=1 SV=3	1	1	0.039	22349.6	5.04
$540-1	sp|Q15102|PA1B3_HUMAN Platelet-activating factor acetylhydrolase IB subunit gamma OS=Homo sapiens GN=PAFAH1B3 PE=1 SV=1	1	1	0.0346	25733.9	6.33
$541-1	sp|Q15427|SF3B4_HUMAN Splicing factor 3B subunit 4 OS=Homo sapiens GN=SF3B4 PE=1 SV=1	1	1	0.033	44385.2	8.55
$542-1	sp|Q15560|TCEA2_HUMAN Transcription elongation factor A protein 2 OS=Homo sapiens GN=TCEA2 PE=1 SV=1	1	1	0.0334	33600.5	9.32
$543-1	sp|Q155Q3|DIXC1_HUMAN Dixin OS=Homo sapiens GN=DIXDC1 PE=1 SV=2	1	1	0.0132	77477.2	5.85
$544-1	sp|Q15643|TRIPB_HUMAN Thyroid receptor-interacting protein 11 OS=Homo sapiens GN=TRIP11 PE=1 SV=3	1	1	0.003	227584	5.18
$545-1	sp|Q15717|ELAV1_HUMAN ELAV-like protein 1 OS=Homo sapiens GN=ELAVL1 PE=1 SV=2	1	1	0.0337	36091.5	9.23
$546-1	sp|Q15738|NSDHL_HUMAN Sterol-4-alpha-carboxylate 3-dehydrogenase, decarboxylating OS=Homo sapiens GN=NSDHL PE=1 SV=2	1	1	0.0268	41899.8	8.16
$547-1	sp|Q15746|MYLK_HUMAN Myosin light chain kinase, smooth muscle OS=Homo sapiens GN=MYLK PE=1 SV=4	1	1	0.0047	210713	5.85
$548-1	sp|Q15758|AAAT_HUMAN Neutral amino acid transporter B(0) OS=Homo sapiens GN=SLC1A5 PE=1 SV=2	1	1	0.0166	56597.7	5.34
$549-1	sp|Q16531|DDB1_HUMAN DNA damage-binding protein 1 OS=Homo sapiens GN=DDB1 PE=1 SV=1	1	1	0.0088	126966	5.14
$550-1	sp|Q16695|H31T_HUMAN Histone H3.1t OS=Homo sapiens GN=HIST3H3 PE=1 SV=3	1	1	0.0515	15508.1	11.13
$551-1	sp|Q16880|CGT_HUMAN 2-hydroxyacylsphingosine 1-beta-galactosyltransferase OS=Homo sapiens GN=UGT8 PE=2 SV=2	1	1	0.0129	61437	9.54
$552-1	sp|Q3ZAQ7|VMA21_HUMAN Vacuolar ATPase assembly integral membrane protein VMA21 OS=Homo sapiens GN=VMA21 PE=1 SV=1	1	1	0.1188	11354	6.56
$553-1	sp|Q58HT5|AWAT1_HUMAN Acyl-CoA wax alcohol acyltransferase 1 OS=Homo sapiens GN=AWAT1 PE=1 SV=1	1	1	0.0213	37758.6	9.06
$554-1	sp|Q5D862|FILA2_HUMAN Filaggrin-2 OS=Homo sapiens GN=FLG2 PE=1 SV=1	1	1	0.0054	248070	8.45
$555-1	sp|Q5M9N0|CD158_HUMAN Coiled-coil domain-containing protein 158 OS=Homo sapiens GN=CCDC158 PE=2 SV=2	1	1	0.0063	127139	6.08
$556-1	sp|Q5SRE5|NU188_HUMAN Nucleoporin NUP188 homolog OS=Homo sapiens GN=NUP188 PE=1 SV=1	1	1	0.0051	196041	6.27
$557-1	sp|Q5SWX8|ODR4_HUMAN Protein odr-4 homolog OS=Homo sapiens GN=ODR4 PE=1 SV=1	1	1	0.0176	51102.6	5.62
$558-1	sp|Q5T655|CFA58_HUMAN Cilia- and flagella-associated protein 58 OS=Homo sapiens GN=CFAP58 PE=1 SV=1	1	1	0.008	103416	8.44
$559-1	sp|Q5T6X5|GPC6A_HUMAN G-protein coupled receptor family C group 6 member A OS=Homo sapiens GN=GPRC6A PE=1 SV=1	1	1	0.0097	104752	8.29
$560-1	sp|Q5T750|XP32_HUMAN Skin-specific protein 32 OS=Homo sapiens GN=XP32 PE=1 SV=1	1	1	0.032	26237.9	8.41
$561-1	sp|Q5T848|GP158_HUMAN Probable G-protein coupled receptor 158 OS=Homo sapiens GN=GPR158 PE=1 SV=1	1	1	0.0066	135487	8.57
$562-1	sp|Q63HK5|TSH3_HUMAN Teashirt homolog 3 OS=Homo sapiens GN=TSHZ3 PE=1 SV=2	1	1	0.0093	118565	6.83
$563-1	sp|Q6UWP8|SBSN_HUMAN Suprabasin OS=Homo sapiens GN=SBSN PE=1 SV=2	1	1	0.0305	60540.1	6.5
$564-1	sp|Q6Y1H2|HACD2_HUMAN Very-long-chain (3R)-3-hydroxyacyl-CoA dehydratase 2 OS=Homo sapiens GN=HACD2 PE=1 SV=1	1	1	0.0394	28368.1	9.56
$565-1	sp|Q7L099|RUFY3_HUMAN Protein RUFY3 OS=Homo sapiens GN=RUFY3 PE=1 SV=1	1	1	0.0256	52964.4	5.36
$566-1	sp|Q7L591|DOK3_HUMAN Docking protein 3 OS=Homo sapiens GN=DOK3 PE=1 SV=2	1	1	0.0161	53287.7	7.93
$567-1	sp|Q7RTV0|PHF5A_HUMAN PHD finger-like domain-containing protein 5A OS=Homo sapiens GN=PHF5A PE=1 SV=1	1	1	0.0727	12405.3	8.79
$568-1	sp|Q7Z2W9|RM21_HUMAN 39S ribosomal protein L21, mitochondrial OS=Homo sapiens GN=MRPL21 PE=1 SV=2	1	1	0.0488	22814.4	9.91
$569-1	sp|Q7Z434|MAVS_HUMAN Mitochondrial antiviral-signaling protein OS=Homo sapiens GN=MAVS PE=1 SV=2	1	1	0.0241	56527.4	5.36
$570-1	sp|Q86UD1|OAF_HUMAN Out at first protein homolog OS=Homo sapiens GN=OAF PE=2 SV=1	1	1	0.022	30688	6.39
$571-1	sp|Q86X29|LSR_HUMAN Lipolysis-stimulated lipoprotein receptor OS=Homo sapiens GN=LSR PE=1 SV=4	1	1	0.0231	71438.1	8.29
$572-1	sp|Q8IV36|HID1_HUMAN Protein HID1 OS=Homo sapiens GN=HID1 PE=1 SV=1	1	1	0.0102	88743.4	5.69
$573-1	sp|Q8IZJ1|UNC5B_HUMAN Netrin receptor UNC5B OS=Homo sapiens GN=UNC5B PE=1 SV=2	1	1	0.0074	103637	5.68
$574-1	sp|Q8N123|CPXCR_HUMAN CPX chromosomal region candidate gene 1 protein OS=Homo sapiens GN=CPXCR1 PE=2 SV=2	1	1	0.0199	34726.9	8.9
$575-1	sp|Q8N1G1|REXO1_HUMAN RNA exonuclease 1 homolog OS=Homo sapiens GN=REXO1 PE=1 SV=3	1	1	0.0074	131508	9.12
$576-1	sp|Q8N7E2|ZN645_HUMAN E3 ubiquitin-protein ligase ZNF645 OS=Homo sapiens GN=ZNF645 PE=2 SV=1	1	1	0.0141	48784.2	9.57
$577-1	sp|Q8NEZ2|VP37A_HUMAN Vacuolar protein sorting-associated protein 37A OS=Homo sapiens GN=VPS37A PE=1 SV=1	1	1	0.0176	44313.9	5.37
$578-1	sp|Q8NHJ6|LIRB4_HUMAN Leukocyte immunoglobulin-like receptor subfamily B member 4 OS=Homo sapiens GN=LILRB4 PE=1 SV=3	1	1	0.0246	49355.1	6.19
$579-1	sp|Q8TBJ5|FEZF2_HUMAN Fez family zinc finger protein 2 OS=Homo sapiens GN=FEZF2 PE=2 SV=2	1	1	0.0174	48810.8	9.52
$580-1	sp|Q8TBQ9|KISHA_HUMAN Protein kish-A OS=Homo sapiens GN=TMEM167A PE=1 SV=1	1	1	0.125	8059.78	9.26
$581-1	sp|Q8WUY1|THEM6_HUMAN Protein THEM6 OS=Homo sapiens GN=THEM6 PE=1 SV=2	1	1	0.0385	23864.7	9.71
$582-1	sp|Q8WY22|BRI3B_HUMAN BRI3-binding protein OS=Homo sapiens GN=BRI3BP PE=1 SV=1	1	1	0.0279	27835.2	9.48
$583-1	sp|Q92520|FAM3C_HUMAN Protein FAM3C OS=Homo sapiens GN=FAM3C PE=1 SV=1	1	1	0.0529	24680.2	8.52
$584-1	sp|Q92522|H1X_HUMAN Histone H1x OS=Homo sapiens GN=H1FX PE=1 SV=1	1	1	0.0704	22486.8	10.76
$585-1	sp|Q92615|LAR4B_HUMAN La-related protein 4B OS=Homo sapiens GN=LARP4B PE=1 SV=3	1	1	0.0108	80551	6.48
$586-1	sp|Q92953|KCNB2_HUMAN Potassium voltage-gated channel subfamily B member 2 OS=Homo sapiens GN=KCNB2 PE=2 SV=2	1	1	0.0099	102562	5.81
$587-1	sp|Q93045|STMN2_HUMAN Stathmin-2 OS=Homo sapiens GN=STMN2 PE=1 SV=3	1	1	0.0447	20827.8	8.4
$588-1	sp|Q96A46|MFRN2_HUMAN Mitoferrin-2 OS=Homo sapiens GN=SLC25A28 PE=2 SV=1	1	1	0.0165	39271.3	8.86
$589-1	sp|Q96CS3|FAF2_HUMAN FAS-associated factor 2 OS=Homo sapiens GN=FAF2 PE=1 SV=2	1	1	0.0135	52622.8	5.46
$590-1	sp|Q96DX7|TRI44_HUMAN Tripartite motif-containing protein 44 OS=Homo sapiens GN=TRIM44 PE=1 SV=1	1	1	0.0203	38471.8	4.16
$591-1	sp|Q96GV9|CE030_HUMAN UNC119-binding protein C5orf30 OS=Homo sapiens GN=C5orf30 PE=1 SV=1	1	1	0.0485	23083.1	9.51
$592-1	sp|Q96HJ3|CCD34_HUMAN Coiled-coil domain-containing protein 34 OS=Homo sapiens GN=CCDC34 PE=1 SV=2	1	1	0.0188	43225	7.06
$593-1	sp|Q96LR2|LURA1_HUMAN Leucine rich adaptor protein 1 OS=Homo sapiens GN=LURAP1 PE=1 SV=1	1	1	0.0293	25805.5	4.74
$594-1	sp|Q99536|VAT1_HUMAN Synaptic vesicle membrane protein VAT-1 homolog OS=Homo sapiens GN=VAT1 PE=1 SV=2	1	1	0.0687	41919.8	5.88
$595-1	sp|Q99829|CPNE1_HUMAN Copine-1 OS=Homo sapiens GN=CPNE1 PE=1 SV=1	1	1	0.0168	59058.1	5.52
$596-1	sp|Q9BQ69|MACD1_HUMAN O-acetyl-ADP-ribose deacetylase MACROD1 OS=Homo sapiens GN=MACROD1 PE=1 SV=2	1	1	0.0338	35504.7	9.58
$597-1	sp|Q9BRL6|SRSF8_HUMAN Serine/arginine-rich splicing factor 8 OS=Homo sapiens GN=SRSF8 PE=1 SV=1	1	1	0.0284	32287.2	11.72
$598-1	sp|Q9BUL8|PDC10_HUMAN Programmed cell death protein 10 OS=Homo sapiens GN=PDCD10 PE=1 SV=1	1	1	0.0377	24701.3	7.8
$599-1	sp|Q9BV81|EMC6_HUMAN ER membrane protein complex subunit 6 OS=Homo sapiens GN=EMC6 PE=1 SV=1	1	1	0.1091	12017.1	10.08
$600-1	sp|Q9BX68|HINT2_HUMAN Histidine triad nucleotide-binding protein 2, mitochondrial OS=Homo sapiens GN=HINT2 PE=1 SV=1	1	1	0.0982	17161.5	9.2
$601-1	sp|Q9BXC0|HCAR1_HUMAN Hydroxycarboxylic acid receptor 1 OS=Homo sapiens GN=HCAR1 PE=1 SV=1	1	1	0.0347	39294.9	9.14
$602-1	sp|Q9BXS1|IDI2_HUMAN Isopentenyl-diphosphate delta-isomerase 2 OS=Homo sapiens GN=IDI2 PE=1 SV=1	1	1	0.0264	26752.2	6.01
$603-1	sp|Q9BXU8|FHL17_HUMAN Ferritin heavy polypeptide-like 17 OS=Homo sapiens GN=FTHL17 PE=2 SV=1	1	1	0.0492	21141.9	6.05
$604-1	sp|Q9H1I8|ASCC2_HUMAN Activating signal cointegrator 1 complex subunit 2 OS=Homo sapiens GN=ASCC2 PE=1 SV=3	1	1	0.0066	86359.3	5.02
$605-1	sp|Q9H330|TM245_HUMAN Transmembrane protein 245 OS=Homo sapiens GN=TMEM245 PE=1 SV=2	1	1	0.0143	100944	9.03
$606-1	sp|Q9H5P4|PDZD7_HUMAN PDZ domain-containing protein 7 OS=Homo sapiens GN=PDZD7 PE=1 SV=1	1	1	0.0174	55676.3	9.11
$607-1	sp|Q9H6L4|ARMC7_HUMAN Armadillo repeat-containing protein 7 OS=Homo sapiens GN=ARMC7 PE=1 SV=1	1	1	0.0404	21923.8	5.73
$608-1	sp|Q9H6S3|ES8L2_HUMAN Epidermal growth factor receptor kinase substrate 8-like protein 2 OS=Homo sapiens GN=EPS8L2 PE=1 SV=2	1	1	0.0252	80619.7	6.39
$609-1	sp|Q9H9B4|SFXN1_HUMAN Sideroflexin-1 OS=Homo sapiens GN=SFXN1 PE=1 SV=4	1	1	0.0404	35619	9.22
$610-1	sp|Q9HCD5|NCOA5_HUMAN Nuclear receptor coactivator 5 OS=Homo sapiens GN=NCOA5 PE=1 SV=2	1	1	0.0121	65535.7	9.62
$611-1	sp|Q9HCE1|MOV10_HUMAN Putative helicase MOV-10 OS=Homo sapiens GN=MOV10 PE=1 SV=2	1	1	0.008	113670	9
$612-1	sp|Q9HCS7|SYF1_HUMAN Pre-mRNA-splicing factor SYF1 OS=Homo sapiens GN=XAB2 PE=1 SV=2	1	1	0.0082	100009	5.87
$613-1	sp|Q9HCY8|S10AE_HUMAN Protein S100-A14 OS=Homo sapiens GN=S100A14 PE=1 SV=1	1	1	0.1058	11662	5.16
$614-1	sp|Q9NQR4|NIT2_HUMAN Omega-amidase NIT2 OS=Homo sapiens GN=NIT2 PE=1 SV=1	1	1	0.0543	30607.6	6.83
$615-1	sp|Q9NSI6|BRWD1_HUMAN Bromodomain and WD repeat-containing protein 1 OS=Homo sapiens GN=BRWD1 PE=1 SV=4	1	1	0.0039	262933	8.73
$616-1	sp|Q9NX63|MIC19_HUMAN MICOS complex subunit MIC19 OS=Homo sapiens GN=CHCHD3 PE=1 SV=1	1	1	0.0352	26152.1	8.48
$617-1	sp|Q9NXS2|QPCTL_HUMAN Glutaminyl-peptide cyclotransferase-like protein OS=Homo sapiens GN=QPCTL PE=1 SV=2	1	1	0.0288	42923.5	9.84
$618-1	sp|Q9NY33|DPP3_HUMAN Dipeptidyl peptidase 3 OS=Homo sapiens GN=DPP3 PE=1 SV=2	1	1	0.0217	82588.1	5.02
$619-1	sp|Q9NY91|SC5A4_HUMAN Low affinity sodium-glucose cotransporter OS=Homo sapiens GN=SLC5A4 PE=2 SV=1	1	1	0.0212	72454.8	5.8
$620-1	sp|Q9NZB2|F120A_HUMAN Constitutive coactivator of PPAR-gamma-like protein 1 OS=Homo sapiens GN=FAM120A PE=1 SV=2	1	1	0.0152	121886	9.07
$621-1	sp|Q9P219|DAPLE_HUMAN Protein Daple OS=Homo sapiens GN=CCDC88C PE=1 SV=3	1	1	0.0039	228228	5.87
$622-1	sp|Q9UBI6|GBG12_HUMAN Guanine nucleotide-binding protein G(I)/G(S)/G(O) subunit gamma-12 OS=Homo sapiens GN=GNG12 PE=1 SV=3	1	1	0.0972	8006.14	9.14
$623-1	sp|Q9UBR2|CATZ_HUMAN Cathepsin Z OS=Homo sapiens GN=CTSZ PE=1 SV=1	1	1	0.0396	33867.6	6.7
$624-1	sp|Q9UBV2|SE1L1_HUMAN Protein sel-1 homolog 1 OS=Homo sapiens GN=SEL1L PE=1 SV=3	1	1	0.0126	88753.7	5.23
$625-1	sp|Q9UG01|IF172_HUMAN Intraflagellar transport protein 172 homolog OS=Homo sapiens GN=IFT172 PE=1 SV=2	1	1	0.004	197574	5.78
$626-1	sp|Q9UHR4|BI2L1_HUMAN Brain-specific angiogenesis inhibitor 1-associated protein 2-like protein 1 OS=Homo sapiens GN=BAIAP2L1 PE=1 SV=2	1	1	0.0294	56882	8.82
$627-1	sp|Q9UI30|TR112_HUMAN Multifunctional methyltransferase subunit TRM112-like protein OS=Homo sapiens GN=TRMT112 PE=1 SV=1	1	1	0.056	14199.2	5.21
$628-1	sp|Q9UII2|ATIF1_HUMAN ATPase inhibitor, mitochondrial OS=Homo sapiens GN=ATPIF1 PE=1 SV=1	1	1	0.0755	12248.7	9.34
$629-1	sp|Q9UKE5|TNIK_HUMAN TRAF2 and NCK-interacting protein kinase OS=Homo sapiens GN=TNIK PE=1 SV=1	1	1	0.0051	154941	6.7
$630-1	sp|Q9UKK3|PARP4_HUMAN Poly [ADP-ribose] polymerase 4 OS=Homo sapiens GN=PARP4 PE=1 SV=3	1	1	0.0058	192592	5.43
$631-1	sp|Q9ULD0|OGDHL_HUMAN 2-oxoglutarate dehydrogenase-like, mitochondrial OS=Homo sapiens GN=OGDHL PE=1 SV=3	1	1	0.0079	114480	6.18
$632-1	sp|Q9UPV0|CE164_HUMAN Centrosomal protein of 164 kDa OS=Homo sapiens GN=CEP164 PE=1 SV=3	1	1	0.0075	164312	5.27
$633-1	sp|Q9Y3A5|SBDS_HUMAN Ribosome maturation protein SBDS OS=Homo sapiens GN=SBDS PE=1 SV=4	1	1	0.032	28763.2	8.91
$634-1	sp|Q9Y3B3|TMED7_HUMAN Transmembrane emp24 domain-containing protein 7 OS=Homo sapiens GN=TMED7 PE=1 SV=2	1	1	0.0313	25171.3	6.43
$635-1	sp|Q9Y3D6|FIS1_HUMAN Mitochondrial fission 1 protein OS=Homo sapiens GN=FIS1 PE=1 SV=2	1	1	0.0855	16937.5	8.84
$636-1	sp|Q9Y5K3|PCY1B_HUMAN Choline-phosphate cytidylyltransferase B OS=Homo sapiens GN=PCYT1B PE=1 SV=1	1	1	0.0325	41939.7	5.99
$637-1	sp|Q9Y5K6|CD2AP_HUMAN CD2-associated protein OS=Homo sapiens GN=CD2AP PE=1 SV=1	1	1	0.0156	71450.3	6.07
$638-1	sp|Q9Y5M8|SRPRB_HUMAN Signal recognition particle receptor subunit beta OS=Homo sapiens GN=SRPRB PE=1 SV=3	1	1	0.048	29701.9	9.17
$639-1	sp|Q9Y6M1|IF2B2_HUMAN Insulin-like growth factor 2 mRNA-binding protein 2 OS=Homo sapiens GN=IGF2BP2 PE=1 SV=2	1	1	0.02	66120.6	8.48
$640-1	tr|A0A024QZB7|A0A024QZB7_HUMAN Ataxin 2-like, isoform CRA_b OS=Homo sapiens GN=ATXN2L PE=4 SV=1	1	1	0.0094	101317	7.47
$641-1	tr|A0A024R1G4|A0A024R1G4_HUMAN Myosin XVIIIB, isoform CRA_d OS=Homo sapiens GN=MYO18B PE=3 SV=1	1	1	0.0029	272280	6.47
$642-1	tr|A0A024R1Q8|A0A024R1Q8_HUMAN Ribosomal protein L23, isoform CRA_b OS=Homo sapiens GN=RPL23 PE=3 SV=1	1	1	0.0571	14865.3	10.51
$643-1	tr|A0A024R301|A0A024R301_HUMAN Choline dehydrogenase, isoform CRA_a OS=Homo sapiens GN=CHDH PE=3 SV=1	1	1	0.0152	65400.8	8.67
$644-1	tr|A0A024R4J8|A0A024R4J8_HUMAN Kallikrein 6 (Neurosin, zyme), isoform CRA_b OS=Homo sapiens GN=KLK6 PE=3 SV=1	1	1	0.0451	26855.5	7.15
$645-1	tr|A0A024R4M0|A0A024R4M0_HUMAN 40S ribosomal protein S9 OS=Homo sapiens GN=RPS9 PE=1 SV=1	1	1	0.0412	22591.1	10.66
$646-1	tr|A0A024R578|A0A024R578_HUMAN Mitochondrial ribosomal protein L49, isoform CRA_b OS=Homo sapiens GN=MRPL49 PE=4 SV=1	1	1	0.0843	19197.8	9.47
$647-1	tr|A0A024R588|A0A024R588_HUMAN Splicing factor 1, isoform CRA_d OS=Homo sapiens GN=SF1 PE=4 SV=1	1	1	0.0237	59711.4	9.53
$648-1	tr|A0A024R6Z0|A0A024R6Z0_HUMAN Dynein, cytoplasmic 1, light intermediate chain 2, isoform CRA_a OS=Homo sapiens GN=DYNC1LI2 PE=4 SV=1	1	1	0.0346	54098.6	5.97
$649-1	tr|A0A024R713|A0A024R713_HUMAN Dihydrolipoyl dehydrogenase OS=Homo sapiens GN=DLD PE=4 SV=1	1	1	0.0118	54176.6	7.95
$650-1	tr|A0A024R718|A0A024R718_HUMAN Pre-B-cell colony enhancing factor 1, isoform CRA_a OS=Homo sapiens GN=PBEF1 PE=4 SV=1	1	1	0.0204	55520.4	6.69
$651-1	tr|A0A024R7U6|A0A024R7U6_HUMAN DNA helicase OS=Homo sapiens GN=MCM4 PE=3 SV=1	1	1	0.0093	96574.9	6.28
$652-1	tr|A0A024R8S3|A0A024R8S3_HUMAN Small ubiquitin-related modifier OS=Homo sapiens GN=SUMO2 PE=3 SV=1	1	1	0.1263	10871.1	5.32
$653-1	tr|A0A024R9G4|A0A024R9G4_HUMAN Family with sequence similarity 49, member B, isoform CRA_a OS=Homo sapiens GN=FAM49B PE=4 SV=1	1	1	0.0278	36747.6	5.76
$654-1	tr|A0A024RAG3|A0A024RAG3_HUMAN V-ral simian leukemia viral oncogene homolog B (Ras related GTP binding protein), isoform CRA_a OS=Homo sapiens GN=RALB PE=4 SV=1	1	1	0.0437	23408.3	6.24
$655-1	tr|A0A024RB17|A0A024RB17_HUMAN Family with sequence similarity 62 (C2 domain containing), member A, isoform CRA_b OS=Homo sapiens GN=FAM62A PE=4 SV=1	1	1	0.0063	122855	5.57
$656-1	tr|A0A024RBV2|A0A024RBV2_HUMAN Acetoacetyl-CoA synthetase, isoform CRA_b OS=Homo sapiens GN=AACS PE=4 SV=1	1	1	0.0104	75143.3	5.86
$657-1	tr|A0A024RCG2|A0A024RCG2_HUMAN Solute carrier family 22 (Organic cation transporter), member 18, isoform CRA_a OS=Homo sapiens GN=SLC22A18 PE=1 SV=1	1	1	0.0283	44817	9.57
$658-1	tr|A0A024RCN6|A0A024RCN6_HUMAN Valyl-tRNA synthetase, isoform CRA_a OS=Homo sapiens GN=VARS PE=3 SV=1	1	1	0.0063	140474	7.53
$659-1	tr|A0A024RCZ8|A0A024RCZ8_HUMAN Kinesin light chain 4, isoform CRA_a OS=Homo sapiens GN=KLC4 PE=4 SV=1	1	1	0.0275	68638.7	5.82
$660-1	tr|A0A024RDB2|A0A024RDB2_HUMAN Ras-GTPase activating protein SH3 domain-binding protein 2, isoform CRA_b OS=Homo sapiens GN=G3BP2 PE=4 SV=1	1	1	0.029	50816.8	5.27
$661-1	tr|A0A024RDD3|A0A024RDD3_HUMAN SEC31-like 1 (S. cerevisiae), isoform CRA_d OS=Homo sapiens GN=SEC31L1 PE=4 SV=1	1	1	0.0107	133013	6.43
$662-1	tr|A0A024RDN7|A0A024RDN7_HUMAN Potassium channel tetramerisation domain containing 7, isoform CRA_b OS=Homo sapiens GN=KCTD7 PE=4 SV=1	1	1	0.0208	33131.4	5.58
$663-1	tr|A0A024RDQ8|A0A024RDQ8_HUMAN Replication factor C (Activator 1) 3, 38kDa, isoform CRA_a OS=Homo sapiens GN=RFC3 PE=4 SV=1	1	1	0.0393	40555.9	8.66
$664-1	tr|A0A087WU07|A0A087WU07_HUMAN MICOS complex subunit MIC10 OS=Homo sapiens GN=MINOS1 PE=1 SV=1	1	1	0.129	7036.02	6.7
$665-1	tr|A0A087WV68|A0A087WV68_HUMAN TAR DNA-binding protein 43 (Fragment) OS=Homo sapiens GN=TARDBP PE=1 SV=1	1	1	0.0377	23977.1	8.64
$666-1	tr|A0A087WW09|A0A087WW09_HUMAN Left-right determination factor 1 (Fragment) OS=Homo sapiens GN=LEFTY1 PE=4 SV=1	1	1	0.1094	7370.34	11.58
$667-1	tr|A0A087WW66|A0A087WW66_HUMAN 26S proteasome non-ATPase regulatory subunit 1 OS=Homo sapiens GN=PSMD1 PE=1 SV=1	1	1	0.0094	105850	5.27
$668-1	tr|A0A087WZR0|A0A087WZR0_HUMAN Proprotein convertase subtilisin/kexin type 6 OS=Homo sapiens GN=PCSK6 PE=1 SV=1	1	1	0.0073	105328	8.12
$669-1	tr|A0A087X1N7|A0A087X1N7_HUMAN Nebulin OS=Homo sapiens GN=NEB PE=1 SV=1	1	1	0.0011	990836	9.06
$670-1	tr|A0A087X1S2|A0A087X1S2_HUMAN Nuclease-sensitive element-binding protein 1 OS=Homo sapiens GN=YBX1 PE=1 SV=2	1	1	0.0594	34656.2	7.79
$671-1	tr|A0A087X2A7|A0A087X2A7_HUMAN Protein FAM184A OS=Homo sapiens GN=FAM184A PE=1 SV=1	1	1	0.0082	128493	5.59
$672-1	tr|A0A096LP73|A0A096LP73_HUMAN Protein LOC102724023 (Fragment) OS=Homo sapiens GN=LOC102724023 PE=1 SV=1	1	1	0.073	14417	6.4
$673-1	tr|A0A0A6YYA4|A0A0A6YYA4_HUMAN Coiled-coil domain-containing protein 7 OS=Homo sapiens GN=CCDC7 PE=4 SV=1	1	1	0.0111	71309	9.33
$674-1	tr|A0A0B4J239|A0A0B4J239_HUMAN Dolichyl-diphosphooligosaccharide--protein glycosyltransferase subunit DAD1 OS=Homo sapiens GN=DAD1 PE=1 SV=1	1	1	0.1538	8527.92	4.87
$675-1	tr|A0A0B4J296|A0A0B4J296_HUMAN Transcription elongation factor B polypeptide 2 OS=Homo sapiens GN=TCEB2 PE=1 SV=1	1	1	0.1061	7756.11	10.03
$676-1	tr|A0A0C4DFM1|A0A0C4DFM1_HUMAN Transmembrane 9 superfamily member OS=Homo sapiens GN=TM9SF4 PE=1 SV=1	1	1	0.0144	72540.5	6.22
$677-1	tr|A0A0C4DFR0|A0A0C4DFR0_HUMAN Dynein heavy chain 11, axonemal OS=Homo sapiens GN=DNAH11 PE=4 SV=1	1	1	0.0013	521050	6.04
$678-1	tr|A0A0C4DGH2|A0A0C4DGH2_HUMAN Ras-related protein R-Ras2 OS=Homo sapiens GN=RRAS2 PE=1 SV=1	1	1	0.0591	23294.3	6.34
$679-1	tr|A0A0C4DGH5|A0A0C4DGH5_HUMAN Cullin-associated NEDD8-dissociated protein 1 (Fragment) OS=Homo sapiens GN=CAND1 PE=1 SV=1	1	1	0.0091	85408.3	5.31
$680-1	tr|A0A0C4DGS5|A0A0C4DGS5_HUMAN Golgi autoantigen, golgin subfamily a, 2, isoform CRA_a OS=Homo sapiens GN=GOLGA2 PE=1 SV=1	1	1	0.0111	111657	4.97
$681-1	tr|A0A0D9SET8|A0A0D9SET8_HUMAN F-actin-capping protein subunit alpha-2 OS=Homo sapiens GN=CAPZA2 PE=1 SV=1	1	1	0.046	20080.6	6.07
$682-1	tr|A0A0D9SFA8|A0A0D9SFA8_HUMAN Mitochondrial glutamate carrier 1 (Fragment) OS=Homo sapiens GN=SLC25A22 PE=1 SV=1	1	1	0.0825	10632.3	9.51
$683-1	tr|A0A0G2JJA7|A0A0G2JJA7_HUMAN Proteasome subunit beta type OS=Homo sapiens GN=PSMB9 PE=1 SV=1	1	1	0.051	20941.4	4.8
$684-1	tr|A0A0G2JR38|A0A0G2JR38_HUMAN Pantothenate kinase 4 OS=Homo sapiens GN=PANK4 PE=1 SV=1	1	1	0.0191	81385.4	5.78
$685-1	tr|A0A0I9QQ03|A0A0I9QQ03_HUMAN G protein-coupled receptor 153 OS=Homo sapiens GN=GPR153 PE=2 SV=1	1	1	0.0181	65360.2	7.9
$686-1	tr|A0A0K0K1J6|A0A0K0K1J6_HUMAN Epididymis secretory protein Li 96 (Fragment) OS=Homo sapiens GN=HEL-S-96 PE=2 SV=1	1	1	0.0643	15963.8	8.81
$687-1	tr|A0A0S2Z3H2|A0A0S2Z3H2_HUMAN Cleft lip and palate associated transmembrane protein 1 isoform 2 OS=Homo sapiens GN=CLPTM1 PE=2 SV=1	1	1	0.0105	76095.7	5.88
$688-1	tr|A0A0S2Z4K7|A0A0S2Z4K7_HUMAN Isovaleryl-CoA dehydrogenase isoform 2 (Fragment) OS=Homo sapiens GN=IVD PE=2 SV=1	1	1	0.0305	42723.8	8.01
$689-1	tr|A0A0S2Z5F3|A0A0S2Z5F3_HUMAN Transducin-like 2 isoform 1 (Fragment) OS=Homo sapiens GN=TBL2 PE=2 SV=1	1	1	0.0247	49669.1	9.48
$690-1	tr|A0A0S2Z5V7|A0A0S2Z5V7_HUMAN Histocompatibility 13 isoform 1 (Fragment) OS=Homo sapiens GN=HM13 PE=2 SV=1	1	1	0.0239	41487.8	6
$691-1	tr|A0A109NGN6|A0A109NGN6_HUMAN Proteasome subunit alpha type OS=Homo sapiens PE=2 SV=1	1	1	0.0415	26410.7	4.74
$692-1	tr|A0A126GWH7|A0A126GWH7_HUMAN Olfactory receptor OS=Homo sapiens GN=OR1N1 PE=3 SV=1	1	1	0.0257	34639.8	7.92
$693-1	tr|A0A140VJN8|A0A140VJN8_HUMAN Perilipin OS=Homo sapiens PE=2 SV=1	1	1	0.0185	46946.3	5.3
$694-1	tr|A0A140VK04|A0A140VK04_HUMAN Testicular secretory protein Li 4 OS=Homo sapiens PE=2 SV=1	1	1	0.0307	28403.8	5.45
$695-1	tr|A0A140VK46|A0A140VK46_HUMAN Proteasome subunit beta type OS=Homo sapiens PE=2 SV=1	1	1	0.0379	29203.9	5.72
$696-1	tr|A2RUM7|A2RUM7_HUMAN Ribosomal protein L5 OS=Homo sapiens GN=RPL5 PE=2 SV=1	1	1	0.0337	34362.2	9.73
$697-1	tr|A4D210|A4D210_HUMAN Eukaryotic translation initiation factor 3 subunit B OS=Homo sapiens GN=EIF3S9 PE=3 SV=1	1	1	0.0181	88679.5	4.96
$698-1	tr|A4D2H4|A4D2H4_HUMAN Similar to Histidine triad nucleotide-binding protein 1 (Adenosine 5-monophosphoramidase) (Protein kinase C inhibitor 1) (Protein kinase C-interacting protein 1) (PKCI-1) OS=Homo sapiens GN=LOC346521 PE=4 SV=1	1	1	0.0714	13561.5	7
$699-1	tr|A4FU77|A4FU77_HUMAN SNRNP200 protein (Fragment) OS=Homo sapiens GN=SNRNP200 PE=2 SV=1	1	1	0.0042	216181	6.05
$700-1	tr|A6MUU8|A6MUU8_HUMAN Macrophage migration inhibitory factor OS=Homo sapiens GN=MIF PE=2 SV=1	1	1	0.0619	12396	7.88
$701-1	tr|A6NHH0|A6NHH0_HUMAN Prostaglandin E synthase 2 OS=Homo sapiens GN=PTGES2 PE=1 SV=2	1	1	0.0484	21337.1	6.23
$702-1	tr|A6QRI9|A6QRI9_HUMAN 60S ribosomal protein L10 (Fragment) OS=Homo sapiens GN=RPL10 PE=1 SV=2	1	1	0.0331	20220.3	9.76
$703-1	tr|A8K0T9|A8K0T9_HUMAN cDNA FLJ75422, highly similar to Homo sapiens capping protein (actin filament) muscle Z-line, alpha 1, mRNA OS=Homo sapiens PE=2 SV=1	1	1	0.028	32908.3	5.44
$704-1	tr|A8K6K3|A8K6K3_HUMAN Mitogen-activated protein kinase kinase kinase 7 interacting protein 1, isoform CRA_f OS=Homo sapiens GN=MAP3K7IP1 PE=2 SV=1	1	1	0.0159	54643.5	5.31
$705-1	tr|A8K6Y1|A8K6Y1_HUMAN cDNA FLJ75526, highly similar to Homo sapiens proliferation-associated 2G4, 38kDa (PA2G4), mRNA (Fragment) OS=Homo sapiens PE=2 SV=1	1	1	0.0245	40911.3	5.99
$706-1	tr|A8KA84|A8KA84_HUMAN cDNA FLJ78682, highly similar to Homo sapiens 2'-5'-oligoadenylate synthetase 3, 100kDa (OAS3), mRNA OS=Homo sapiens PE=2 SV=1	1	1	0.011	121210	8.77
$707-1	tr|B0AZN7|B0AZN7_HUMAN cDNA, FLJ79477, highly similar to Protein-glutamine gamma-glutamyltransferase K(EC 2.3.2.13) OS=Homo sapiens PE=2 SV=1	1	1	0.0159	89797.7	5.68
$708-1	tr|B0YJ74|B0YJ74_HUMAN Proteasome subunit alpha type OS=Homo sapiens GN=PSMA8 PE=3 SV=1	1	1	0.0519	23802.8	9.14
$709-1	tr|B2R4R9|B2R4R9_HUMAN HCG26477 OS=Homo sapiens GN=RPS28 PE=2 SV=1	1	1	0.1594	7840.94	10.7
$710-1	tr|B2R5H5|B2R5H5_HUMAN cDNA, FLJ92476, highly similar to Homo sapiens LSM3 homolog, U6 small nuclear RNA associated (S. cerevisiae) (LSM3), mRNA OS=Homo sapiens PE=2 SV=1	1	1	0.1176	11829.2	4.58
$711-1	tr|B2R5U1|B2R5U1_HUMAN cDNA, FLJ92620, highly similar to Homo sapiens staphylococcal nuclease domain containing 1 (SND1),mRNA OS=Homo sapiens PE=2 SV=1	1	1	0.0181	99670.2	6.52
$712-1	tr|B2R6C4|B2R6C4_HUMAN Receptor expression-enhancing protein OS=Homo sapiens PE=2 SV=1	1	1	0.0432	21116.4	8.25
$713-1	tr|B2R7Y3|B2R7Y3_HUMAN cDNA, FLJ93657, highly similar to Homo sapiens ribosomal protein L3-like (RPL3L), mRNA OS=Homo sapiens PE=2 SV=1	1	1	0.0172	46267.4	10.45
$714-1	tr|B2R802|B2R802_HUMAN cDNA, FLJ93681, highly similar to Homo sapiens small nuclear ribonucleoprotein polypeptide A (SNRPA), mRNA OS=Homo sapiens PE=2 SV=1	1	1	0.0284	31307.2	9.86
$715-1	tr|B2R959|B2R959_HUMAN cDNA, FLJ94229, highly similar to Homo sapiens heterogeneous nuclear ribonucleoprotein L (HNRPL),mRNA OS=Homo sapiens PE=2 SV=1	1	1	0.0179	60248.6	6.65
$716-1	tr|B2R9U2|B2R9U2_HUMAN cDNA, FLJ94557, highly similar to Homo sapiens FK506 binding protein 4, 59kDa (FKBP4), mRNA OS=Homo sapiens PE=2 SV=1	1	1	0.0196	51834	5.35
$717-1	tr|B2RD36|B2RD36_HUMAN cDNA, FLJ96437 OS=Homo sapiens PE=2 SV=1	1	1	0.0612	28057.8	6.31
$718-1	tr|B2RE29|B2RE29_HUMAN cDNA, FLJ96893, highly similar to Homo sapiens nudix (nucleoside diphosphate linked moiety X)-typemotif 4 (NUDT4), mRNA OS=Homo sapiens PE=2 SV=1	1	1	0.0773	20494	5.99
$719-1	tr|B3KSH1|B3KSH1_HUMAN Eukaryotic translation initiation factor 3 subunit F OS=Homo sapiens GN=EIF3F PE=2 SV=1	1	1	0.0242	39146.2	5.24
$720-1	tr|B3KVY9|B3KVY9_HUMAN cDNA FLJ41755 fis, clone HSYRA2009102, highly similar to Adenosine 3'-phospho 5'-phosphosulfate transporter 1 OS=Homo sapiens PE=2 SV=1	1	1	0.0243	45071.4	9.18
$721-1	tr|B3KX11|B3KX11_HUMAN T-complex protein 1 subunit gamma OS=Homo sapiens PE=2 SV=1	1	1	0.023	57945.2	6.51
$722-1	tr|B3KY47|B3KY47_HUMAN cDNA FLJ46841 fis, clone UTERU3000670, highly similar to Homo sapiens shroom (SHRM), mRNA OS=Homo sapiens PE=2 SV=1	1	1	0.0039	192592	7.3
$723-1	tr|B4DDB9|B4DDB9_HUMAN cDNA FLJ56339, highly similar to Signal peptidase complex subunit 2 (EC 3.4.-.-) OS=Homo sapiens PE=2 SV=1	1	1	0.0398	25036.5	8.69
$724-1	tr|B4DFG6|B4DFG6_HUMAN cDNA FLJ54285, highly similar to 28S ribosomal protein S18b, mitochondrial OS=Homo sapiens PE=2 SV=1	1	1	0.0826	14048	9.65
$725-1	tr|B4DGU4|B4DGU4_HUMAN Catenin beta-1 OS=Homo sapiens GN=CTNNB1 PE=1 SV=1	1	1	0.0155	84764.8	5.57
$726-1	tr|B4DH52|B4DH52_HUMAN cDNA FLJ55916, highly similar to General transcription factor II-I OS=Homo sapiens PE=2 SV=1	1	1	0.0171	111914	6.09
$727-1	tr|B4DIW1|B4DIW1_HUMAN cDNA FLJ50410, highly similar to Acetyl-CoA carboxylase 1 (EC 6.4.1.2) OS=Homo sapiens PE=2 SV=1	1	1	0.0268	46988.3	5.94
$728-1	tr|B4DJV2|B4DJV2_HUMAN Citrate synthase OS=Homo sapiens GN=CS PE=1 SV=1	1	1	0.0243	50431.3	7.73
$729-1	tr|B4DLJ3|B4DLJ3_HUMAN cDNA FLJ51495, highly similar to ADP-ribosylation factor 5 OS=Homo sapiens PE=2 SV=1	1	1	0.0437	25378.3	7.59
$730-1	tr|B4DLN1|B4DLN1_HUMAN Uncharacterized protein OS=Homo sapiens PE=2 SV=1	1	1	0.0226	48098.8	9.58
$731-1	tr|B4DLP0|B4DLP0_HUMAN Sulfotransferase OS=Homo sapiens GN=SULT1C2 PE=1 SV=1	1	1	0.0387	36618.9	8.4
$732-1	tr|B4DLV4|B4DLV4_HUMAN Serine hydroxymethyltransferase OS=Homo sapiens GN=SHMT2 PE=2 SV=1	1	1	0.0221	44615.8	9.36
$733-1	tr|B4DN59|B4DN59_HUMAN cDNA FLJ52702, highly similar to Homo sapiens CD44 antigen (homing function and Indian blood group system) (CD44), transcript variant 4, mRNA OS=Homo sapiens PE=2 SV=1	1	1	0.0395	35972.8	5.55
$734-1	tr|B4DN60|B4DN60_HUMAN cDNA FLJ52703, highly similar to Asparaginyl-tRNA synthetase, cytoplasmic (EC6.1.1.22) OS=Homo sapiens PE=2 SV=1	1	1	0.0201	34921.2	4.91
$735-1	tr|B4DP52|B4DP52_HUMAN HCG2005638, isoform CRA_c OS=Homo sapiens GN=hCG_2005638 PE=2 SV=1	1	1	0.02	40576.7	8.94
$736-1	tr|B4DSC0|B4DSC0_HUMAN cDNA FLJ57425, highly similar to Transportin-1 OS=Homo sapiens PE=2 SV=1	1	1	0.0859	14503.4	5.63
$737-1	tr|B4DSD4|B4DSD4_HUMAN cDNA FLJ58856 OS=Homo sapiens PE=2 SV=1	1	1	0.0306	22498.2	8.33
$738-1	tr|B4DT20|B4DT20_HUMAN MICOS complex subunit MIC60 OS=Homo sapiens PE=2 SV=1	1	1	0.0137	73155.4	6.74
$739-1	tr|B4DTT7|B4DTT7_HUMAN cDNA FLJ53458, highly similar to SAPS domain family member 3 OS=Homo sapiens PE=2 SV=1	1	1	0.0127	60446.9	4.4
$740-1	tr|B4DUD5|B4DUD5_HUMAN cDNA FLJ58787, highly similar to Cleavage stimulation factor 64 kDa subunit OS=Homo sapiens PE=2 SV=1	1	1	0.0199	58617.4	6.31
$741-1	tr|B4DV84|B4DV84_HUMAN cDNA FLJ56159, highly similar to 26S proteasome non-ATPase regulatory subunit 3 OS=Homo sapiens PE=2 SV=1	1	1	0.0212	59385	6.92
$742-1	tr|B4DVD7|B4DVD7_HUMAN Eukaryotic translation initiation factor 3 subunit K OS=Homo sapiens GN=EIF3K PE=2 SV=1	1	1	0.0521	24501.8	4.76
$743-1	tr|B4DVU3|B4DVU3_HUMAN Eukaryotic translation initiation factor 3 subunit C OS=Homo sapiens GN=EIF3C PE=2 SV=1	1	1	0.0131	88160.7	6.06
$744-1	tr|B4DX30|B4DX30_HUMAN cDNA FLJ52792, highly similar to Long-chain-fatty-acid--CoA ligase 5 (EC 6.2.1.3) OS=Homo sapiens PE=2 SV=1	1	1	0.028	51724.2	6.8
$745-1	tr|B4DYU2|B4DYU2_HUMAN cDNA FLJ55996, highly similar to Conserved oligomeric Golgi complex component 8 OS=Homo sapiens PE=2 SV=1	1	1	0.011	71208.1	5.17
$746-1	tr|B4E0D5|B4E0D5_HUMAN cDNA FLJ54218, highly similar to Acidic leucine-rich nuclear phosphoprotein 32 family member E OS=Homo sapiens PE=2 SV=1	1	1	0.0368	19381.9	10.11
$747-1	tr|B4E0E9|B4E0E9_HUMAN cDNA FLJ55046, highly similar to Methionyl-tRNA synthetase (EC 6.1.1.10) OS=Homo sapiens PE=2 SV=1	1	1	0.0186	48638.8	5.26
$748-1	tr|B4E273|B4E273_HUMAN ADP-ribosylation factor interacting protein 1 (Arfaptin 1), isoform CRA_b OS=Homo sapiens GN=ARFIP1 PE=2 SV=1	1	1	0.0295	41737.8	6.24
$749-1	tr|B5BTZ8|B5BTZ8_HUMAN Small nuclear ribonucleoprotein polypeptide B'' OS=Homo sapiens GN=SNRPB2 PE=2 SV=1	1	1	0.0489	25458	9.72
$750-1	tr|B5MCX3|B5MCX3_HUMAN Septin-2 OS=Homo sapiens GN=SEPT2 PE=1 SV=1	1	1	0.028	36939.8	5.79
$751-1	tr|B7Z1C8|B7Z1C8_HUMAN cDNA FLJ52250, highly similar to NEDD8 ultimate buster 1 OS=Homo sapiens PE=2 SV=1	1	1	0.0488	19263.2	9.84
$752-1	tr|B7Z4E3|B7Z4E3_HUMAN 60S ribosomal protein L31 OS=Homo sapiens GN=RPL31 PE=1 SV=1	1	1	0.075	13955.2	10.66
$753-1	tr|B7Z4I3|B7Z4I3_HUMAN cDNA FLJ53424, highly similar to Mus musculus cytoplasmic FMR1 interacting protein 2 (Cyfip2), mRNA OS=Homo sapiens PE=2 SV=1	1	1	0.0093	137015	7.01
$754-1	tr|B7Z6L0|B7Z6L0_HUMAN Annexin OS=Homo sapiens PE=2 SV=1	1	1	0.0149	65596.1	8.52
$755-1	tr|B7Z7U8|B7Z7U8_HUMAN cDNA FLJ56320, highly similar to 6-phosphofructo-2-kinase/fructose-2,6-biphosphatase 3 OS=Homo sapiens PE=2 SV=1	1	1	0.0291	38567.8	9.74
$756-1	tr|B7Z8A2|B7Z8A2_HUMAN cDNA FLJ51671, highly similar to Prenylcysteine oxidase (EC 1.8.3.5) OS=Homo sapiens PE=2 SV=1	1	1	0.0123	54553	5.5
$757-1	tr|B7Z8G5|B7Z8G5_HUMAN cDNA FLJ51174, highly similar to Histone deacetylase 4 OS=Homo sapiens PE=2 SV=1	1	1	0.0092	84889.3	8.88
$758-1	tr|C9J5K4|C9J5K4_HUMAN Transmembrane protein 209 (Fragment) OS=Homo sapiens GN=TMEM209 PE=1 SV=1	1	1	0.125	6292.31	9.22
$759-1	tr|C9JAB2|C9JAB2_HUMAN Serine/arginine-rich-splicing factor 7 OS=Homo sapiens GN=SRSF7 PE=1 SV=1	1	1	0.0511	26927.8	11.86
$760-1	tr|C9JE06|C9JE06_HUMAN Phospholipid scramblase 1 (Fragment) OS=Homo sapiens GN=PLSCR1 PE=1 SV=1	1	1	0.0522	27275.8	4.94
$761-1	tr|C9JE81|C9JE81_HUMAN Trifunctional enzyme subunit beta, mitochondrial (Fragment) OS=Homo sapiens GN=HADHB PE=1 SV=7	1	1	0.0511	18777.7	9.72
$762-1	tr|C9JF13|C9JF13_HUMAN Eukaryotic translation initiation factor 4 gamma 1 (Fragment) OS=Homo sapiens GN=EIF4G1 PE=1 SV=1	1	1	0.0089	98226.2	4.86
$763-1	tr|C9JXI9|C9JXI9_HUMAN Krev interaction trapped protein 1 (Fragment) OS=Homo sapiens GN=KRIT1 PE=1 SV=1	1	1	0.2353	3887.25	6.15
$764-1	tr|C9K0E9|C9K0E9_HUMAN Arylacetamide deacetylase OS=Homo sapiens GN=AADAC PE=1 SV=1	1	1	0.0343	23061.4	9.02
$765-1	tr|D3DNI2|D3DNI2_HUMAN Profilin (Fragment) OS=Homo sapiens GN=PFN2 PE=3 SV=1	1	1	0.0419	34943.7	10.32
$766-1	tr|D3DP46|D3DP46_HUMAN Signal peptidase complex subunit 3 homolog (S. cerevisiae), isoform CRA_a OS=Homo sapiens GN=SPCS3 PE=4 SV=1	1	1	0.05	20312.2	9.01
$767-1	tr|D3DR40|D3DR40_HUMAN Chromosome 10 open reading frame 4, isoform CRA_b OS=Homo sapiens GN=C10orf4 PE=1 SV=1	1	1	0.0254	37583.7	8.25
$768-1	tr|D3DVF0|D3DVF0_HUMAN F11 receptor, isoform CRA_a OS=Homo sapiens GN=F11R PE=4 SV=1	1	1	0.027	32227.3	6.74
$769-1	tr|D3DVH3|D3DVH3_HUMAN Inositol polyphosphate-4-phosphatase, type I, 107kDa, isoform CRA_c OS=Homo sapiens GN=INPP4A PE=4 SV=1	1	1	0.0064	105086	6.9
$770-1	tr|D6RDX1|D6RDX1_HUMAN Vesicular integral-membrane protein VIP36 (Fragment) OS=Homo sapiens GN=LMAN2 PE=1 SV=1	1	1	0.0208	32706.4	5.71
$771-1	tr|D6REM1|D6REM1_HUMAN Golgi phosphoprotein 3 OS=Homo sapiens GN=GOLPH3 PE=1 SV=1	1	1	0.172	9999.77	8.19
$772-1	tr|D6RFH4|D6RFH4_HUMAN Cytochrome b5 type B OS=Homo sapiens GN=CYB5B PE=1 SV=1	1	1	0.0458	14845.6	5.77
$773-1	tr|D6RFZ2|D6RFZ2_HUMAN TBC1 domain family member 8B OS=Homo sapiens GN=TBC1D8B PE=1 SV=1	1	1	0.0167	48210.8	6.65
$774-1	tr|E5RGS4|E5RGS4_HUMAN Prefoldin subunit 1 OS=Homo sapiens GN=PFDN1 PE=1 SV=1	1	1	0.0598	13465.6	5.38
$775-1	tr|E5RI94|E5RI94_HUMAN TBC1 domain family member 31 OS=Homo sapiens GN=TBC1D31 PE=1 SV=1	1	1	0.0129	73395.4	8.88
$776-1	tr|E5RIW3|E5RIW3_HUMAN Tubulin-specific chaperone A OS=Homo sapiens GN=TBCA PE=1 SV=1	1	1	0.1071	10080.3	4.59
$777-1	tr|E5RJU9|E5RJU9_HUMAN Protein LYRIC OS=Homo sapiens GN=MTDH PE=1 SV=1	1	1	0.0152	57520.6	9.54
$778-1	tr|E7DVW5|E7DVW5_HUMAN Fatty acid binding protein 5 (Psoriasis-associated) OS=Homo sapiens GN=FABP5 PE=3 SV=1	1	1	0.0815	15164.3	6.6
$779-1	tr|E7EPD2|E7EPD2_HUMAN Signal transducer and activator of transcription 1-alpha/beta (Fragment) OS=Homo sapiens GN=STAT1 PE=1 SV=1	1	1	0.0444	21776.2	5.15
$780-1	tr|E7ESD3|E7ESD3_HUMAN Cytoplasmic dynein 1 intermediate chain 2 (Fragment) OS=Homo sapiens GN=DYNC1I2 PE=1 SV=1	1	1	0.1123	20992.5	5.29
$781-1	tr|E7EX53|E7EX53_HUMAN Ribosomal protein L15 (Fragment) OS=Homo sapiens GN=RPL15 PE=1 SV=1	1	1	0.0677	15722.1	11
$782-1	tr|E9PB77|E9PB77_HUMAN Integrin alpha-2 OS=Homo sapiens GN=ITGA2 PE=1 SV=1	1	1	0.0203	69462.9	5.03
$783-1	tr|E9PBS1|E9PBS1_HUMAN Multifunctional protein ADE2 (Fragment) OS=Homo sapiens GN=PAICS PE=1 SV=1	1	1	0.0169	45651	6.29
$784-1	tr|E9PF18|E9PF18_HUMAN Hydroxyacyl-coenzyme A dehydrogenase, mitochondrial OS=Homo sapiens GN=HADH PE=1 SV=1	1	1	0.0252	35236.1	6.73
$785-1	tr|E9PG40|E9PG40_HUMAN Amyloid beta A4 protein OS=Homo sapiens GN=APP PE=1 SV=1	1	1	0.0182	80832.5	4.74
$786-1	tr|E9PIA8|E9PIA8_HUMAN Palmitoyl-protein thioesterase 1 (Fragment) OS=Homo sapiens GN=PPT1 PE=1 SV=8	1	1	0.0732	23022.3	7
$787-1	tr|E9PLH9|E9PLH9_HUMAN GDP-L-fucose synthase (Fragment) OS=Homo sapiens GN=TSTA3 PE=1 SV=7	1	1	0.0924	12884.7	7.84
$788-1	tr|E9PNK6|E9PNK6_HUMAN Tumor protein D53 OS=Homo sapiens GN=TPD52L1 PE=1 SV=1	1	1	0.0843	18660.9	5.59
$789-1	tr|E9PP21|E9PP21_HUMAN Cysteine and glycine-rich protein 1 OS=Homo sapiens GN=CSRP1 PE=1 SV=1	1	1	0.0625	16940.1	9.15
$790-1	tr|E9PQ15|E9PQ15_HUMAN Plakophilin-3 (Fragment) OS=Homo sapiens GN=PKP3 PE=1 SV=2	1	1	0.0364	26190.5	9.55
$791-1	tr|E9PQ61|E9PQ61_HUMAN Zinc finger CCCH domain-containing protein 11A OS=Homo sapiens GN=ZC3H11A PE=1 SV=1	1	1	0.0092	72531.4	8.88
$792-1	tr|F1T0I1|F1T0I1_HUMAN Protein transport protein Sec16A OS=Homo sapiens GN=SEC16A PE=1 SV=1	1	1	0.0047	249479	5.54
$793-1	tr|F1T0J1|F1T0J1_HUMAN Growth/differentiation factor 5 OS=Homo sapiens GN=GDF5 PE=2 SV=1	1	1	0.014	55394	9.82
$794-1	tr|F2Z2C7|F2Z2C7_HUMAN Protein transport protein Sec61 subunit alpha isoform 2 OS=Homo sapiens GN=SEC61A2 PE=1 SV=1	1	1	0.0432	17871.4	8.38
$795-1	tr|F2Z388|F2Z388_HUMAN 60S ribosomal protein L35 OS=Homo sapiens GN=RPL35 PE=1 SV=1	1	1	0.1042	10644.6	10.3
$796-1	tr|F4MH30|F4MH30_HUMAN Ubiquitously transcribed tetratricopeptide repeat protein Y-linked transcript variant 63 OS=Homo sapiens GN=UTY PE=2 SV=1	1	1	0.006	147238	8.17
$797-1	tr|F5GXJ9|F5GXJ9_HUMAN CD166 antigen OS=Homo sapiens GN=ALCAM PE=1 SV=1	1	1	0.0169	59528	5.8
$798-1	tr|F5H1H2|F5H1H2_HUMAN Cell division cycle and apoptosis regulator protein 1 (Fragment) OS=Homo sapiens GN=CCAR1 PE=1 SV=1	1	1	0.0139	75723.6	8.16
$799-1	tr|F5H1S8|F5H1S8_HUMAN Malectin (Fragment) OS=Homo sapiens GN=MLEC PE=1 SV=1	1	1	0.089	16729	5.36
$800-1	tr|F5H7F6|F5H7F6_HUMAN Microsomal glutathione S-transferase 1 (Fragment) OS=Homo sapiens GN=MGST1 PE=1 SV=1	1	1	0.1688	8886.29	8.89
$801-1	tr|F6R0L0|F6R0L0_HUMAN SUMO-interacting motif-containing protein 1 OS=Homo sapiens GN=SIMC1 PE=1 SV=1	1	1	0.0067	98979.5	6.51
$802-1	tr|F8VPP1|F8VPP1_HUMAN Adenylate kinase 2, mitochondrial OS=Homo sapiens GN=AK2 PE=1 SV=1	1	1	0.2619	4460.24	8.14
$803-1	tr|F8VY02|F8VY02_HUMAN Endoplasmic reticulum resident protein 29 OS=Homo sapiens GN=ERP29 PE=1 SV=1	1	1	0.0625	18115.6	7.7
$804-1	tr|F8VYZ4|F8VYZ4_HUMAN Coatomer subunit zeta-1 OS=Homo sapiens GN=COPZ1 PE=1 SV=1	1	1	0.0675	18516	4.52
$805-1	tr|F8W031|F8W031_HUMAN Uncharacterized protein (Fragment) OS=Homo sapiens PE=1 SV=1	1	1	0.0608	29223.9	6.55
$806-1	tr|F8W810|F8W810_HUMAN Uncharacterized protein OS=Homo sapiens PE=4 SV=1	1	1	0.0215	50529.2	7.97
$807-1	tr|G3V153|G3V153_HUMAN Caprin-1 OS=Homo sapiens GN=CAPRIN1 PE=1 SV=1	1	1	0.0175	70352.5	4.94
$808-1	tr|G3V5Z7|G3V5Z7_HUMAN Proteasome subunit alpha type OS=Homo sapiens GN=PSMA6 PE=1 SV=1	1	1	0.0516	28147	6.35
$809-1	tr|H0UID2|H0UID2_HUMAN Unc-45 homolog B (C. elegans), isoform CRA_b OS=Homo sapiens GN=UNC45B PE=4 SV=1	1	1	0.0104	64660.8	8.59
$810-1	tr|H0Y4Y4|H0Y4Y4_HUMAN EF-hand domain-containing protein D2 (Fragment) OS=Homo sapiens GN=EFHD2 PE=1 SV=1	1	1	0.067	19473.8	5.99
$811-1	tr|H0Y917|H0Y917_HUMAN WD repeat-containing protein 26 (Fragment) OS=Homo sapiens GN=WDR26 PE=1 SV=1	1	1	0.0481	20627.3	5.75
$812-1	tr|H0Y9X3|H0Y9X3_HUMAN Programmed cell death protein 6 (Fragment) OS=Homo sapiens GN=PDCD6 PE=1 SV=1	1	1	0.0577	12170.6	4.89
$813-1	tr|H0YA01|H0YA01_HUMAN TBC1 domain family member 1 (Fragment) OS=Homo sapiens GN=TBC1D1 PE=1 SV=1	1	1	0.0452	20075.2	5.93
$814-1	tr|H0YAC8|H0YAC8_HUMAN RUN and FYVE domain-containing protein 1 (Fragment) OS=Homo sapiens GN=RUFY1 PE=1 SV=1	1	1	0.0221	31031.1	4.83
$815-1	tr|H0YAL2|H0YAL2_HUMAN Pachytene checkpoint protein 2 homolog (Fragment) OS=Homo sapiens GN=TRIP13 PE=1 SV=1	1	1	0.0402	28107.5	5.38
$816-1	tr|H0YC62|H0YC62_HUMAN Peptidyl-prolyl cis-trans isomerase-like 6 (Fragment) OS=Homo sapiens GN=PPIL6 PE=1 SV=1	1	1	0.0616	16340.2	5.33
$817-1	tr|H0YCG1|H0YCG1_HUMAN Splicing factor 3B subunit 2 (Fragment) OS=Homo sapiens GN=SF3B2 PE=1 SV=1	1	1	0.0233	42456.7	5.51
$818-1	tr|H0YID2|H0YID2_HUMAN Adenylate kinase isoenzyme 1 (Fragment) OS=Homo sapiens GN=AK1 PE=1 SV=1	1	1	0.1961	5831.64	5.26
$819-1	tr|H0YJ40|H0YJ40_HUMAN SRA stem-loop-interacting RNA-binding protein, mitochondrial (Fragment) OS=Homo sapiens GN=SLIRP PE=1 SV=1	1	1	0.1146	10738.1	10.26
$820-1	tr|H0YJM5|H0YJM5_HUMAN Ribosomal protein S6 kinase-like 1 (Fragment) OS=Homo sapiens GN=RPS6KL1 PE=4 SV=1	1	1	0.1216	7971.97	6.93
$821-1	tr|H0YLA4|H0YLA4_HUMAN Sorbitol dehydrogenase OS=Homo sapiens GN=SORD PE=1 SV=1	1	1	0.0268	36228.7	7.96
$822-1	tr|H0YMZ1|H0YMZ1_HUMAN Proteasome subunit alpha type (Fragment) OS=Homo sapiens GN=PSMA4 PE=1 SV=7	1	1	0.0407	24582.9	6.32
$823-1	tr|H3BMV3|H3BMV3_HUMAN Hematological and neurological-expressed 1-like protein (Fragment) OS=Homo sapiens GN=HN1L PE=1 SV=1	1	1	0.0737	20686.7	7.85
$824-1	tr|H3BQK9|H3BQK9_HUMAN Microtubule-actin cross-linking factor 1, isoforms 1/2/3/5 OS=Homo sapiens GN=MACF1 PE=1 SV=1	1	1	0.0009	861068	5.26
$825-1	tr|H3BQZ7|H3BQZ7_HUMAN HCG2044799 OS=Homo sapiens GN=HNRNPUL2-BSCL2 PE=4 SV=1	1	1	0.0174	84690.5	4.87
$826-1	tr|H3BRM5|H3BRM5_HUMAN Cytochrome c oxidase subunit 5A, mitochondrial OS=Homo sapiens GN=COX5A PE=1 SV=1	1	1	0.1304	7770.98	5.75
$827-1	tr|H3BS72|H3BS72_HUMAN Very-long-chain (3R)-3-hydroxyacyl-CoA dehydratase 3 OS=Homo sapiens GN=HACD3 PE=1 SV=1	1	1	0.035	47117.6	8.99
$828-1	tr|H3BSB7|H3BSB7_HUMAN Lipase maturation factor 1 (Fragment) OS=Homo sapiens GN=LMF1 PE=1 SV=1	1	1	0.0714	18776.7	9.01
$829-1	tr|H3BT58|H3BT58_HUMAN Coactosin-like protein OS=Homo sapiens GN=COTL1 PE=1 SV=1	1	1	0.1096	8224.23	7.97
$830-1	tr|H3BU68|H3BU68_HUMAN Lysophosphatidylcholine acyltransferase 2 (Fragment) OS=Homo sapiens GN=LPCAT2 PE=1 SV=2	1	1	0.0479	21390.9	9.93
$831-1	tr|H7BY36|H7BY36_HUMAN RNA-binding protein EWS (Fragment) OS=Homo sapiens GN=EWSR1 PE=1 SV=1	1	1	0.0455	32070.6	9.87
$832-1	tr|H7BYH4|H7BYH4_HUMAN Superoxide dismutase [Cu-Zn] OS=Homo sapiens GN=SOD1 PE=1 SV=1	1	1	0.1037	13909.2	5.68
$833-1	tr|H7BYJ9|H7BYJ9_HUMAN GRIP and coiled-coil domain-containing protein 2 (Fragment) OS=Homo sapiens GN=GCC2 PE=1 SV=1	1	1	0.0364	29108.7	5.13
$834-1	tr|H7C125|H7C125_HUMAN Ras-related protein Rab-2A (Fragment) OS=Homo sapiens GN=RAB2A PE=1 SV=1	1	1	0.1346	12038.3	5.03
$835-1	tr|H7C3F5|H7C3F5_HUMAN CCR4-NOT transcription complex subunit 3 OS=Homo sapiens GN=CNOT3 PE=1 SV=2	1	1	0.021	58866.1	4.97
$836-1	tr|H7C3Z9|H7C3Z9_HUMAN Anterior gradient protein 2 homolog (Fragment) OS=Homo sapiens GN=AGR2 PE=1 SV=1	1	1	0.0924	13496.4	5.92
$837-1	tr|H7C5P1|H7C5P1_HUMAN Replication factor C subunit 2 (Fragment) OS=Homo sapiens GN=RFC2 PE=1 SV=1	1	1	0.25	5663.18	5.68
$838-1	tr|H9KV77|H9KV77_HUMAN Coordinator of PRMT5 and differentiation stimulator OS=Homo sapiens GN=COPRS PE=1 SV=1	1	1	0.0698	18910.9	4.04
$839-1	tr|I3L1R7|I3L1R7_HUMAN Ethanolamine-phosphate cytidylyltransferase OS=Homo sapiens GN=PCYT2 PE=1 SV=1	1	1	0.0381	41395.3	6.93
$840-1	tr|I3L3B4|I3L3B4_HUMAN Uncharacterized protein (Fragment) OS=Homo sapiens PE=4 SV=1	1	1	0.125	11082.5	9.02
$841-1	tr|J3KQ32|J3KQ32_HUMAN Obg-like ATPase 1 OS=Homo sapiens GN=OLA1 PE=1 SV=1	1	1	0.0216	46937.5	8.1
$842-1	tr|J3KS15|J3KS15_HUMAN Peptidyl-tRNA hydrolase ICT1, mitochondrial (Fragment) OS=Homo sapiens GN=ICT1 PE=1 SV=1	1	1	0.0521	21904.9	9.77
$843-1	tr|J3KSZ0|J3KSZ0_HUMAN Eukaryotic initiation factor 4A-I (Fragment) OS=Homo sapiens GN=EIF4A1 PE=1 SV=1	1	1	0.0348	26661.7	7.87
$844-1	tr|J3QQT2|J3QQT2_HUMAN 60S ribosomal protein L17 (Fragment) OS=Homo sapiens GN=RPL17 PE=3 SV=1	1	1	0.0351	19785.8	10.05
$845-1	tr|J3QRU4|J3QRU4_HUMAN Vesicle-associated membrane protein 2 OS=Homo sapiens GN=VAMP2 PE=4 SV=2	1	1	0.1504	12251.1	6.27
$846-1	tr|J3QS00|J3QS00_HUMAN Fatty aldehyde dehydrogenase (Fragment) OS=Homo sapiens GN=ALDH3A2 PE=1 SV=1	1	1	0.0896	15108.3	5.39
$847-1	tr|J3QS13|J3QS13_HUMAN 26S proteasome non-ATPase regulatory subunit 11 (Fragment) OS=Homo sapiens GN=PSMD11 PE=1 SV=1	1	1	0.1222	9970.37	8.57
$848-1	tr|K7EJB1|K7EJB1_HUMAN 3-ketoacyl-CoA thiolase, mitochondrial (Fragment) OS=Homo sapiens GN=ACAA2 PE=1 SV=1	1	1	0.1071	8930.26	8.36
$849-1	tr|K7EK42|K7EK42_HUMAN Tubulin-folding cofactor B OS=Homo sapiens GN=TBCB PE=1 SV=1	1	1	0.0524	21295.7	5.21
$850-1	tr|K7ESD3|K7ESD3_HUMAN Zinc finger and SCAN domain-containing protein 5B (Fragment) OS=Homo sapiens GN=ZSCAN5B PE=4 SV=2	1	1	0.073	15767.9	6.08
$851-1	tr|K7ESG8|K7ESG8_HUMAN ATP-citrate synthase (Fragment) OS=Homo sapiens GN=ACLY PE=1 SV=1	1	1	0.0826	12281.2	9.94
$852-1	tr|L8EAM5|L8EAM5_HUMAN Alternative protein PKD1L2 OS=Homo sapiens GN=PKD1L2 PE=4 SV=1	1	1	0.1216	7987.06	11.48
$853-1	tr|M0R0P7|M0R0P7_HUMAN 60S ribosomal protein L18a OS=Homo sapiens GN=RPL18A PE=1 SV=1	1	1	0.0584	16176.7	10.67
$854-1	tr|M0R0Y2|M0R0Y2_HUMAN Alpha-soluble NSF attachment protein OS=Homo sapiens GN=NAPA PE=1 SV=1	1	1	0.0391	29162.9	5.08
$855-1	tr|M0R2F8|M0R2F8_HUMAN Mitochondrial import inner membrane translocase subunit TIM50 OS=Homo sapiens GN=TIMM50 PE=1 SV=2	1	1	0.051	17673	9.59
$856-1	tr|O95330|O95330_HUMAN Putative uncharacterized protein OS=Homo sapiens PE=2 SV=1	1	1	0.0354	22395.9	5.9
$857-1	tr|Q16155|Q16155_HUMAN Alpha-adducin (Fragment) OS=Homo sapiens GN=ADDA PE=2 SV=1	1	1	0.0606	14803.3	4.8
$858-1	tr|Q1JUQ4|Q1JUQ4_HUMAN FK506 binding protein12 OS=Homo sapiens GN=FKBP12-Exip3 PE=2 SV=1	1	1	0.1461	9898.14	7.66
$859-1	tr|Q3LRK1|Q3LRK1_HUMAN Neighbor of BRCA1 gene 1 (Fragment) OS=Homo sapiens GN=NBR1 PE=4 SV=1	1	1	0.0145	62369.4	6.14
$860-1	tr|Q3ZCW5|Q3ZCW5_HUMAN Succinyl-CoA ligase subunit beta (Fragment) OS=Homo sapiens GN=SUCLG2 PE=2 SV=1	1	1	0.0304	38767.2	5.2
$861-1	tr|Q53EZ0|Q53EZ0_HUMAN Amine oxidase [flavin-containing] (Fragment) OS=Homo sapiens PE=2 SV=1	1	1	0.0209	59654.9	7.94
$862-1	tr|Q53F64|Q53F64_HUMAN Heterogeneous nuclear ribonucleoprotein AB isoform a variant (Fragment) OS=Homo sapiens PE=2 SV=1	1	1	0.0211	35995.2	6.93
$863-1	tr|Q53HJ6|Q53HJ6_HUMAN Epsilon subunit of coatomer protein complex isoform a variant (Fragment) OS=Homo sapiens PE=2 SV=1	1	1	0.0195	34527.7	4.98
$864-1	tr|Q543A1|Q543A1_HUMAN Putative NFkB activating protein OS=Homo sapiens GN=TMEM9B PE=2 SV=1	1	1	0.0354	22531.1	8.35
$865-1	tr|Q58A70|Q58A70_HUMAN Polypeptide N-acetylgalactosaminyltransferase OS=Homo sapiens GN=GalNAc-T10 PE=2 SV=1	1	1	0.0207	67035.7	6.26
$866-1	tr|Q59ET2|Q59ET2_HUMAN Receptor-type protein tyrosine phosphatase O isoform a variant (Fragment) OS=Homo sapiens PE=2 SV=1	1	1	0.0121	83660.7	5.68
$867-1	tr|Q59F34|Q59F34_HUMAN Ribosomal protein L28 variant (Fragment) OS=Homo sapiens PE=2 SV=1	1	1	0.1158	10700.3	10.43
$868-1	tr|Q59GE4|Q59GE4_HUMAN Ribosomal protein S10 variant (Fragment) OS=Homo sapiens PE=4 SV=1	1	1	0.0805	19859.7	9.92
$869-1	tr|Q59GF8|Q59GF8_HUMAN Heat shock 70kDa protein 4 isoform a variant (Fragment) OS=Homo sapiens PE=2 SV=1	1	1	0.0102	88004.1	5.44
$870-1	tr|Q59GG5|Q59GG5_HUMAN Galactose-3-O-sulfotransferase 4 variant (Fragment) OS=Homo sapiens PE=2 SV=1	1	1	0.0172	57897.8	10.15
$871-1	tr|Q59GQ8|Q59GQ8_HUMAN Promyelocytic leukemia protein isoform 8 variant (Fragment) OS=Homo sapiens PE=2 SV=1	1	1	0.0242	42107.6	6.05
$872-1	tr|Q59GX2|Q59GX2_HUMAN Solute carrier family 2 (Facilitated glucose transporter), member 1 variant (Fragment) OS=Homo sapiens PE=2 SV=1	1	1	0.0193	57017.3	9.53
$873-1	tr|Q59HE2|Q59HE2_HUMAN Ornithine aminotransferase variant (Fragment) OS=Homo sapiens PE=2 SV=1	1	1	0.0356	30736.2	4.71
$874-1	tr|Q5H8Y1|Q5H8Y1_HUMAN Tyrosine-protein kinase receptor OS=Homo sapiens GN=ROS1 PE=3 SV=1	1	1	0.003	263255	5.78
$875-1	tr|Q5H9P4|Q5H9P4_HUMAN Putative uncharacterized protein DKFZp686M19106 (Fragment) OS=Homo sapiens GN=DKFZp686M19106 PE=4 SV=1	1	1	0.0195	99823.3	5.86
$876-1	tr|Q5HY81|Q5HY81_HUMAN Ubiquitin-like protein 4A OS=Homo sapiens GN=UBL4A PE=1 SV=2	1	1	0.0444	20550.3	9.59
$877-1	tr|Q5JR95|Q5JR95_HUMAN 40S ribosomal protein S8 OS=Homo sapiens GN=RPS8 PE=1 SV=1	1	1	0.0691	21879.3	10.37
$878-1	tr|Q5JW30|Q5JW30_HUMAN Double-stranded RNA-binding protein Staufen homolog 1 OS=Homo sapiens GN=STAU1 PE=1 SV=1	1	1	0.0202	54708.1	9.53
$879-1	tr|Q5SZU1|Q5SZU1_HUMAN D-3-phosphoglycerate dehydrogenase OS=Homo sapiens GN=PHGDH PE=1 SV=1	1	1	0.022	53084.8	6.47
$880-1	tr|Q68DW4|Q68DW4_HUMAN MICOS complex subunit OS=Homo sapiens GN=DKFZp779P1227 PE=2 SV=1	1	1	0.0336	29207.8	9.7
$881-1	tr|Q6EES4|Q6EES4_HUMAN GRINL1A combined protein Gcom12 (Fragment) OS=Homo sapiens GN=GRINL1A PE=2 SV=1	1	1	0.1795	4393.22	10.23
$882-1	tr|Q6FGH5|Q6FGH5_HUMAN RPS21 protein (Fragment) OS=Homo sapiens GN=RPS21 PE=2 SV=1	1	1	0.1205	9111.28	8.68
$883-1	tr|Q6FHC3|Q6FHC3_HUMAN Calponin (Fragment) OS=Homo sapiens GN=CNN2 PE=2 SV=1	1	1	0.0259	33728.8	6.94
$884-1	tr|Q6FHK9|Q6FHK9_HUMAN PSME2 protein OS=Homo sapiens GN=PSME2 PE=2 SV=1	1	1	0.0293	27431.4	5.44
$885-1	tr|Q6IAT9|Q6IAT9_HUMAN Proteasome subunit beta type OS=Homo sapiens GN=PSMB6 PE=2 SV=1	1	1	0.046	25357.5	4.8
$886-1	tr|Q6IB68|Q6IB68_HUMAN MYCBP protein OS=Homo sapiens GN=MYCBP PE=2 SV=1	1	1	0.1068	11952.5	5.69
$887-1	tr|Q6IB71|Q6IB71_HUMAN Proteasome subunit alpha type OS=Homo sapiens GN=PSMA3 PE=2 SV=1	1	1	0.0353	28414.9	5.19
$888-1	tr|Q6IPM3|Q6IPM3_HUMAN Actin-related protein 2/3 complex subunit 5 OS=Homo sapiens GN=ARPC5 PE=2 SV=1	1	1	0.0795	9403.13	4.46
$889-1	tr|Q6LAP8|Q6LAP8_HUMAN Mitochondrial citrate transport protein (Fragment) OS=Homo sapiens PE=3 SV=1	1	1	0.0252	34787.2	9.91
$890-1	tr|Q6MZS5|Q6MZS5_HUMAN Putative uncharacterized protein DKFZp686A13234 (Fragment) OS=Homo sapiens GN=DKFZp686A13234 PE=2 SV=1	1	1	0.0196	68358.6	9.01
$891-1	tr|Q6NUK7|Q6NUK7_HUMAN Tyrosine-protein kinase (Fragment) OS=Homo sapiens GN=LYN PE=2 SV=1	1	1	0.0137	65807.7	9.17
$892-1	tr|Q6PG49|Q6PG49_HUMAN TRDN protein (Fragment) OS=Homo sapiens GN=TRDN PE=2 SV=1	1	1	0.0174	38863.9	9.24
$893-1	tr|Q6PJG0|Q6PJG0_HUMAN Uncharacterized protein OS=Homo sapiens PE=1 SV=1	1	1	0.0426	24632.2	6.88
$894-1	tr|Q6ZTI3|Q6ZTI3_HUMAN cDNA FLJ44621 fis, clone BRACE2016896, highly similar to Lysyl-tRNA synthetase (EC 6.1.1.6) OS=Homo sapiens PE=2 SV=1	1	1	0.0213	48421	5.26
$895-1	tr|Q75MH1|Q75MH1_HUMAN HCG1745083 OS=Homo sapiens GN=RPS26 PE=4 SV=1	1	1	0.0609	12985.3	10.98
$896-1	tr|Q7L4N0|Q7L4N0_HUMAN CAPZB protein (Fragment) OS=Homo sapiens GN=CAPZB PE=2 SV=1	1	1	0.125	9168.35	7.97
$897-1	tr|Q7Z5Y0|Q7Z5Y0_HUMAN EIF4B protein (Fragment) OS=Homo sapiens GN=EIF4B PE=2 SV=1	1	1	0.0258	39217.4	7.12
$898-1	tr|Q86TM7|Q86TM7_HUMAN DPM3 protein (Fragment) OS=Homo sapiens GN=DPM3 PE=2 SV=2	1	1	0.1064	10293.8	5.68
$899-1	tr|Q86TY5|Q86TY5_HUMAN Galectin OS=Homo sapiens PE=2 SV=1	1	1	0.0579	13896.7	9.2
$900-1	tr|Q86VG2|Q86VG2_HUMAN Splicing factor proline/glutamine-rich (Polypyrimidine tract binding protein associated) OS=Homo sapiens GN=SFPQ PE=2 SV=1	1	1	0.0212	76187.5	9.5
$901-1	tr|Q86YQ4|Q86YQ4_HUMAN Alpha-1 globin (Fragment) OS=Homo sapiens GN=HBA1 PE=3 SV=1	1	1	0.0795	9481.92	9.26
$902-1	tr|Q8TC62|Q8TC62_HUMAN Septin 7 OS=Homo sapiens GN=SEPT7 PE=2 SV=3	1	1	0.024	48658.2	8.76
$903-1	tr|Q8TE88|Q8TE88_HUMAN cDNA FLJ23795 fis, clone HEP22107 OS=Homo sapiens PE=2 SV=1	1	1	0.064	14125.9	6.59
$904-1	tr|Q96HI1|Q96HI1_HUMAN Similar to plastin 3 (T isoform) (Fragment) OS=Homo sapiens PE=2 SV=1	1	1	0.0342	46003.3	6.24
$905-1	tr|Q96QA9|Q96QA9_HUMAN Multidrug resistance associated protein OS=Homo sapiens GN=MRP3 PE=4 SV=1	1	1	0.0086	167825	6.78
$906-1	tr|Q9BVT0|Q9BVT0_HUMAN ARHA protein (Fragment) OS=Homo sapiens GN=ARHA PE=2 SV=2	1	1	0.099	11523.3	9.44
$907-1	tr|Q9H7V3|Q9H7V3_HUMAN cDNA FLJ14219 fis, clone NT2RP3003800, highly similar to Rattus norvegicus tyrosine protein kinase pp60-c-src mRNA OS=Homo sapiens PE=2 SV=1	1	1	0.0319	28720.8	5.59
$908-1	tr|Q9H7W6|Q9H7W6_HUMAN cDNA FLJ14187 fis, clone NT2RP2005776, weakly similar to POLY(A) POLYMERASE TYPE 2 (EC 2.7.7.19) OS=Homo sapiens PE=2 SV=1	1	1	0.043	33212.5	9.88
$909-1	tr|Q9H834|Q9H834_HUMAN cDNA FLJ13966 fis, clone Y79AA1001394, weakly similar to CELL DIVISION PROTEIN FTSH HOMOLOG (EC 3.4.24.-) OS=Homo sapiens PE=2 SV=1	1	1	0.0167	53519.2	9.55
$910-1	tr|Q9H8E3|Q9H8E3_HUMAN cDNA FLJ13715 fis, clone PLACE2000404, moderately similar to PROBABLE LEUCYL-TRNA SYNTHETASE (EC 6.1.1.4) OS=Homo sapiens PE=2 SV=1	1	1	0.0097	105614	6.07
$911-1	tr|Q9NTH0|Q9NTH0_HUMAN HCG1791715 (Fragment) OS=Homo sapiens GN=DKFZp434I0714 PE=2 SV=1	1	1	0.0441	14842.5	11.38
$912-1	tr|Q9NUV1|Q9NUV1_HUMAN cDNA FLJ11121 fis, clone PLACE1006139 OS=Homo sapiens PE=2 SV=1	1	1	0.0647	18932.4	9.42
$913-1	tr|Q9UHS8|Q9UHS8_HUMAN PRO1975 OS=Homo sapiens PE=2 SV=1	1	1	0.0356	44146.4	9.1
$914-1	tr|Q9UPN1|Q9UPN1_HUMAN Serine/threonine-protein phosphatase (Fragment) OS=Homo sapiens GN=PPP1CC PE=3 SV=1	1	1	0.034	33773.5	5.09
$915-1	tr|S4R3E9|S4R3E9_HUMAN Protein NEDD8-MDP1 OS=Homo sapiens GN=NEDD8-MDP1 PE=4 SV=1	1	1	0.1071	9672.08	5.52
$916-1	tr|S4R3Q1|S4R3Q1_HUMAN EF-hand calcium-binding domain-containing protein 14 (Fragment) OS=Homo sapiens GN=EFCAB14 PE=4 SV=1	1	1	0.1364	7422.04	6.45
$917-1	tr|T2DPK5|T2DPK5_HUMAN DNAJA2/NETO2 fusion protein 1 OS=Homo sapiens PE=2 SV=1	1	1	0.0534	14675.3	7.97
$918-1	tr|U3KQF2|U3KQF2_HUMAN ADP-ribosylation factor 4 OS=Homo sapiens GN=ARF4 PE=1 SV=1	1	1	0.0986	8031.14	4.81
$919-1	tr|U5YJY7|U5YJY7_HUMAN Glycosyltransferase (Fragment) OS=Homo sapiens GN=ABO PE=4 SV=1	1	1	0.0349	26720.3	7.3
$920-1	tr|V9GYJ4|V9GYJ4_HUMAN Phosphatidylinositol 3-kinase regulatory subunit beta (Fragment) OS=Homo sapiens GN=PIK3R2 PE=1 SV=1	1	1	0.0484	14786.7	10.87
$921-1	tr|V9HW53|V9HW53_HUMAN Dimethylarginine dimethylaminohydrolase 2, isoform CRA_a OS=Homo sapiens GN=HEL-S-277 PE=1 SV=1	1	1	0.0421	29643.5	5.66
$922-1	tr|V9HW62|V9HW62_HUMAN Lactoylglutathione lyase OS=Homo sapiens GN=HEL-S-74 PE=2 SV=1	1	1	0.038	20719.5	5.24
$923-1	tr|V9HW95|V9HW95_HUMAN Epididymis secretory protein Li 84 OS=Homo sapiens GN=HEL-S-84 PE=2 SV=1	1	1	0.0211	38889.5	4.86
$924-1	tr|V9HWG7|V9HWG7_HUMAN Epididymis secretory protein Li 52 OS=Homo sapiens GN=HEL-S-52 PE=2 SV=1	1	1	0.0132	66192.7	6.17
$925-1	tr|V9HWI1|V9HWI1_HUMAN Epididymis secretory protein Li 10 OS=Homo sapiens GN=HEL-S-10 PE=2 SV=1	1	1	0.0485	22119.1	7.13
$926-1	tr|X6R3B1|X6R3B1_HUMAN Coagulation factor XI (Fragment) OS=Homo sapiens GN=F11 PE=1 SV=1	1	1	0.0566	17879.2	6.58
